# Supplementary material for: A molecular phylogeny of Hypnales (Bryophyta) inferred from ITS2 sequence-structure data
Source: BMC Res Notes. 2010 Nov 25;3:320. doi: 10.1186/1756-0500-3-320 (PMC2998521; doi:10.1186/1756-0500-3-320)
Supplement: Additional file 2 — Used sequence-structure pairs. Hypnales.xfasta contains 1,730 hypnalean sequence-structure pairs. [file 1756-0500-3-320-S2.XFASTA]

>10334516 Entodon seductrix
CCCCCCACCGATCCGCTCCCGCCGGGAGTCGGGTCGAGTGAAAGTGGCCATCCCCGTGGGGGCCTCCTCCCGCGAGGGAGGGAAGGTCTTCCCGAGGGTTGGCTGAAATGGATGGAATCGGCCGCCGTGGCGACACAGTCCGCGATCGGGTGATCCGGGCTCCTCCGGGAGTCCGGAATTTTTCTAAGTGCGTGGCTGCGTCTCCCAGTCGGTTGTGGATCCCTCGTGCAGGTCGACGTCACCGCCCCCCGTGGCGCGCGCGTCACGCATCAGACCTCTAACGGA
.....(((((((((((((((...)))))).)))))).))).....(((((.(((..(((((((((.(((.(.(...)).))).))))))))..).))).)))))......((.(((.((.((.(((((((.(((.(((((((((..((((.((((((((((((....))))))))))..)).)))..))))).))))).))).)).)..)))).)))).))).)).((.(((((((..(..((((.(.(.(...)).).)))....).))).))))).)).....
>10334643 Hylocomium splendens
CCCCCCACCGATCCACTCCCCCCGTGGGAGTTCGAGTGGACTTGGCCGTCCCGGCGGCCTGCGAAGGCGGGCTTAAGGGTCGGCTGAAATGGATGGAATTGGGCCGCCGTGGTGACACAGTCCGCGATCGGGTGATCCGAGCTCCTCCGAAGTGAGCCCGGAATTTTGTAAGTGCGTGGCTGCGTCCCCCAGTTGGCTTCGGTTATTATATGCTGGTCGTCGGCCCCCCGGCGCGCGTCACGCATCAGA
.....((((((...((((((...)..)))))))).))).....(((((.(((((.(.(((((....))))))))..))).)))))......(.((.((((..(..(((((((.(((.(((((((((..((..(((((((.((((((...).).)))).))).)))..))..))))).))))).))).)).)..))))..))))).).)).(((..((.(.((((.(....).)).)).)))))).....
>10334644 Loeskeobryum brevirostre
GCCCCCACCGATCCACTCCCCCTGCGGGAGTTGTCGAGTGAACGTGGCCATCCCGGCGGCTTCGAAGGGACTAAGGGTTGGCTGAGATGGGAAGGAATTGGGCCGCCGTGGTGACACAGTCCGCGATCGGGTGACCCGAGCTCCTCCGGGAGCCCGGAATTTTTCTAAGTGCGAGTCTCGTCCCCCAGTTGGTTTTGGTTACCTCGTGCAGGATCCGCATGCCGCCCCCCGGGGTCGCGCGTCACGCATCAGAC
.....(((((((..((((((.....)))))).)))).))).....(((((.(((.(.(..(((....)))))..)))).)))).........((((((((((..(((((((.(((..((.(((((..((((.((.(((.(((((....))))).)))...)).)))..))))).).)).))).)).)..))))))))))).))).((((..(.(.(((.((..(.(((...)))))).)))..)))))).....
>10334645 Loeskeobryum cavifolium
CCCCCCACCGATCCGCTCCCCCCGCGGAGTTGTCGAGTGAACGTGGCCATCCCGGCGGCTTGCGAAGGCAGGCAGGCCTAAGGGTTAAATGGAAGGAATTGGGCCGCCGTGGTGACACAGTCCGCGATCGGGTGATCCGAGCTCCTCCGGGAGCCCGGAATTTTTCTAAGTGTGACTGAGTCCCCCAGTTGGTTTTGGTTACCTCGTGCAGGTCGACCGCCCCCCGGCGCGCGTCACGCATCAGA
.....((((((..(((((((...).))))).)))).))).........(.(((((.(.((((((....)..))))))))..))).).....(.((.((((..(..(((((((.(((.((((((..(..((((.((((((.(((((...).)))).))).)))..)))..))).))))).))).)).)..))))..))))).).)).(((..((.((((((.(....).))).)))))))).....
>10334646 Hylocomiastrum umbratum
GCCCCCCACCGATCCACTCTCCCCGCTCCAGGGGATCTTGGGTCGAGTGGACGTTGCCGTCCCGGCGGCTTGGTTTGAACAAGCGTTAAGGATTGGCTGAAATGGACGGAATCAGGGCCAGCGTGGTGACACAGTCCGCGATCGGGTGATCCGAGCTCCCACGGGAGCACGGAATTTTTCTAAGTGCGTGGCTGCGTCCCCCAGTTGGTTGTGGTTACCCCATGCAGGTCTGAGCGGCGCCCGCCGCGGCGCGCGGCGTCACGCATCAGA
.....(((((((((((...((((((...).)))))...))))))).)))).....(((((.((.(.((((((..(...)))))).))..))).)))).......(..(.((((.(.(..(.(((((.(((.(((((((((..((((.(((((....(((....))))...)..)))..)))..))))).))))).))).)).)..)).)).))))).)..).(((..((..(.((((((((.(...)))))).).)).).))))).....
>10334659 Thelia hirtella
CCCCCCACCGTTCACCTCCCACTGGGAGTCGGGTCGAGTGAAAGTGGCCATCCCGGCGGGCCTTCTACGAGCCCGAAGGGTTGGCTGAAATGGATGGAACTGGGCCGCCGTGGTGAACACAGTCCGCGATCGGGTGATCCGAGCTAATCCTCCGGGAGAGTCCGGAATTTTTCTAAGTGCGTGGCTGCGTCCCCCCAGTTGGTCCCCCCTCGTGCAGGTCGACCCGCCCCCCGGCGCGCGACAAGCATCAGA
.....(((((.((.((((((...)))))..))).)).))).....(((((.(((..(((((..((...)))))))..))).)))))......((.((....((((((..((((.(.((.(((((((((..((((.((((((.((...(((....)..)))).))))..)).)))..))))).))))).)).)..))).)))))))).).)).(((..((((.(.((((....)))).)))))..))).....
>10334660 Thelia lescurii
CCCCCCACCGATCCACTCCCAGTGGGAGTCGGGTCGAGTGAAAGTAGCCATCCCGGCGGGCCTTCTACGAGCCCGAAGGGTTGGCTGAAATGGATGGAATCGGGCCGCCGTGGTGAACACAGTCCGCGATCGGGTGATTCCGAGCTTCCTCCGGGAGGGCCCGGACTTTTTCTAAGTGCGTGGCTGCGTCCCCCAGTTGGCCCCCCCTCGTGCAGGTCGACCGCCCCCCGGCGCGCGTCAAGCATCAGA
.....(((((((((((((((...)))))).)))))).))).....(((((.(((..(((((..((...)))))))..))).)))))......((.((....((((((..((((.(.((.(((((((((..((((.((.((((.((((((....)))).)).))))..)).)))..))))).))))).)))..))).)))))))).).)).(((...(.((((((.(....).))).)))).))).....
>10334661 Thelia asprella
CCCCCCACCGATCCACTCCCAGTGGGAGTCGGGTCGAGTGAAAGTGGCCATCCCGGCGGGCCTTCTACGCGCCCGAAGGTTGGCTGAAATGGATGGAATCGGGCCGCCGTGGTGACTACAGTCCTGCGAATCGGGGTGATCCGAGCTCCCCTTCCGGGGGGAGCCCGGACTTTTTCTAAGTGCGTGGCTGCGTCCCCCCAGTTGGTCCCCCCTCGTGCAGGTCGACCGCCCCCCGGCGCGCTTCAAGCATCAGA
.....((((((((((((((....).)))).)))))).))).....(((((.((...(((((...(...).)))))..)).)))))......((.(.....(((..(((((((.(((..((((((.(((...(((((.(.((((.(((((.(((...)))))))).))))).)).))...))))).))))).)).).)).)..)))).)))).)).(((...(.((.(((.(....).))).)).).))).....
>10334662 Rhytidiopsis robusta
CCCCCCACCGATCACCTCCCATCGCGAGTCGGGTCGAGTGAAAGTGGCCATCCCGGTGGGCCTTCGAAGGAAGGCCTTAAGGGTTGGCTGAAATGGAGGGAATTGGGCCGCCGTGGTGACACAGTCCGAGATCGGGTGATCCGAGCTCCTCCGGGAGCCCGGAATTTTCTAAGTGCGTGGCTGCGTCCCCCAGTCGGCTTTGGTTACCTCATGCAGGTCGAGCGCCCCCGTGGCGCGCGTCACGCATCAGACCTCTAATCGG
.....((((((((.((((.(...).)))..)))))).))).....(((((.(((..(((((((((....)))))))).).))).)))))......((((.((((..(..(((((((.(((.(((((((.(..((((.((((((.(((((....))))).)))).)).)))..)).)).))))).))).)).)..))))..))))).)))).((.((((((((((((.(...)).))))........)).))))).)).....
>10334663 Rhytidium rugosum
CCCCCCACCGCTCCACTCCCCTCGCTCGGGAGTTGGAGCGAGTGAAAGTGGCCATCCCGGTGAATCTTCGAAGGAAGGCATGAGCTTCTTAAGGGTTGGCTGAAATGGAAGGAATCGGGCCGCCGTGGCGACACAGTCCGCGATCGGGTGATCCGAGCTCCTCCGGGAGCCCGGAATTTTCTAAGTGCGTGGCTGCGTCCCCCAGTTGGTTGTGGTTACCTCGTGCAGGTCGACCGCCCCCCGGCGCGCGTCACGCATCAGAC
.....(((((((((((((((.......))))).))))))).))).....(((((.(((..(((((((((....)))))..)....)..).).))).)))))........(((((((..((.(((((((.(((.(((((((((..((((.((((((.(((((....))))).))).))).)))..))))).))))).))).)).)..)))).)))))).))).((((..((.((((((.(....).))).))))))))).....
>10334664 Neodolichomitra yunnanensis
CCCCCCACCGATCCACTCCCCCCGTGGGTCAAGGGTCGAGTGAACTTGGCCGTCCCGGAGGCTTCACACGCCCAAGGGTTGGCTGAAATGAAGGGAATTGGGCCGCCGTGGTGACACAGTCGGCGATCGGGCGATCCGACCTCCTCCGGGAGCTCGGAATTTTTCTAAGTGCTTGGCTGTGTCCCCCACTTGGTTTTGGTTACCTCATGCCAGGTCGACCGCCCCCGTGGCGCGCGTCACGCA
.....(((((((((((((.(...).))))...)))))).))).....(((((.(((...((.((...).).))..))).))))).......(((.(((((((..(((((((.(((((((((((((..((((.(((((((.((((....)))).)))))..)).)))..))))).))))))))).)).)..))))))))))).)))...........(((((((.....)))).)..)).....
>10334665 Pleurozium schreberi
CACCCACCGATCCACTCCCGCCGGGCAGTCGCCGTCGAGTCAAAGTGGCCATCCCCGTGGCCCCCCCGTGAGGAAGGAAGGTTTTCCCGAGGGTTGGCTGAAATGGATGGAATCGGGGCGGCGTGGCGACACAGTCCGCGATCGGGTGAGTCGGACTCCTCCGGGAGTCCGGAATTTTTCTAAGTGCGTGGCTGTGTTTCCCAGTCGGTTGTGGTATCCTCGTGCAGGTCGAGCGTCGCGCATCAGACC
.....((((((.(((((((...))).))).)..)))).))......(((((.(((((..(((..((..(...)..))..)).....))).))).)))))...((((..(.(((((((.((..((((.(((((((((((((..((((.((((((((((((...).))))))))..))).)))..))))).))))))))).)).).))).)).)))).)).)))).......(((((...))).)).....
>109501363 Neckera goughiana
CCCCCCACCGATCCACTCCCACCGGGAGTCGCGTCGAGTGAAAGTGGCCATCCCGGCGGGCCTTCCAACTTGGAAGTCCTCAAGGGTTGGCTGAAATGGAGGGAATCGGGCCGCCGTGGTGACACAGTCCGCGATCGGGTGATTCCCGGGCTCCTTTGTGAGCCCGGGATTTTTCTAAGTGCGAGGCTGCGTCGCCCAGTTGGTTGTGGTTACCTCATGCAGGTCGAGCGCGCCCCCGCGGCGCGCGTCACGCAT
.....(((((((.(((((((...)))))).).)))).))).....(((((.(((.(.(((.((((((...)))))).))))..))).))))).....(((((.(((((((((((.(.((((((.(((((((((..((((.((.(((((((((((...).)))))))))).)).)))..))))).))))).))))))).).))))).))))).)))).)((.((...((((((.((....))))))).)).)))..
>109501365 Neckera polyclada
GCGCCCCCCACCGATCCACTCCCACCCGGGAGTCGCGTCGAGTGAAAGTGGCCGTCCCGGCGGGCCTTCCGGGGCCTCAAGGGTCGGCTGAAATGGAGGGAATCGGGCCGCCGTGGTGACACAGTCCGCGATCGGGTGATTTTCGGGCTCCTCCTTTGTTTGTGAGCCCGGGATTTTTCTAAGTGCGAGGCTGCGTCGCCCAGTTGGTCGTGGTGTTACCTCATGCAGGTCGAGCGCGCCCCCGCGGCGCGCGTCACGCAT
........(((((((..((((((....))))))...)))).))).....(((((.(((...((((((....))))))...))).)))))......((((..(((((((((....((((((.(((((((((...(((.((.((((((((((.............)))))))))).)).)))...)))).))))).))))))....))))).))))....)))).(((.......(((((((.....))))))).....))).
>109501366 Thamnobryum plicatulum
CCCCCCTACCGATCCACTCCCTCCGGGAGTCGGGTCGAGTGAAAGTGGCCATCCCGGTGGGCCTCCTAACTCGCTTGGAAGGCCTTAAGGGTTGGCTGAAATGGAGGGAATCGGGCCGCCGTGGTGACACAGTCCGCGATCGGGTGATTTTCGGGCTCTTCCGGGAGCCCGGGATTTTTCTAAGTGCGTGGCTGCGTCCCCCAGTTGGTTGTGGTTGCCTCATGCAGGTCGAGCGCGCCCCCGCGGCGCGCGTCAC
.....(.((((((((((((((...)))))).)))))).))).....(((((.(((..(((((((.((((.....)))).)))))).).))).)))))......((((.((((..((.(((((((.(((.(((((((((..((((.((.(((((((((((....))))))))))).)).)))..))))).))))).))).)).)..)))).)))))).))))......((.(((((((((.....))))))).))))
>109501372 Thamnobryum pandum
CCCCCCACCGATCCACTCCCTCCGGGAGTCGGGTCGAGTGAAAGTGGCCATCCCGGTGGGCCTCCTAACTCGCTTGGGAAGGCCTTAAGGGTTGGCTGAAATGGAGGGAATCGGGCCGCCGTGGTGACACAGTCCGCGATCGGGTGATTTTCGGGCTCTTCCGGGAGCCCGGGATTTTTCTAAGTGCGTGGCTGCGTCCCCCAGTTGGTTGTGGTTGCCTCATGCAGGTCGAGCGCGCCCCCGCGGCGCGCGTCACGCAT
.....(((((((((((((((...)))))).)))))).))).....(((((.(((..(((((((.((((.....)).)).)))))).).))).))))).....(((((.(((((((((((.(.((.(((.(((((((((..((((.((.(((((((((((....))))))))))).)).)))..))))).))))).))).))).).))))).))))).)))).)((.((...((((((.((....))))))).)).)))..
>109501386 Thamnobryum sandei
GCGCCCCCCACCGATCCACTCCCTCCGGGAGTCGGGTCGAGTGAAAGTGGCCATCCCGGTGGGCCTCCTAACTCGCTTGGAAGGCCTGAAGGGTTGGCTGAAATGGAGGGAATCGGGCCGCCGTGGTGACACAGTCCGCGATCGGGTGATTTTCGGGCTCTTCCGGGAGCCCGGGATTTTTCTAAGTGCGTGGCTGCGTCCCCCAGTTGGCTGTGGTTGCCTCATGCAGGTCGAGCGCGCCCCCGCGGCGCGCGTCACGCAT
........(((((((((((((((...)))))).)))))).))).....(((((.(((..(((((((.((((.....)))).)))))))..))).)))))......((((.((((((((((...(((.(((.(((((((((...(((.((.(((((((((((....))))))))))).)).)))...)))).))))).)))..)))..))))).))))).)))).(((.......(((((((.....))))))).....))).
>109501397 Homalia trichomanoides
CCCCCCACCAATCCACTCCCGCCGGGAGTCGGGTCGAGTGAAAGTGGCCATCCCGGTGGGCCTTCCAACTTGGAAGGCCTTAAGGGTTGTCTGAAATGGAGGGAATCGGGCCGCCGTGGTGACACAGTCCGCGATCGGGTGATTTCTGGGCTCTTTCGGGAGCCCGGAATTTTTCTAAGTGCGTGGCTGTGTCGCCCAGTTGGTTGTGGTTACCTCATGCAGGTCGAGCGCGCCCCCGCGGCGCGCGTCACGCAT
.....((((.((((((((((...)))))).)))).).))).....((.((.(((..(((((((((((...)))))))))).).))).)).)).....(((((.(((((((((((.(.((((((((((((((((..((((.((.(((((((((((....))))))))))).)).)))..))))).))))))))))))).).))))).))))).)))).)((.((...((((((.((....))))))).)).)))..
>109501429 Neckera decurrens
CCCCCCACCGATCCACTCCCACCCGGGAGTCGCGTCGAGTGAAAGTGGCCGTCCCGGCGGGCCAGGGAATTTCCGGGGCCTCAAGGGTCGGCTGAAATGGCGGGCCGCCGTGGTGACACAGTCCGCGATCGGGTGATTTTCGGGCTCCTCCTTTGTTTGTGAGCCCGGGATTTTTCTAAGTGCGAGGCTGCGTCGCCCAGTTGGTCGTGGTGTTACCTCATGCAGGTCGAGCGCGCCCCCGCGGCGCGCGTCACGCATCAGA
.....(((((((.(((((((....)))))).).)))).))).....(((((.(((.(.(((((..(((...)))..))))))..))).)))))......((((((((..((((((((.(((((((((..((((.((.(((((((((((..(...)...).)))))))))).)).)))..))))).))))).)))).))).)))))).)).........).(((..((.(((((((((.....))))))).))))))).....
>110628920 Dolichomitra cymbifolia
GCGCCCCCCACCGATCCACTCCCCCCGTGGGAGTTCTTCAAGGGTCGAGTGAACTTGGCCGTCCCGGAGGCTTCACACGCCCAAGGGTTGGCTGAAATGAAGGGAATTGGGCCGCCGTGGTGACACAGTCGGCGATCGGGTGATCCGACCTCCTCCGGGAGCTCGGAATTTTTCTAAGTGCTTGGCTGTGTCCCCCAGTTGGTTTTGGTTACCTCATGCAGGTCGAGCGCGCCCCCGTGGCGCGCGTCACGCAT
........(((((((((((((((.....)))))).......)))))).)))...(((((((.(((...(((.......)))...))).))))))).((((.((.(((((((..((((.((.(((((((((((((...(((.(((((((.((((....)))).)))))..)).)))...))).)))))))))).))....))))))))))).)))))).......(((((((((.....))))))).))......
>110628921 Homaliodendron crassinervium
ACCGCGCCCCCCACCGATCCACTCCCGCCGGGGGTCGGGTCGAGTGAAAGTGGCCGTCCCGGTGGGCCTTCTAACTTGTTGTGGAAGGCCTTAAGGGTTGGCTGAAATGGAGGGAATCGGGCCGCCGTGGCGCCACAGTCCGCGATCGGGTGATTTTCGGGCTCCTCCGGGAGCCCGGGATTTTTCTAAGTGCGGGTCTGCGTCGCCCAGTTGGTTGTGGGTTACCTCATGCAGGTCGAGCGCGCCCCCGCGGCGCGCGTCACGCAT
...........(((((((((((((((...)))))).)))))).))).....(((((.(((...((((((((((........))))))))))...))).)))))......((((.((((..((.((((.((((...(((((((((...(((.((.(((((((((((....))))))))))).)).)))...)))))).)))...))))....)))).)).)))).)))).(((.......(((((((.....))))))).....))).
>11067051 Drepanocladus trifarius
GCGCCCCCCACCCACCCCCTCCCTCCGGGAGTCGGGTGGCGTGAAAGTGGCCGTCCCGGCGTCGGGCTTCNCGGCCTGACTGCGGGTCGGCTGAAATGGAAGGAATCGGGCCGCCGTGGTGACACAGTCCGCGATCGGGTGATCCGCGCTCCTTCGGGAGCCCGGAATATTTCTAAGTGCGTGGCTGCGTCCCCAGTTGGCTCCGGTTACCTCGTGCAGGNCGGGCGCGCCCCCCGTGAATGGGGCGGCGCGCGTCACGTCACGCAT
........(((((((((.(((((...)))))..)))))).))).....(((((.((((..((((((((....))))))))..)))).)))))........(((((((((((((...(((.(((.(((((((((...(((((.((((.(((((....))))).)))).))))).....)))).))))).))).)))..)))).)))))).))).((((.(..((.(((((((((((......)))).)))))))....)).)..))))
>11067052 Drepanocladus turgescens
GCGCCCCCCACCCACCCGCTCCCTCCGGGAGTCGGGTGGCGTGAAAGTGGCCGTCCCGGCGTCGGGCTTCGCGGCCTGACTGCGGGTCGGCTGAAATGGAAGGAATCGGGCCGCCGTGGTGACACAGTCCGCGATCGGGTGATCCGCGCTCCTTCGGGAGCCCGGAATATTTCTAAGTGCGTGGCTGCGTCCCCAGTTGGCTCCGGTTACCTCGTGCAGGTCGGGCGCGCCCCCCGTGAATGGGGCGGCGCGCGTCACGTCACGCAT
........(((((((((((((((...))))).))))))).))).....(((((.((((..((((((((....))))))))..)))).)))))........(((((((((((((...(((.(((.(((((((((...(((((.((((.(((((....))))).)))).))))).....)))).))))).))).)))..)))).)))))).))).((((....((.(((((((((((......)))).)))))))....))....))))
>11067053 Loeskypnum badium
GCGCCCCCCACCAACCCGCTCCCACGTGGATTCGGGTCGAGTGAAAGTGGCCATCCTGGTGGGCCTTTTTTTTCCGAAGGGAAGGGGAAGGCCTTAAGGGTTGGCTGAAATGGAGGGAATCGAGCCGCCGTGGTGACACAGTCCGCGATCGGGTGATCCGAGCTCCTTCGGGAGTCCGGAATTTTTCTAAGTGCGTGGCTGCGTCCCCCAGTTGGTTTTGGTTACCTCATGCAGGTCGAGCGCGCCCTCGTGGCGCGCGTCACGCAT
........(((..(((((.(((.....)))..)))))...))).....(((((.(((...(((((((((((((((....)))))))))))))))...))).)))))......((((.(((((((..((((.((.(((.(((((((((...(((.((((((.(((((....))))).))))..)).)))...)))).))))).))).))....))))))))))).)))).(((.......(((((((.....))))))).....))).
>11067054 Hypnum pallescens
GCGCCCCCCCACCGATCCACTCCCGCCGGGAGTCGGGTCGAGTGAAAGTGGCCATCCCGGTGGGCCTTCCAACTTGGAAGGCCTTAAGGGTTGGCTGAAATGGAGGGAATCGAGCCGCCGTGGTGACACAGTCCGCGATCGGGTGATTTTCGGGCTCTTCCGGGAGCCCGGAATTTTTCTAAGTGCGTGGCTGCGTCGCCCAGTTGGTTGTGGTTACCTCATGCAGGTCGAGCGCGCCCCCGCGGCGCGCGTCACGCAT
.........(((((((((((((((...)))))).)))))).))).....(((((.(((...((((((((((...))))))))))...))).)))))......((((.(((((....((((.((((((.(((((((((...(((.((.(((((((((((....))))))))))).)).)))...)))).))))).))))))....))))..))))).)))).(((.......(((((((.....))))))).....))).
>11067055 Pylaisia selwynii
GCGCCCCCCCACCCCCCTTTCCCAATCGGGAGTCGGGTCGAGTGAAAGTGGCCGTCCCGGTGGTGAGCCTCCTTGTCTTGCGAGAAGGACTTAGGCCTCACTTANGGTCGGCTGAAATAGAAGGAATCGGGCCGCCGTGGCGACACAGTCCGCGATCGGGTGATCCGAGCTCCTCCGGGAGCCCGGAATTTTTCTAAGTGTTGGCTGCGTCGCCCAGTTGGCTTTGTATACCTCGTGCAGGTTGAGCGCGCCCCTTCATGGAGTCACGCGTCACGCAT
.((((..(((((.(((..((...))..))).)).)))..).))).....(((((.((..(((((((((((....(((((......)))))..))).)))))).)))).)))))........(((.(((((((((..((((((((.(((((.(((..((((.((((((.(((((....))))).))))..)).)))..)))).))))).)))))).).))))))).).)).))).((((..(.((((((.((.((.....)).).).))).))))))))
>11067056 Platygyrium repens
GCGCCCCCCACCGATCCACTCCACCACGTGGTGGCTTGGGTCGAGTGAAAGTGGCCGTCCCGGCGCGCCTTCTCTCCTCGCGAGGGAGGGCGCCAAGGGTGGGCTGAAATGGATGCAACGGGGCCGCCGTGGCGACGCAGTCCGCGATCGGGTGATGTTCCGGGCTGTCAAGTCCGGGACTTTTTCTAAGTGCGCGTCTGCGTCCCCCAGTCGGTTTCCCTGGCTCGTGCAGGTCGAGCGCGCCCCCGCGGCGCGCGTCACGCAT
........((((((((((..(((((....)))))..))))))).))).....((((..(((...((((((((((((.....))))))))))))...)))..))))....(((.((((.(((((..((((.((.(((((((..((((...(((.((.((((((((((....)))))))))).)).))).....)))).))))))).))....))))..))))).....))))..))).(((((((.....))))))).........
>11067057 Caribaeohypnum polypterum
CCCCCCACCGACCCACTCCCGCCCCGCGCGGCGAGTGGGCTCGAGTGAAAGTGGCCGTCCCGGCGGGCCTCGAATGAACRATGCGCTCGAAGAGTTGGCTGAAATGGATGGAACCGGGCCGCCGTGGTGACGTGGTCCGCGATCGGGTGACGGTCCGAGCTCCGACGGGAGTTCGGACTTTTTTTCTAAGTGCGTGGCTGCGTCCCCCAGTTGGTTCCCTCAGTTGAGAATGCAGGTCGAGCGCGCCCCCGCGGGGGCGCGCGTCAC
.....((((((.(((((((..(.(...).)).)))).)).))).))).....(((((.(.(..((((((((....)).....).)))))..).).)))))((..(((.(((...((((..(((((((.(((((((((((((..((((.((.((((((((((((....))))))))))))..)).)))..))))).))))))))).)).)..))))..)))..))))....).))..))..(((((((.((...))))))))).....
>11067058 Ptilium crista-castrensis
GCGCCCCCCACCGATCCACTCCCTCCGGGAGTCGGGTCGAGTGAAAGTGGCCGTCCCGGTGGGCCTCGTTTCCTCCTGATGGGAGGAAGGGAGGCCTGAACGAGGGTTGGCTGAAATGGAAGGAATCGGGCCGCCGTGGTGACACAGTCCGCGATCGGGTGATCCGAGCTCCTTCGGGAGCCCGGAATTTTTCTAAGTGCGTGGCTGCGTCCCCCAGTTGGTTTTGGTTACCTCGTGCAGGTCGAGCGCGCCCCCCGCGGCGCGCGTCACGCAT
........(((((((((((((((...)))))).)))))).))).....(((((.(((..((((((((.(((((((((...))))))))).)))))))).....))).)))))........((((((((((..((((.((.(((.(((((((((...(((.((((((.(((((....))))).))))..)).)))...)))).))))).))).))....))))))))))).))).((((.......(((((((......))))))).....))))
>11067059 Rhytidium rugosum
CCCCCCACCGCTCCACTCCCCTCGCTCGGGAGTTGGAGCGAGTGAAAGTGGCCATCCCGGTGAATCTCATCTCCCTTCGAAGGAAGGCATGAGCTTCTTAAGGGTTGGCTGAAATGGAAGGAATCGGGCCGCCGTGGCGACACAGTCCGCGATCGGGTGATCCGAGCTCCTCCGGGAGCCCGGAATTTTTCTAAGTGCGTGGCTGCGTCCCCCAGTTGGTTGTGGTTACCTCGTGCAGGTCGAGCGCGCCCCCGCGGCGCGCGTCACGCAT
.....(((((((((((((((.......))))).))))))).))).....(((((.(((..((((.(((((...(((((....))))).))))).)))..).))).)))))........(((((((..((.(((((((.(((.(((((((((..((((.((((((.(((((....))))).))).).)).)))..))))).))))).))).)).)..)))).)))))).))).((((..((.(((((((((.....))))))).))))))))
>11067060 Abietinella abietina
GCGCCCCCCACCGCCCCCCTCCCAGGGGTCGAGTGAAAGTGGCCATCCCGGTGGTCTCCTCCTCCTTCGAGGAGGAAGGCCCTAAGGGTTGGCTGAAATGGAAGGAATCGGGCCGCCGTGGTGACACAGTCCGCGATCGGGTGATCCGAGCTCCTCCGGGAGCCCGGAGTTTTCTAAGTGCGTGGCTGCGTCCCCCAGTCGGTTGTGGTTACCTCATGCAGGTCGAGCGCGCCCCCCGCGGCGCGCGTCACGCAT
........(((((((((.......)))).)).))).....(((((.(((...((((((((((((....))))))).)))))....))).)))))........(((((((..((.((((.((.(((.(((((((((...(((...((((.(((((....))))).))))....)))...)))).))))).))).))....)))).)))))).))).((((.......(((((((......))))))).....))))
>11067061 Helodium blandowii
CCCCCCACCGACCCCCTCCCAAGGGTCGAGTGAAAGTGGCCATCCCGGTGGTCCCCTCCTCCTTCGGGGAGGGAAGACCTTGAGGGTTGGCTGAAATGGAAGGAATCGGGCCGCCGTGGTGACACAGTCCGCGATCGGGTGATCCGAGCTCCTCCGGGAGCCCGGAGTTTTCTAAGTGCGTGGCTGCGTCCCCCAGTCGGTTGTGGTTACCTCATGCAGGTCGAGCGCGCCCCCGCGGCGCGCGTCAC
.....(((((((((..(...).)))))).))).....(((((.(((..(((.....(((((..((...)))))..)).)).).))).)))))......((.(.(((((.(..(((((((.(((.(((((((((..((((.((((((.(((((....))))).)))).)).)))..))))).))))).))).)).)..))))).))))).).)).........(((((((((.....))))))).))..
>11067062 Hygrohypnum montanum
CCCCCCACCGATCCACTCCCATTCATTGGGAGTCGGGTCGAGTGAAAGTGGCCATCCCGGCGATAGGGCCTCCTTCGAAGGAAGGAAGCAAGGCCTTAACAAGGGTTGGCTGAAATGGAAGGAGCCGGGCCGCCGTGGTGACACAGTCCGCGATCGGGTGATTCGAGCTCCTCCGGGAGCTCGGAATTTTTCTAAGTGCGTGGCTGCGTCCCCCAGTTGGTTGTGGTTACCTCGTGCAGGTCGAGCGCGCCCCTGTGGCGCGCGTCAC
.....((((((((((((((((....).)))))).)))))).))).....(((((.(((...(.(((((((((((((....))))).....)))))))).)..))).)))))((..((.((((((((..((.(((((((.(((.(((((((((..((((.((((((((((((....))))))))))..)).)))..))))).))))).))).)).)..)))).)))))).)))..).))..))..(((((((.....))))))).....
>11067063 Drepanocladus polygamus
GCGCCCCCCACCGATCCACCCCGCCACGGCGAGTCGGGTCGAGTGGAAGTGGCCGTCCCGGCGGGCCTCCTTTTCATTTTCTGAATGATGAGGAAGGCGCTAAGGGTCGGCTGAAATGGAGGGAATCGAGCCGCCGTGGTGACACAGTCCGCGATCGGGTGATCCGGGCTCTTTCGGGAGCCCGGAATTTTCTAAGTGCGTGGCTGCGTCCCCCAGTTGGTTGTGGTTACCTCATGCAGGTCGAGCGCGCCCCCGTGGCGCGCGTCACGCAT
.......((((((((((((..(((....))).)).)))))).))))....(((((.((((((..((((((((.((((((...)))))).)))).)))))))..))).)))))......((((.(((((....((((.((.(((.(((((((((...(((.((((((((((((....))))))))).))).)))...)))).))))).))).))....))))..))))).)))).(((.......(((((((.....))))))).....))).
>11067064 Conardia compacta
GCGCCCCCCACCGATCCACCCCGCCACGGCGAGTCGGGTCGAGTGGAAGTGGCCGTCCCGGCGGGCCTCCTTTTCATTTTCTGAATGATGAGGAAGGCGCTAAGGGTCGGCTGAAATGGAGGGAATCGAGCCGCCGTGGTGACACAGTCCGCGATCGGGTGATCCGGGCTCTTTCGGGAGCCCGGAATTTTCTAAGTGCGTGGCTGCGTCCCCCAGTTGGTTGTGGTTACCTCATGCAGGTCGAGCGCGCCCCCGTGGCGCGCGTCACGCAT
.......((((((((((((..(((....))).)).)))))).))))....(((((.((((((..((((((((.((((((...)))))).)))).)))))))..))).)))))......((((.(((((....((((.((.(((.(((((((((...(((.((((((((((((....))))))))).))).)))...)))).))))).))).))....))))..))))).)))).(((.......(((((((.....))))))).....))).
>11067065 Lembophyllum divulsum
GCGCCCCCCACCGATCCACTCCCGCCGGGAGTCGGGTCGAGTGGAAGTGGCCATCCCGGTGGGCCCTTCTGCATCTTGTTGAAGAGAGGAAGGACTTGAGGGTTGGCTGAAATGCAGGGAATCGGGCCGCCGTGGTGACACAGTCCGCGATCGGGTGATTTGGGGGCTCCTCCGGGAGTCCTGAATTTTTCTAAGTGCGTGGCTGCGTCCCCCAGTCGGTGTTGGTGTTACCTCATGCAGGTCGAGCGCGCCCCCGCGGCGCGCGTCACGCAT
.......((((((((((((((((...)))))).)))))).))))....(((((.(((..((((.((((((...((((....))))..)))))).)))).))).)))))((..(((((((.((((...(((((.((.(((.(((((((((...(((.((.((.((((((((....)))))))).)).)).)))...)))).))))).))).))....))))).))))....)))..))))..))..(((((((.....))))))).........
>11067066 Neckera douglasii
GCGCCCCCCACCGATCCACTCCCACCGGGAGTCGCGTCGAGTGAAAGTGGCCATCCCGGCCGGCCTTCCAACTTGGAAGTCCTCAAGGGTTGGCTGAAATGGAGGGAATCGGGCCGCCGTGGTGACACAGTCCGCGATCGGGTGATTTTCGGGTTCCTTTGTGAACCCGGGATTTTTCTAAGTGCGAGGCTGCGTCACCCAGTTGGTTGTGGTTACCTCATGCAGGTCGAGCGCGCCCCCGCGGCGCGCGT
........(((((((..((((((...))))))...)))).))).....(((((.(((....((.((((((...)))))).))....))).)))))......((((.((((..((.((((.((((((.(((((((((...(((.((.((((((((((......)))))))))).)).)))...)))).))))).))))))....)))).)))))).))))...........(((((((.....)))))))..
>11067067 Neckera pennata
GCGCCCCCCACCGATCCACTCCCACCGGGAGTCGCGTCGAGTGAAAGTGGCCATCCCGGCGGGCCTTCCAACTTGGAAGTCCTCAAGGGTTGGCTGAAATGGAGGGAATCGGGCCGCCGTGGTGACACAGTCCGCGATCGGGTGATTCCCGGGCTCCTTTGTGAGCCCGGGATTTTTCTAAGTGCGAGGCTGCGTCGCCCAGTTGGTTGTGGTTACCTCATGCAGGTCGAGCGCGCCCCCGCGGCGCGCGTCACGCAT
........(((((((..((((((...))))))...)))).))).....(((((.(((...(((.((((((...)))))).)))...))).)))))......((((.((((..((.((((.((((((.(((((((((...(((.((.((((((((((......)))))))))).)).)))...)))).))))).))))))....)))).)))))).)))).(((.......(((((((.....))))))).....))).
>11067068 Anacamptodon splachnoides
CCCCCCACCCACCCACTCCCGCCGGGAGTCGGGCCGAGTGAAAGTGGCCGTCCCGGCGTCGGGCCTCGCGGCCTGACTCAGGGTCGGCTGAAATGGAAGGAATCGGGCCGCCGTGGTGACACAGTCCGCGATCGGGTGATCCGCGCTCCCGGAGTTTTTCTGGAGCCCGGAATTTTTCTAAGTGCGTGGCTGCGTCCCCAGTTGGCTCCGGTTACCCTTGCAGGTCGAGCGCGCTGCGGCGCGCGTCACGTC
.....(((((.((.((((((...)))))).)))..).))).....(((((.(((((.(((((((.(...)))))))))).))).)))))...(.((..(.(((.((((((..((((.(((.(((((((((..((((.((((((.(((((.((((...))))))))).))))..)).)))..))))).))))).))).))).))))))).).)).).))).......(((((((.(...)))))).)).....
>11067069 Drepanocladus sendtneri
GCGCCCCCCACCAACCCGCTCCCACGTGGATTCGGGTCGAGTGAAAGTGGCCATCCTGGTGGGCCTTTTTTTCCTAAGGGAAGGAAGGCCTTAAGGGTTGGCTGAAATAGAGGGAATCGAGCCGCCGTGGTGACACAGTCCGCGATCGGGTGATCCGAGCTCCTTCGGGAGCCCGGAATTTTTCTAAGTGCGTGGCTGCGTCCCCCAGTTGGTTTTGGTTACCTCATGCAGGTCGAGCGCGCCCTCGTGGCGCGCGTCACGCAT
........(((..(((((.(((.....)))..)))))...))).....(((((.(((...((((((((((((((...))))))))))))))...))).)))))......((((.(((((((..((((.((.(((.(((((((((...(((.((((((.(((((....))))).))))..)).)))...)))).))))).))).))....))))))))))).)))).(((.......(((((((.....))))))).....))).
>11067070 Cratoneuron filicinum
GCGCCCCCCACCGCCCCCCACTCCCGTGTGAAATCGGGAGTCGGGTCGAGTGAAAGTGGCCGTCCCGGCGTCGGGCTTTGCGGCCTGACCAAGGGTCGGCTGAAATGGAAGGAATCGGGCCGCCGTGGTGACACAGTCCGCGATCGGGTGATCCGCGCTCCCGACTTCGGGAGCCCGGAATTTTTCTAAGTGCGTGGCTGCGTCCCCCAGTTGGCTCCGGTTACCTCGTGCAGGTCGGGCGCGCCCCCCACCCCCCAGTGGGGCGGCGCGCGTCACGTCACGCAT
........(((((..(((.(((((((........))))))).))).)).))).....(((((.(((...((((((((....))))))))...))).)))))........((((((((((..((((.((.(((.(((((((((...(((.((((((.(((((((....))))))).))))..)).)))...)))).))))).))).))....))))))))))).))).((((....((.(((((((((((((......)))))).)))))))....))....))))
>11067071 Hypnum lindbergii
CCCCCCACCGCTCCACTCTCTGCATCCTTCGCGGGTCGGGAGTCGGTTCGAGTGAAAGTGGCCGTCCCGTTCGGACGCGTGGGTCCTCTTGGGGGCTCCCGCGGATCGGGTCGGCTGAAATGGAAGGAATCGGGCCGCCGTGGCGACACAGTCCGCGATCGGGTGATGCTCCGGTCAGCGCTCCTTCGGGAGAGTTGGCGGAGTTTTTTCTAAGTGCGTGGCTGCGTCTCCCAGTTGGTCCGGGTTCCCCTGTTGCAGGTCGAGCGCGCCCCCGCGGCGCGCGTCAC
.....(((((..((((((((.((.(((...).)))).)))))).))..)).))).....(((((.(((....((.((((.(((.((((...))))))).))))..))))).)))))((..((.((((((((....((((((((.(((.(((((((((..((((.((......(((((((.((((....)))).)))).....))))).)))..))))).))))).))).)).)..))))..)))))..)))..).))..))..(((((((.....))))))).....
>11067072 Limbella pachyloma
GCGCCCCCCCACCGATCCACTCCCGCGGCGAGTCGGGTCGAGTGAAAGTGGCCGTCCCGGCTTCCGGGTCTTCCTTCGATTCGCAGGAAGGCCTTCTGATGCGAGGGTCGGCTGAAATGGAGGGAATTGGCCGCCGTGGTGACGCAGTCTGCGATCGGGTGATCCGGGCTCTTCCGAGAGCCCGGAATTTTTCTAAGTGCGTGGCTGCGTCCCCCAGTCGGTTGTGGTTGCCTCATGCAGGTCGAGCGTGCCCCCGCGGCGCGCGTCACGCAT
.........(((((((((((((.......)))).)))))).))).....(((((.(((.((.((.((((((((((.((...)).))))))))))...)).))..))).)))))......((((.(((((.(.((((.((.(((((((((((((...(((.((((((((((((....))))))))))..)).)))...)))).))))))))).))....)))).)))))).)))).(((.......(((((((.....))))))).....))).
>11067073 Sciaromium lescurii
CCCCCCACCGACCCACTCCCAAGGGTGGTCGTCGAGTGAAGGTGGCCATCCCGGTGGTCTCCCCCTTCCTCCTCCTTCGTCGAAGGAGTCGGAAAGGCCTGACCGAAGGGTTGGCTGAAATGGAAGGAATTGGGCCGNCGNGGTGGCACGCAGTCCGCGATCGGGTGATCCGAGCTCCCCCAGGGAAGCCCGGAATTTTCTTCAGTGCGTGGCTGCNTCCCCCAGTCGGTTGCNAGTCACCTACTGCAGGTCNAGCGCGCCCCCCGCGGA
.....(((((((..(((.((...)).))).)))).))).....(((((.((((((((.....((.((((((((.(......).))))...)))).)).))).))...))).)))))((..((.((((...(.(((((.(((((.(..((((((((((((..((((.(.((((.(((.((....)).))).)))).)...)))..))))).))))))))).))...))).).).)..))))))..).))..))...((((.....))))..
>113171003 Struckia argentata
CCCCCCACCAATCCACTCCTGGCGAGTCGGGTCGAGTGAAAGTGGCCGTCCCAGCCGTTCTAAGGCTGGGTCGGCTGAAATGGAAGGAATTTGGCCGCCGTGGTGACGCAGTCCGCGATCGGGTGATCCGAGGTCTTCATCGAGCTCGGAATTTTTCTAAGTGCGTGGCTGCGTCCCCCAGTTGGTTGTTACCTCGTGCAGGTCCCGCGTCCCCTTGGCGCTCCTTCGGGAGTGCGAAGTGGCGTGCGTCACGCAT
.....((((.((((((((.....)))).)))).).))).....(((((.(((((((..(...)))))))).)))))...((((..(.....((((.(((((((.(((((((((((((..((((.((((((((.((......)).))))))..)).)))..))))).))))))))).)).)..)))).))))).))))....((..(((((((.(((.(((((((....))))))).))).)).)))))..))....
>113171004 Struckia argentata
CCCCCCACCAATCCACTCCTGGCGAGTCGGGTCGAGTGAAAGTGGCCGTCCCAGCCGTTCTAAGGCTGGGTCGGCTGAAATGGAAGGAATTTGGCCGCCGTGGTGACGCAGTCCGCGATCGGGTGATCCGAGGTCTTCATCGAGCTCGGAATTTTTCTAAGTGCGTGGCTGCGTCCCCCAGTTGGTTGTTACCTCGTGCAGGTCCCGCGTCCCCTTGGCGCTCCTTCGGGAGTGCGAAGTGGCGTGCGTCACGCAT
.....((((.((((((((.....)))).)))).).))).....(((((.(((((((..(...)))))))).)))))...((((..(.....((((.(((((((.(((((((((((((..((((.((((((((.((......)).))))))..)).)))..))))).))))))))).)).)..)))).))))).))))....((..(((((((.(((.(((((((....))))))).))).)).)))))..))....
>113171010 Struckia argentata
CCCCCCACCAATCCACTCCTGGCGAGTCGGGTCGAGTGAAAGTGGCCGTCCCAGCCGTTCTAAGGCTGGGTCGGCTGAAATGGAAGGAATTTGGCCGCCGTGGTGACGCAGTCCGCGATCGGGTGATCCGAGGTCTTCATCGAGCTCGGAATTTTTCTAAGTGCGTGGCTGCGTCCCCCAGTTGGTTGTTACCTCGTGCAGGTCCCGCGTCCCCTTGGCGCTCCTTCGGGAGTGCGAAGTGGCGTGCGTCACGCAT
.....((((.((((((((.....)))).)))).).))).....(((((.(((((((..(...)))))))).)))))...((((..(.....((((.(((((((.(((((((((((((..((((.((((((((.((......)).))))))..)).)))..))))).))))))))).)).)..)))).))))).))))....((..(((((((.(((.(((((((....))))))).))).)).)))))..))....
>113171018 Struckia argentata subsp. enervis
CCCCCCACCAATCCACTCCTGGCGAGTCGGGTCGAGTGAAAGTGGCCGTCCCAGCCGTTCTAAGGCTGGGTCGGCTGAAATGGAGGGAATTTTGGCCGCCGTGGTGACGCAGTCCGCGATCGGGTGATCCGAGCTCTTCATCGAGCTCGGAATTTTTCTAAGTGCGTGGCTGCGTCCCCCAGTTGGTTGTTACCTCGTGCAGGTCCCGCGTCCCCTTGGCGCTCCTTCGGGAGTGCGAAGTGGCGTGCGTCACGCAT
.....((((.((((((((.....)))).)))).).))).....(((((.(((((((..(...)))))))).)))))...((((.((......((((.(((((((.(((((((((((((..((((.(((((((((((......)))))))))..)).)))..))))).))))))))).)).)..)))).))))))))))....((..(((((((.(((.(((((((....))))))).))).)).)))))..))....
>113171027 Struckia argentata subsp. enervis
CCCCCCACCAATCCACTCCTGGCGAGTCGGGTCGAGTGAAAGTGGCCGTCCCAGCCGTTCTAAGGCTGGGTCGGCTGAAATGGAGGGAATTTTGGCCGCCGTGGTGACGCAGTCCGCGATCGGGTGATCCGAGCTCTTCATCGAGCTCGGAATTTTTCTAAGTGCGTGGCTGCGTCCCCCAGTTGGTTGTTACCTCGTGCAGGTCCCGCGTCCCCTTGGCGCTCCTTCGGGAGTGCGAAGTGGCGTGCGTCACGCAT
.....((((.((((((((.....)))).)))).).))).....(((((.(((((((..(...)))))))).)))))...((((.((......((((.(((((((.(((((((((((((..((((.(((((((((((......)))))))))..)).)))..))))).))))))))).)).)..)))).))))))))))....((..(((((((.(((.(((((((....))))))).))).)).)))))..))....
>117306759 Acrocladium auriculatum
CCCCCCACCAATCCGCTCCCAGCGAGTCGGGTCGAGTGAAAGTGGCCATCCCAGTCCCTGCGGCTGGGTTGGCTGAAATGGAAGGAATTTTGGCCGCCGTGGTGACGCAGTCCGCGATCGGGTGATCCGAGCTCCCAGAGCCCGGAATTTTTCTAAGTGCGTGGCTGCGTCTCCCAGTTGGCTGTTACCTCGTGCAGGTGTTTCGCCCCCTCGTCGGGGCGAGCGTCACG
.....((((.((((((((.....)))).)))).).))).....(((((.(((((....(...)))))).)))))......((.(.....(((((((..((((.(((((((((((((..((((.((((((.((((...)))).))))..)).)))..))))).)))))))))..))).)))))))..)).))...(..((((((((...((((...)))))))).)).)))
>117306760 Acrocladium auriculatum
CCCCCCACCAATCCGCTCCCAGCGAGTCGGGTCGAGTGAAAGTGGCCATCCCAGTCCCCGCGGCTGGGTTGGCTGAAATGGAAGGAATTTTGGCCGCCGTGGTGACGCAGTCCGCGATCGGGTGATCCGAGCTCCCAGAGCCCGGAATTTTTCTAAGTGCGTGGCTGCGTCCCCCAGTTGGTTGTTACCTCGTGCAGGTGTCTCGCCCCCTCATCGGGGCGAGCGTCACG
.....((((.((((((((.....)))).)))).).))).....(((((.(((((....(...)))))).)))))......((.(.....(((((((..((((.(((((((((((((..((((.((((((.((((...)))).))))..)).)))..))))).)))))))))..))).)))))))..)).))...(..((((((((...((((...)))))))).)).)))
>117306761 Acrocladium chlamydophyllum
CCCCCCACCAATCCGCTCCCAGCGAGTCGGGTCGAGTGAAAGTGGCCATCCCAGTCCCCGCGGCTGGGTTGGCTGAAATGGAAGGAATTTTGGCCGCCGTGGTGACGCAGTCCGCGATCGGGTGATCCGAGCTCCCAGAGCCCGGAATTTTTCTAAGTGCGTGGCTGCGTCCCCCAGTTGGTTGTTACCTCGTGCAGGTGTCTCGCCCCCTCATCGGGGCGAGCGTCACG
.....((((.((((((((.....)))).)))).).))).....(((((.(((((....(...)))))).)))))......((.(.....(((((((..((((.(((((((((((((..((((.((((((.((((...)))).))))..)).)))..))))).)))))))))..))).)))))))..)).))...(..((((((((...((((...)))))))).)).)))
>117306762 Acrocladium chlamydophyllum
CCCCCCACCAATCCGCTCCCAGCGAGTCGGGTCGAGTGAAAGTGGCCATCCCAGTCCCCGCGGCTGGGTTGGCTGAAATGGAAGGAATTTTGGCCGCCGTGGTGACGCAGTCCGCGATCGGGTGATCCGAGCTCCCAGAGCCCGGAATTTTTCTAAGTGCGTGGCTGCGTCCCCCAGTTGGTTGTTACCTCGTGCAGGTGTCTCGCCCCCTCATCGGGGCGAGCGTCACG
.....((((.((((((((.....)))).)))).).))).....(((((.(((((....(...)))))).)))))......((.(.....(((((((..((((.(((((((((((((..((((.((((((.((((...)))).))))..)).)))..))))).)))))))))..))).)))))))..)).))...(..((((((((...((((...)))))))).)).)))
>117306763 Catagonium brevicaudatum
CGCCCCCCCACCAATCCAACTCCCAGCGAGTCGGGTCGAGTGGAAGTGGCCATCCCAGTCGGAGCGCGCGCCAGCGCGTCGTCCTGAGGCTGGGTTGGCTGAAATGGAGGGAATTTGGCCGCCGTGGTGACGCAGTCCGCGTTCGGGTGATCCGAGCCCCCTTTCTTTCGTTAGGGAGCCCGGAATTTTTCTAAGTGCGTGGCTGCGTCCCCCAGTTGGTTTGTGTTACCTCATGCAGGTCCCGCCCGCTCGGCGCTCCTCCGGGAGCGCGAAGCGGCGTGCGTCACG
.......((((..((((.((((.....)))).))))...))))....(((((.((((((((((((((((....))))))..)))...))))))).)))))......((((.(((..(((((...(((.(((((((((((((((.(((.((((((.((.((((..........)))).)).))))..)).))).)))))).)))))))))..)))..)))))...))).)))).((((.....((((.(((..(((((((....)))))))..))))))))))).....
>117306764 Catagonium brevicaudatum
CGCCCCCCCACCAATCCAACTCCCAGCGAGTCGGGTCGAGTGGAAGTGGCCATCCCAGTCGGAGCGCGCGCCAGCGCGTCGTCCTGAGGCTGGGTTGGCTGAAATGGAGGGAATTTGGCCGCCGTGGTGACGCAGTCCGCGATCGGGTGATCCGAGCCCCCTTTCTTTCGTTAGGGAGCCCGGAATTTTTCTAAGTGCGTGGCTGCGTCCCCCAGTTGGTTTGTGTTACCTCATGCAGGTCCCGCCCGCTCGGCGCTCCTCCGGGAGCGCGAAGCGGCGTGCGTCACG
.......((((..((((.((((.....)))).))))...))))....(((((.((((((((((((((((....))))))..)))...))))))).)))))......((((.(((..(((((...(((.(((((((((((((...(((.((((((.((.((((..........)))).)).))))..)).)))...)))).)))))))))..)))..)))))...))).)))).((((.....((((.(((..(((((((....)))))))..))))))))))).....
>117306765 Catagonium emarginatum
GCCCCCCCACCAATCCAACTCCGAGCGAGTCGGGTCGAGTGGAAGTGGCCATCCCAGTCGGAGCGCGCGCCAGCGCGTCGTCCCGAGGCTGGGTTGGCTGAAATGGAGGGAATTTGGCCGCCGTGGTGACGCAGTCCGCGATCGGGTGATCCGAGCCCCCTTTCTTTCGTTAGGGAGCCCGGAATTTTTCTAAGTGCGTGGCTGCGTCCCCCAGTTGGTTTGTGTTACCTCATGCAGGTCCCGCCCGCTCGGCGCTCCACCGGGAGTGCGGAGCGGCGTGCGTCACG
......((((..((((.((((.....)))).))))...))))....(((((.((((((((((((((((....))))))..)))...))))))).)))))......((((.(((..(((((...(((.(((((((((((((...(((.((((((.((.((((..........)))).)).))))..)).)))...)))).)))))))))..)))..)))))...))).)))).((((.....((((.((((.(((((((....))))))).)))))))))))).....
>117306766 Catagonium nitens
GACCCCCACCAACCCAACTCCCAGCGAGTCTTAGGGTCGAGTGAAAGTGGCCGTCCCATTCGGAGCGCGCGCGCCAGCGCGTCCTCAGGCTGGGTCGGCTGAAATGGAGGGAATTTGGCCGCCGTGGTGACGCAGTCCGCGATCGGGTGATCCGCGAGCCCCCCTTTCGTTTCGTTAGGGAGCCCGCGGAATTTTTCTAAGTGCGAGGCTGCGTCCCCCAGTTGGTTTTGTGTTACCTCATGCAGGTCCCGCCCGCTCGGCGCTCCTCCGGGAGCGCGGAGCGGCGCGCGTCACG
......(((..((((.((((.....))))....))))...))).....(((((.((((.((.(((.((((((....)))))).))).)).)))).)))))......((((.(((..(((((...(((.(((((((((((((...(((.((((((((.((..((((..((...))..)))).)).))))))..)).)))...)))).)))))))))..)))..)))))....))).))))..........(((((((((.(((((((....))))))).)))))).))).......
>117306767 Catagonium nitens
CGCCCCCCCACCAGCCCAACTCCCAGCGAGTCGGGTCGAGTGAAAGTGGCCGTCCCAGTCGGAGCGCGCGCGCCAGCGCGTCCTCAGGCTGGGTCGGCTGAAATGGAGGGAATTTGGCCGCCGTGGTGACGCAGTCCGCGATCGGGTGATCCGCGAGCCCCCCCTTTCGTTTCGTTAGGGAGCCCGCGGAATTTTTCTAAGTGCGAGGCTGCGTCCCCCAGTTGGTTTTGTGTCACCTCATGCAGGTCCCGCCCGCTCGGCGCTCCTCCGGGAGCGCGAAGCGGCGTGCGTCACG
........(((..((((.((((.....)))).))))...))).....(((((.(((((((.(((.((((((....)))))).))).))))))).)))))......((((((....(((((...(((.(((((((((((((...(((.((((((((.((...((((..((...))..)))).)).))))))..)).)))...)))).)))))))))..)))..))))).....)).)))).((((.....((((.(((..(((((((....)))))))..))))))))))).....
>117306768 Catagonium nitens
CGCCCCCCCACCAACCCAACTCCCAGCGAGTCTTAGGGTCGAGTGAAAGTGGCCGTCCCAGTCGGAGCGCGCGCTAGCGCGTCCTCGGGCTGGGTCGGCTGAAATGGAGGGAATTTGGCCGCCGTGGTGACGCAGTCCGCGATCGGGTGATCCGCGAGCCCCCCCTTTCGTTTCNTTAGGGAGCCCGCGGAATTTTTCTAAGTGCGAGGCTGCGTCCCCCAGTTGGTTTTGTGTTACCTCATGCAGGTCCCGCCCGCTCGGCGCTCCTCCGGGAGCGCGAAGCGGCGTGCGTCACG
........(((..((((.((((.....))))....))))...))).....(((((.(((((((.((((((((....))))))..)).))))))).)))))......((((.(((..(((((...(((.(((((((((((((...(((.((((((((.((.(((...............))).)).))))))..)).)))...)))).)))))))))..)))..)))))....))).)))).((((.....((((.(((..(((((((....)))))))..))))))))))).....
>117306769 Catagonium nitens
CGCCCCCCCACCAACCCAACTCCCAGCGAGTCTTAGGGTCGAGTGAAAGTGGCCGTCCCAGTCGGAGCGCGCGCTAGCGCGTCCTCGGGCTGGGTCGGCTGAAATGGAGGGAATTTGGCCGCCGTGGTGACGCAGTCCGCGATCGGGTGATCCGCGAGCCCCCCCTTTCGTTTCGTTAGGGAGCCCGCGGAATTTTTCTAAGTGCGAGGCTGCGTCCCCCAGTTGGTTTTGTGTTACCTCATGCAGGTCCCGCCCGCTCGGCGCTCCTCCGGGAGCGCGAAGCGGCGTGCGTCACG
........(((..((((.((((.....))))....))))...))).....(((((.(((((((.((((((((....))))))..)).))))))).)))))......((((.(((..(((((...(((.(((((((((((((...(((.((((((((.((...((((..((...))..)))).)).))))))..)).)))...)))).)))))))))..)))..)))))....))).)))).((((.....((((.(((..(((((((....)))))))..))))))))))).....
>117306770 Catagonium nitens
CGCCCCCCCACCAACCCAACTCCAGGCGAGTCGGGTCGAGTGAAAGTGGCCATCCCAGTCGGAGCGCGCGCCAGCGCGGCCTCGGACTGGGTTGGCTGAAATGGAGGGAATTTGGCCGCCGTGGTGACGCAGTCCGCGATCGGGTGATCCGCGAGCCCCCTTTCTTTCGTTAGTCGTTAGTAGGGAGCCCGCGGAATTTTTCTAAGTGCGTGGCTGCGTCCCCCAGTTGGTTTGTGTTACCTCATGCAGGTCCCGCCCGCTCGGCGCTCCTCCGGGAGCGCGAAGCGGCGTGCGTCACG
........(((..((((.((((.....)))).))))...))).....(((((.(((((((.((((((((....)))))..))).))))))).)))))......((((.(((..(((((...(((.(((((((((((((...(((.((((((((.((.((((..((..((.....))..)).)))).)).))))))..)).)))...)))).)))))))))..)))..)))))...))).)))).((((.....((((.(((..(((((((....)))))))..))))))))))).....
>117306772 Catagonium nitens
CGCCCCCCCACCAACCCAACTCCAGGCGAGTCGGGTCGAGTGAAAGTGGCCATCCCAGTCGGAGCGCGCGCCAGCGCGGCCTCGGACTGGGTTGGCTGAAATGGAGGGAATTTGGCCGCCGTGGTGACGCAGTCCGCGATCGGGTGATCCGCGAGCCCCCTTTCTTTCGTTAGTCGTTAGTAGGGAGCCCGCGGAATTTTTCTAAGTGCGTGGCTGCGTCCCCCAGTTGGTTTGTGTTACCTCATGCAGGTCCCGCCCGCTCGGCGCTCCTCCGGGAGCGCGAAGCGGCGTGCGTCACG
........(((..((((.((((.....)))).))))...))).....(((((.(((((((.((((((((....)))))..))).))))))).)))))......((((.(((..(((((...(((.(((((((((((((...(((.((((((((.((.((((..((..((.....))..)).)))).)).))))))..)).)))...)))).)))))))))..)))..)))))...))).)))).((((.....((((.(((..(((((((....)))))))..))))))))))).....
>117306773 Catagonium nitens var. myurum
CCGCGCCCCCCCACCAACCCAACTCCCAGCGAGTCTTAGGGTCGAGTGAAAGTGGCCGTCCCATTCGGAGCGCGCGCGCCAGCGCGTCCTCAGGCTGGGTCGGCTGAAATGGAGGGAATTTGGCCGCCGTGGTGACGCAGTCCGCGATCGGGTGATCCGCGAGCCCCCCTTTCGTTTCGTTAGGGAGCCCGCGGAATTTTTCTAAGTGCGAGGCTGCGTCCCCCAGTTGGTTTTGTGTTACCTCATGCAGGTCCCGCCCGCTCGGCGCTCCTCCGGGAGCGCGAAGCGGCGCGCGTCACG
...........(((..((((.((((.....))))....))))...))).....(((((.((((.((.(((.((((((....)))))).))).)).)))).)))))......((((.(((..(((((...(((.(((((((((((((...(((.((((((((.((..((((..((...))..)))).)).))))))..)).)))...)))).)))))))))..)))..)))))....))).))))..........((((((((..(((((((....)))))))..))))).))).......
>117306774 Catagonium nitens
CCCCCCACCAGCCCAACTCCCAGCGAGTCGGGTCGAGTGAAAGTGGCCGTCCCAGTCGGAGCGCGCGCGCCAGCGCGTCCTCAGGCTGGGTCGGCTGAAATGGAGGGAATTTGGCCGCCGTGGTGACGCAGTCCGCGATCGGGTGATCCGCGAGCCCCCCCTTTCGTTTCGTTAGGGAGCCCGCGGAATTTTTCTAAGTGCGAGGCTGCGTCCCCCAGTTGGTTTTGTGTTACCTCATGCAGGTCCCGCCCGCTCGGCGCTCCTCCGGGAGCGCGAAGCGGCGTGCGTCACG
.....(((..((((.((((.....)))).))))...))).....(((((.(((((((.(((.((((((....)))))).))).))))))).)))))......((((.(((..(((((...(((.(((((((((((((...(((.((((((((.((...((((..((...))..)))).)).))))))..)).)))...)))).)))))))))..)))..)))))....))).)))).((((.....((((.(((..(((((((....)))))))..))))))))))).....
>117306775 Catagonium nitidum
CCCCCCACCAACCCAACTCCCAGCGAGTCTTAGGGTCGAGTGAAAGTGGCCGTCCCATTCGGAGCGCGCGCGCCAGCGCGTCCTCAGGCTGGGTCGGCTGAAATGGAGGGAATTTGGCCGCCGTGGTGACGCAGTCCGCGATCGGGTGATCCGCGAGCCCCCCCTTTCGTTTCGTTAGGGAGCCCGCGGAATTTTTCTAAGTGCGAGGCTGCGTCCCCCAGTTGGTTTTGTGTTACCTCATGCAGGTCCCGCCCGCTCGGCGCTCCTCCGGGAGCGCGAAGCGGCGCGCGTCACG
.....(((..((((.((((.....))))....))))...))).....(((((.((((.((.(((.((((((....)))))).))).)).)))).)))))......((((.(((..(((((...(((.(((((((((((((...(((.((((((((.((...((((..((...))..)))).)).))))))..)).)))...)))).)))))))))..)))..)))))....))).))))..........((((((((..(((((((....)))))))..))))).))).......
>117306776 Herzogiella seligeri
GCCCCCCCACCAATCCACTCCCAGCGAGTCGGGTCGAGTGAAAGTGGCCATCCCAGTCGCGTTTTGAGGCTGGGTTGGCTGAAATGGAGGGAATTTGGCCGCCGTGGTGACACAGTCCGCGATCGGGTGATCCGAGCTCTTCATCGAGCCCGGAATTTTTCTAAGTGCGTGGCTGTGTCCCCCAGTTGGTTGTTACCTCATGCAGGTCCCGCGCCCCCTTGGCGCTCCTTCGGGAGCGCGAAGGAGCGTGCGTCACG
.......(((..((((((((.....)))).))))...))).....(((((.(((((((.........))))))).)))))......((((.....((((((...(((.(((((((((((((...(((.((((((.((((......)))).))))..)).)))...)))).)))))))))..)))..))))))...))))......((..(((((..((((.(((((((....))))))).))))...)))))..)).
>117306777 Lepyrodon australis
CCCCCCACCAATCCGCTCCCAGCGAGTCGGGTCGAGTGAAAGTGGCCATCCCAGTCCCGAGGCTGGGTTGGCTGAAATGGAAGGAATTGGGCCGCCGTGGCGATGCAGTCCGCGATCGGGTGATCCGAGCTCCCTCTCGCTAGGTAGGGAGCTCGGAATTTTTCTAAGTGCGTGGCTGCGTCCCCCAGTTGGTTGTTGTTACCTCGTGCAGGTCCCGCCCCCTCGGCGCTCCCTTTG
.....((((.((((((((.....))).))))).).))).....(((((.(((((((....))))))).)))))...((((..((...(.(((.(((((((.(((((((((((((..((((.(((((((((((..(((.((...))))))))))))))..)).)))..))))).))))))))).)).)..)))).)))))..).))))...((...((((.....))))..)).....
>117306778 Lepyrodon australis
CCCCCCACCAATCCGCTCCCAGCGAGTCGGGTCGAGTGAAAGTGGCCATCCCAGTCCCGAGGCTGGGTTGGCTGAAATGGAAGGAATTGGGCCGCCGTGGCGATGCAGTCCGCGATCGGGTGATCCGAGCTCCCTCTCGCTAGGTAGGGAGCTCGGAATTTTTCTAAGTGCGTGGCTGCGTCCCCCAGTTGGTTGTTGTTACCTCGTGCAGGTCCCGCCCCCTCGGCGCTCCCTTTG
.....((((.((((((((.....))).))))).).))).....(((((.(((((((....))))))).)))))...((((..((...(.(((.(((((((.(((((((((((((..((((.(((((((((((..(((.((...))))))))))))))..)).)))..))))).))))))))).)).)..)))).)))))..).))))...((...((((.....))))..)).....
>117306779 Lepyrodon hexastichus
CCCCCCACCAATCCGCTCCCAGCGAGTCGGGTCGAGTGAAAGTGGCCATCCCAGTCCCGAGGCTGGGTTGGCTGAAATGGAAGGAATTGGGCCGCCGTGGTGATGCAGTCCGCGATCGNNNNNTCCGAGCTCCCTCTCGCTAGGGAGGGAGCCCGGAATTTTTCTAAGTGCGTGGCTGCGTCCCCCAGTTGGTTGTTGTTACCTCGTGCAGGTCCCGCCCCTCGGCGCTCCCTTTGGGCGCGCCAAGGGGCGAGCGTCACG
.....((((.((((((((.....)))).)))).).)))....((((((.(((((((....))))))).)))))).......((((((..(((.(((((((.(((((((((((((..(((((((((((.((((((((((....)))))))))).)))).))))).)..))))).))))))))).)).)..)))).)))))).)))....(.(((.(((...((((((((..((....)).)))))...))))).).)))..)
>117306780 Lepyrodon hexastichus
CCCCCCACCAATCCGCTCCCAGCGAGTCGGGTCGAGTGAAAGTGGCCATCCCAGTCCCGAGGCTGGGTTGGCTGAAATGGAAGGAATTGGGCCGCCGTGGTGATGCAGTCCGCGATCGGGTGATCCGAGCTCCCTCTCGCTAGGGAGGGAGCCCGGAATTTTTCTAAGTGCGTGGCTGCGTCCCCCAGTTGGTTGTTGTTACCTCGTGCAGGTCCCGCCCCTCGGCGCTCCCTTTGGGCGCGCCAAGGGGCGAGCGTCNCG
.....((((.((((((((.....)))).)))).).)))....((((((.(((((((....))))))).)))))).......((((((..(((.(((((((.(((((((((((((..((((.((((((.((((((((((....)))))))))).)))).))..)))..))))).))))))))).)).)..)))).)))))).)))....(((((.(((...((((((((..((....)).)))))...))))).).)))).)
>117306781 Lepyrodon hexastichus
CCCCCCACCAATCCGCTCCCAGCGAGTCGGGTCGAGTGAAAGTGGCCATCCCAGTCCCGAGGTTGGGTTGGCTGAAATGGAAGGAATTGGGCCGCCGTGGTGATGCAGTCCGCGATCGGGTGATCCGAGCTCCCTCTCGCTAGGGAGGGAGCCCGGAATTTTTCTAAGTGCGTGGCTGCGTCCCCCAGTTGGTTGTTGTTACCTCGTGCAGGTCCCGCCCCTCGGCGCTCCCTTTGGGCGCGCCAAGGGGCGAGCGTCACG
.....((((.((((((((.....)))).)))).).)))....((((((.(((((((....))))))).)))))).......((((((..(((.(((((((.(((((((((((((..((((.((((((.((((((((((....)))))))))).)))).))..)))..))))).))))))))).)).)..)))).)))))).)))....(.(((.(((...((((((((..((....)).)))))...))))).).)))..)
>117306782 Taxiphyllum taxirameum
CGCCCCCCACCGGCCCCCTCCCAGCGCGAGTCGGGTCGAGTGAAAGTGGCCATCCCGGCGGGCCTTCAATGCGCCTGAAGGGTTGGCTGAAATGGATGGAATCGGGCCGCCGTGGTGACACAGTCCGCGATCGGGTGATCCGAGCTCTTCCGGGAGCCCGGAATTTTTCTAAGTGCGTGGCTGTGTCCCCCAGTTGGTCTCCTCGGTTCCCTCATGCAGGTCGAACGCGCCCCCGCGGCGCGCGTCACG
.......(((((((((.(((.......)))..)))))).))).....(((((.(((..(((((.........)))))..))).)))))......((.(((((((((..((((.((.(((((((((((((...(((.((((((.(((((....))))).))))..)).)))...)))).))))))))).))....))))...))))))))).)).........((.((((((.....))))))..))...
>117307107 Lepyrodon lagurus
CCCCCCACCAATCCGCTCCCAGCGAGTCGGGTCGAGTGAAAGTGGCCATCCCAGTCCCGAGGCTGGGTTGGCTGAAATGGAAGGAATTGGGCCGCCGTGGTGATGCAGTCCGCGATCGGGTGATCCGAGCTCCNTCTCGCTAGGGAGGGAGCCCGGAATTTTTCTAAGTGCGTGGCTGCGTCCCCCAGTTGGTTGTTGTTACCTCGTGCNAGGTCCCGCCCCTCGGCGNTCCCTTTGGGCGCGCCAAGGGGCGACGTCACG
.....((((.((((((((.....)))).)))).).)))....((((((.(((((((....))))))).)))))).......((((((..(((.(((((((.(((((((((((((..((((.((((((.(((((.((((....)))).))))).)))).))..)))..))))).))))))))).)).)..)))).)))))).)))....(..(((...(.(((((((((..(((....)).)))))..)))).).))))..)
>117307108 Lepyrodon parvulus
CCCCCCACCAATCCGCTCCCAGCGAGTCGGGTCGAGTGAAAGTGGCCATCCCAGTCCCGAGGCTGGGTTGGCTGAAATGGAAGGAATTGGGCCGCCGTGGTGATGCAGTCCGCGATCGGGTGATCCGAGCTCCCTCTCGCTAGGGAGGGAGCCCGGAATTTTTCTAAGTGCGTGGCTGCGTCCCCCAGTTGGTTGTTGTTACCTCGTGCAGGTCCCGCCCCTCGGCGCTCCCTTTGGGCGCGCCAAGGGGCGAGCGTCACG
.....((((.((((((((.....)))).)))).).)))....((((((.(((((((....))))))).)))))).......((((((..(((.(((((((.(((((((((((((..((((.((((((.((((((((((....)))))))))).)))).))..)))..))))).))))))))).)).)..)))).)))))).)))....(.(((.(((...((((((((..((....)).)))))...))))).).)))..)
>117307109 Lepyrodon patagonicus
CCCCCCACCAATCCGCTCCCAGCGAGTCGGGTCGAGTGAAAGTGGCCATCCCAGTCCCGAGGTTGGGTTGGCTGAAATGGAAGGAATTGGGCCGCCGTGGTGATGCAGTCCGCGATCGGGTGATCCGAGCTCCCTCTCGCTAGGGAGGGAGCCCGGAATTTTTCTAAGTGCGTGGCTGCGTCCCCCAGTTGGTTGTTGTTACCTCGTGCAGGTCCCGCCCCTCGGCGCTCCCTTTGGGCGCGCCAGGGGCGAGCGTCACG
.....((((.((((((((.....)))).)))).).)))....((((((.(((((((....))))))).)))))).......((((((..(((.(((((((.(((((((((((((..((((.((((((.((((((((((....)))))))))).)))).))..)))..))))).))))))))).)).)..)))).)))))).)))....(.(((.(((...((((((((..((....)).)))))..))))).).)))..)
>117307110 Lepyrodon pseudolagurus
CCCCCCACCAATCCGCTCCCAGCGAGTCGGGTCGAGTGAAAGTGGCCATCCCAGTCCCGAGGCTGGGTTGGCTGAAATGGAAGGAATTGGGCCGCCGTGGTGATGCAGTCCGCGATCGGGTGATCCGAGCTCCCTCTCGCTAGGTAGGGAGCCCGGAATTTTTCTAAGTGCGTGGCTGCGTCCCCCAGTTGGTTGTTGTTACCTCGTGCAGGTCCCGCCCCCTCGGCGCTCCCTTTGGGCGCGCCGAGGGGCGAGCGTCACG
.....((((.((((((((.....))).))))).).))).....(((((.(((((((....))))))).)))))...((((..((...(.(((.(((((((.(((((((((((((..((((.((((((.((((..(((.((...))))))))).))))..)).)))..))))).))))))))).)).)..)))).)))))..).))))....((.((.((((((((((((..((....)).))))))))))).).).)..)).
>117307111 Lepyrodon sp. 215
CCCCCCACCAATCCGCTCCCAGCGAGTCGGGTCGAGTGAAAGTGGCCATCCCAGTCCCGAGGCTGGGTTGGCTGAAATGGAAGGAATTGGGCCGCCGTGGTGATGCAGTCCGCGATCGGGTGATCCGAGCTCCCTCTCGCTAGGGAGGGAGCCCGGAATTTTTCTAAGTGCGTGGCTGCGTCCCCCAGTTGGTTGTTGTTACCTCGTGCNAGGTCCCGCCCCTCGGCGCTCCCTTGGGCGCGCCAAGGGGCGAGCGTCACG
.....((((.((((((((.....)))).)))).).)))....((((((.(((((((....))))))).)))))).......((((((..(((.(((((((.(((((((((((((..((((.((((((.((((((((((....)))))))))).)))).))..)))..))))).))))))))).)).)..)))).)))))).)))....(..(((.(((...((((((((..((...)).)))))...))))).).)))..)
>117307112 Lepyrodon tomentosus
CCCCCCACCAATCCGCTCCCAGCGAGTCGGGTCGAGTGAAAGTGGCCATCCCAGTCCCGAGGCTGGGTTGGCTGAAATGGAAGGAATTGGGCCGCCGTGGTGATGCAGTCCGCGATCGGGTGATCCGAGCTCCCTCTCGCTAGGGAGGGAGCCCGGAATTTTTCTAAGTGCGTGGCTGCGTCCCCCAGTTGGTTGTTGTTACCTCGTGCAGGTCCCGCCCCTCGGCGCTCCCTTTGGGCGCGCCAAGGGGCGAGCGTCACG
.....((((.((((((((.....)))).)))).).)))....((((((.(((((((....))))))).)))))).......((((((..(((.(((((((.(((((((((((((..((((.((((((.((((((((((....)))))))))).)))).))..)))..))))).))))))))).)).)..)))).)))))).)))....(.(((.(((...((((((((..((....)).)))))...))))).).)))..)
>117307113 Lepyrodon tomentosus
CCCCCCACCAATCCGCTCCCAGCGAGTCGGGTCGAGTGAAAGTGGCCATCCCAGTCCCGAGGCTGGGTTGGCTGAAATGGAAGGAATTGGGCCGCCGTGGTGATGCAGTCCGCGATCGGGTGATCCGAGCTCCCTCTCGCTAGGGAGGGAGCCCGGAATTTTTCTAAGTGCGTGGCTGCGTCCCCCAGTTGGTTGTTGTTACCTCGTGCAGGTCCCGCCCCTCGGCGCTCCCTTGGGCGCGCCAAGGGGCGAGCGTCACG
.....((((.((((((((.....)))).)))).).)))....((((((.(((((((....))))))).)))))).......((((((..(((.(((((((.(((((((((((((..((((.((((((.((((((((((....)))))))))).)))).))..)))..))))).))))))))).)).)..)))).)))))).)))....(.(((.(((...((((((((..((...)).)))))...))))).).)))..)
>117307152 Phyllogonium fulgens
GCGCCCCCCCCACCGCTCCGCTCCCAGCGACGCGGGTCGAGTGAAAGTGGCCATCCCGGTGGGGTTTAGGCTGTGAGGCCTTTCCACAAAGGGTTGGCTGAAATGGAGGGAGAATGGAGCCGCCGTGGTGACGGAGTCCGCGATCGGGTGATGATCCGAGCTCTTCCGGGAGCCCGGACTCTTTCTAAGTGCGTGGCTGCGTCCCCCAGTCGGTTGTGGTTGTTACCTCTCTCGTGCAGGTCGAGCGCGCCCCCTCGGCCCTCNTCGTGGAGGAGGGCGAAGTGGCGCGCGTCACG
..........(((((.(((((((.....)).))))).)).))).....(((((.(((.(((((....(((((....))))).)))))...))).)))))......((((((((((((.((.((((.((.((((.((((((((...(((.((...((((.(((((....))))).)))).))..)))...)))).)))).)))).))....)))).))..)))))..))))))).........(((((((((...(((.(((((.((...)).))))))))...))))))).))...
>117307153 Lepyrodon lagurus
CCCCCCACCAATCCGCTCCCAGCGAGTCGGGTCGAGTGAAAGTGGCCATCCCAGTCCCGAGGCTGGGTTGGCTGAAATGGAAGGAATTGGGCCGCCGTGGTGATGCAGTCCGCGATCGGGTGATCCGAGCTCCCTCTCGCTAGGGAGGGAGCCCGGAATTTTTCTAAGTGCGTGGCTGCGTCCCCCAGTTGGTTGTTGTTACCTCGTGCAGGTCCCGCCCCTCGGCGCTCCCTTTGGGCGCGCCAAGGGGCGAGCGTCACG
.....((((.((((((((.....)))).)))).).)))....((((((.(((((((....))))))).)))))).......((((((..(((.(((((((.(((((((((((((..((((.((((((.((((((((((....)))))))))).)))).))..)))..))))).))))))))).)).)..)))).)))))).)))....(.(((.(((...((((((((..((....)).)))))...))))).).)))..)
>118201486 Platyhypnidium torrenticola
GCGCCCCCCACCGATCCGCTCCCGCCGCGAGGCGCCAGTCGGTTCGAGTGGAAGTGGCCGTCCCGGTCGCGTTGAGCGAGTGAGGGTCGGCTGAAATGGATGGGATCGGGCCGCCGTGGTGACACAGTCCGCGATCGGGTGATTTTCCGCGAGCCTCCCTCGGGAGGGTCGCCGTGAATTTTTCTAAGTGCGTGGCTGCGTCCCCCAGTTGGTTTCGGTTCCCTCGTGCAGGTCGTGCGCGCCCCCGCGGCGCGCGT
.......(((((((.(((((..((((....))))..)).))).))).))))....(((((.(((..((((.....))))....))).)))))......((.(((((((((..((((.((.(((.(((((((((...(((.(((((...((((.(((((....))))).))))...)))))..)))...)))).))))).))).))....))))))))))))).))..........((((((((.....)))))))).
>118201487 Rhynchostegium riparioides
GCGCCCCCCACCGATCCGCTCCCGCCGCGAGGCGCCAGTCGGTTCGAGTGGAAGTGGCCGTCCCGGTCGCGTTGAGCGAGTGAGGGTCGGCTGAAATGGATGGGATCGGGCCGCCGTGGTGACACAGTCCGCGATCGGGTGATTTTCCGCGAGCCTCCCTCGGGAGGGTCGCCGTGAATTTTTCTAAGTGCGTGGCTGCGTCCCCCAGTTGGTTTCGGTTCCCTCGTGCAGGTCGTGCGCGCCCCCGCGGCGCGCGT
.......(((((((.(((((..((((....))))..)).))).))).))))....(((((.(((..((((.....))))....))).)))))......((.(((((((((..((((.((.(((.(((((((((...(((.(((((...((((.(((((....))))).))))...)))))..)))...)))).))))).))).))....))))))))))))).))..........((((((((.....)))))))).
>118201488 Rhynchostegium riparioides
GCGCCCCCCACCGATCCGCTCCCGCCGCGAGGCGCCAGTCGGTTCGAGTGGAAGTGGCCGTCCCGGTCGCGTTGAGCGAGTGAGGGTCGGCTGAAATGGATGGGATCGGGCCGCCGTGGTGACACAGTCCGCGATCGGGTGATTTTCCGCGAGCCTCCCTCGGGAGGGTCGCCGTGAATTTTTCTAAGTGCGTGGCTGCGTCCCCCAGTTGGTTTCGGTTCCCTCGTGCAGGTCGTGCGCGCCCCCGCGGCGCGCGT
.......(((((((.(((((..((((....))))..)).))).))).))))....(((((.(((..((((.....))))....))).)))))......((.(((((((((..((((.((.(((.(((((((((...(((.(((((...((((.(((((....))))).))))...)))))..)))...)))).))))).))).))....))))))))))))).))..........((((((((.....)))))))).
>118201489 Rhynchostegium riparioides
GCGCCCCCCACCGATCCGCTCCCGCCGCGAGGCGCCAGTCGGTTCGAGTGGAAGTGGCCGTCCCGGTCGCGTTGAGCGAGTGAGGGTCGGCTGAAATGGATGGGATCGGGCCGCCGTGGTGACACAGTCCGCGATCGGGTGATTTTCCGCGAGCCTCCCTCGGGAGGGTCGCCGTGAATTTTTCTAAGTGCGTGGCTGCGTCCCCCAGTTGGTTTCGGTTCCCTCGTGCAGGTCGTGCGCGCCCCCGCGGCGCGCGT
.......(((((((.(((((..((((....))))..)).))).))).))))....(((((.(((..((((.....))))....))).)))))......((.(((((((((..((((.((.(((.(((((((((...(((.(((((...((((.(((((....))))).))))...)))))..)))...)))).))))).))).))....))))))))))))).))..........((((((((.....)))))))).
>118201490 Rhynchostegium riparioides
GCGCCCCCCACCGATCCGCTCCCGCCGCGAGGCGCCAGTCGGTTCGAGTGGAAGTGGCCGTCCCGGTCGCGTTGAGCGAGTGAGGGTCGGCTGAAATGGATGGGATCGGGCCGCCGTGGTGACACAGTCCGCGATCGGGTGATTTTCCGCGAGCCTCCCTCGGGAGGGTCGCCGTGAATTTTTCTAAGTGCGTGGCTGCGTCCCCCAGTTGGTTTCGGTTCCCTCGTGCAGGTCGTGCGCGCCCCCGCGGCGCGCGT
.......(((((((.(((((..((((....))))..)).))).))).))))....(((((.(((..((((.....))))....))).)))))......((.(((((((((..((((.((.(((.(((((((((...(((.(((((...((((.(((((....))))).))))...)))))..)))...)))).))))).))).))....))))))))))))).))..........((((((((.....)))))))).
>118201491 Rhynchostegium riparioides
GCGCCCCCCACCGATCCGCTCCCGCCGCGAGGCGCCAGTCGGTTCGAGTGGAAGTGGCCGTCCCGGTCGCGTTGAGCGAGTGAGGGTCGGCTGAAATGGATGGGATCGGGCCGCCGTGGTGACACAGTCCGCGATCGGGTGATTTTCCGCGAGCCTCCCTCGGGAGGGTCGCCGTGAATTTTTCTAAGTGCGTGGCTGCGTCCCCCAGTTGGTTTCGGTTCCCTCGTGCAGGTCGTGCGCGCCCCCGCGGCGCGCGT
.......(((((((.(((((..((((....))))..)).))).))).))))....(((((.(((..((((.....))))....))).)))))......((.(((((((((..((((.((.(((.(((((((((...(((.(((((...((((.(((((....))))).))))...)))))..)))...)))).))))).))).))....))))))))))))).))..........((((((((.....)))))))).
>118201492 Rhynchostegium riparioides
GCGCCCCCCACCGATCCGCTCCCGCCGCGAGGCGCCAGTCGGTTCGAGTGGAAGTGGCCGTCCCGGTCGCGTTGAGCGAGTGAGGGTCGGCTGAAATGGATGGGATCGGGCCGCCGTGGTGACACAGTCCGCGATCGGGTGATTTTCCGCGAGCCTCCCTCGGGAGGGTCGCCGTGAATTTTTCTAAGTGCGTGGCTGCGTCCCCCAGTTGGTTTCGGTTCCCTCGTGCAGGTCGTGCGCGCCCCCGCGGCGCGCGT
.......(((((((.(((((..((((....))))..)).))).))).))))....(((((.(((..((((.....))))....))).)))))......((.(((((((((..((((.((.(((.(((((((((...(((.(((((...((((.(((((....))))).))))...)))))..)))...)))).))))).))).))....))))))))))))).))..........((((((((.....)))))))).
>118578054 Antitrichia californica
GCGCCCCCCACCGATCCACCCCCCCGTGGGAGTTGGTTCGAGTGAACGTGGTCATCCCGGTGGGCCTCCTTTGTTTACGATGAAGGAAGCCTTAAGGGTTGGCTGAAATAGAGGGAATTGAGCCGCCGTGGTGACACAGTCCGCGATCGGGTGATCCGAGCTCCTCCGGGAGCCCGGAATTTTCTAAGTGCGTGGCTGCGTCCCCCAGTTGGCTGTGAGTTACCTCATGCAGGTCGAGCGCGCCCCCGTGGCGCGC
........((((((.(((((((.....))).).))).))).))).....(((((.(((...((((.(((((((((...))))))))).))))...))).)))))......((((.((((..((.((((.((.(((.(((((((((...(((.((((((.(((((....))))).))).))).)))...)))).))))).))).))....)))).)).)))).))))...........(((((((.....)))))))
>118578055 Antitrichia californica
GCGCCCCCCACCGATCCACCCCCCCGTGGGAGTTGGTTCGAGTGAACGTGGTCATCCCGGTGGGCCTCCTTTGTTTACGATGAAGGAAGCCTTAAGGGTTGGCTGAAATAGAGGGAATTGAGCCGCCGTGGTGACACAGTCCGCGATCGGGTGATCCGAGCTCCTCCGGGAGCCCGGAATTTTCTAAGTGCGTGGCTGCGTCCCCCAGTTGGCTGTGAGTTACCTCATGCAGGTCGAGCGCGCCCCCGTGGCGCGC
........((((((.(((((((.....))).).))).))).))).....(((((.(((...((((.(((((((((...))))))))).))))...))).)))))......((((.((((..((.((((.((.(((.(((((((((...(((.((((((.(((((....))))).))).))).)))...)))).))))).))).))....)))).)).)))).))))...........(((((((.....)))))))
>118578056 Antitrichia californica
GCGCCCCCCACCGATCCACCCCCCCGTGGGAGTTGGTTCGAGTGAACGTGGTCATCCCGGTGGGCCTCCTTTGTTTACGATGAAGGAAGCCTTAAGGGTTGGCTGAAATAGAGGGAATTGAGCCGCCGTGGTGACACAGTCCGCGATCGGGTGATCCGAGCTCCTCCGGGAGCCCGGAATTTTCTAAGTGCGTGGCTGCGTCCCCCAGTTGGCTGTGAGTTACCTCATGCAGGTCGAGCGCGCCCCCGTGGCGCGC
........((((((.(((((((.....))).).))).))).))).....(((((.(((...((((.(((((((((...))))))))).))))...))).)))))......((((.((((..((.((((.((.(((.(((((((((...(((.((((((.(((((....))))).))).))).)))...)))).))))).))).))....)))).)).)))).))))...........(((((((.....)))))))
>118578057 Antitrichia californica
GCGCCCCCCACCGATCCACCCCCCCGTGGGAGTTGGTTCGAGTGAACGTGGTCATCCCGGTGGGCCTCCTTTGTTTACGATGAAGGAAGCCTTAAGGGTTGGCTGAAATAGAGGGAATTGAGCCGCCGTGGTGACACAGTCCGCGATCGGGTGATCCGAGCTCCTCCGGGAGCCCGGAATTTTCTAAGTGCGTGGCTGCGTCCCCCAGTTGGCTGTGAGTTACCTCATGCAGGTCGAGCGCGCCCCCGTGGCGCGC
........((((((.(((((((.....))).).))).))).))).....(((((.(((...((((.(((((((((...))))))))).))))...))).)))))......((((.((((..((.((((.((.(((.(((((((((...(((.((((((.(((((....))))).))).))).)))...)))).))))).))).))....)))).)).)))).))))...........(((((((.....)))))))
>118578058 Antitrichia californica
GCGCCCCCCACCGATCCACCCCCCCGTGGGAGTTGGTTCGAGTGAACGTGGTCATCCCGGTGGGCCTCCTTTGTTTACGATGAAGGAAGCCTTAAGGGTTGGCTGAAATAGAGGGAATTGAGCCGCCGTGGTGACACAGTCCGCGATCGGGTGATCCGAGCTCCTCCGGGAGCCCGGAATTTTCTAAGTGCGTGGCTGCGTCCCCCAGTTGGCTGTGAGTTACCTCATGCAGGTCGAGCGCGCCCCCGTGGCGCGC
........((((((.(((((((.....))).).))).))).))).....(((((.(((...((((.(((((((((...))))))))).))))...))).)))))......((((.((((..((.((((.((.(((.(((((((((...(((.((((((.(((((....))))).))).))).)))...)))).))))).))).))....)))).)).)))).))))...........(((((((.....)))))))
>118578059 Antitrichia californica
GCGCCCCCCACCGATCCACCCCCCCGTGGGAGTTGGTTCGAGTGAACGTGGTCATCCCGGTGGGCCTCCTTTGTTTACGATGAAGGAAGCCTTAAGGGTTGGCTGAAATAGAGGGAATTGAGCCGCCGTGGTGACACAGTCCGCGATCGGGTGATCCGAGCTCCTCCGGGAGCCCGGAATTTTCTAAGTGCGTGGCTGCGTCCCCCAGTTGGCTGTGAGTTACCTCATGCAGGTCGAGCGCGCCCCCGTGGCGCGC
........((((((.(((((((.....))).).))).))).))).....(((((.(((...((((.(((((((((...))))))))).))))...))).)))))......((((.((((..((.((((.((.(((.(((((((((...(((.((((((.(((((....))))).))).))).)))...)))).))))).))).))....)))).)).)))).))))...........(((((((.....)))))))
>118578060 Antitrichia curtipendula
GCGCCCCCCACCGATCCACCCCCCCGTGGGAGTTGGTTCGAGTGAACGTGGTCATCCCGGTGGGCCTCCTTTGTTTTCACGATGAAGGAAGCCTTAAGGGTTGGCTGAAATAGAGGGAATTGAGCCGCCGTGGTGACACAGTCCGCGATCGGGTGATCCGAGCTCCTCCGGGAGCCCGGAATTTTTCTAAGTGCGTGGCTGCGTCCCCCAGTTGGTTGCGAGTTACCTCATGCAGGTCGAGCGCGCCCCCCGTGGCGCGC
........((((((.(((((((.....))).).))).))).))).....(((((.(((...((((.(((((((((.....))))))))).))))...))).)))))......((((.((((..((.((((.((.(((.(((((((((...(((.((((((.(((((....))))).))))..)).)))...)))).))))).))).))....)))).)).)))).))))...........(((((((......)))))))
>118578061 Antitrichia curtipendula
GCGCCCCCCACCGATCCACCCCCCCGTGGGAGTTGGTTCGAGTGAACGTGGTCATCCCGGTGGGCCTCCTTTGTTTTCACGATGAAGGAAGCCTTAAGGGTTGGCTGAAATAGAGGGAATTGAGCCGCCGTGGTGACACAGTCCGCGATCGGGTGATCCGAGCTCCTCCGGGAGCCCGGAATTTTTCTAAGTGCGTGGCTGCGTCCCCCAGTTGGTTGCGAGTTACCTCATGCAGGTCGAGCGCGCCCCCCGTGGCGCGC
........((((((.(((((((.....))).).))).))).))).....(((((.(((...((((.(((((((((.....))))))))).))))...))).)))))......((((.((((..((.((((.((.(((.(((((((((...(((.((((((.(((((....))))).))))..)).)))...)))).))))).))).))....)))).)).)))).))))...........(((((((......)))))))
>118578062 Antitrichia curtipendula
GCGCCCCCCACCGATCCACCCCCCCGTGGGAGTTGGTTCGAGTGAACGTGGTCATCCCGGTGGGCCTCCTTTGTTTTCACGATGAAGGAAGCCTTAAGGGTTGGCTGAAATAGAGGGAATTGAGCCGCCGTGGTGACACAGTCCGCGATCGGGTGATCCGAGCTCCTCCGGGAGCCCGGAATTTTTCTAAGTGCGTGGCTGCGTCCCCCAGTTGGTTGCGAGTTACCTCATGCAGGTCGAGCGCGCCCCCCGTGGCGCGC
........((((((.(((((((.....))).).))).))).))).....(((((.(((...((((.(((((((((.....))))))))).))))...))).)))))......((((.((((..((.((((.((.(((.(((((((((...(((.((((((.(((((....))))).))))..)).)))...)))).))))).))).))....)))).)).)))).))))...........(((((((......)))))))
>118578063 Antitrichia curtipendula
GCGCCCCCCACCGATCCACCCCCCCGTGGGAGTTGGTTCGAGTGAACGTGGTCATCCCGGTGGGCCTCCTTTGTTTTCACGATGAAGGAAGCCTTAAGGGTTGGCTGAAATAGAGGGAATTGAGCCGCCGTGGTGACACAGTCCGCGATCGGGTGATCCGAGCTCCTCCGGGAGCCCGGAATTTTTCTAAGTGCGTGGCTGCGTCCCCCAGTTGGTTGCGAGTTACCTCATGCAGGTCGAGCGCGCCCCCCGTGGCGCGC
........((((((.(((((((.....))).).))).))).))).....(((((.(((...((((.(((((((((.....))))))))).))))...))).)))))......((((.((((..((.((((.((.(((.(((((((((...(((.((((((.(((((....))))).))))..)).)))...)))).))))).))).))....)))).)).)))).))))...........(((((((......)))))))
>118578064 Antitrichia curtipendula
GCGCCCCCCACCGATCCACCCCCCCGTGGGAGTTGGTTCGAGTGAACGTGGTCATCCCGGTGGGCCTCCTTTGTTTTCACGATGAAGGAAGCCTTAAGGGTTGGCTGAAATAGAGGGAATTGAGCCGCCGTGGTGACACAGTCCGCGATCGGGTGATCCGAGCTCCTCCGGGAGCCCGGAATTTTTCTAAGTGCGTGGCTGCGTCCCCCAGTTGGTTGCGAGTTACCTCATGCAGGTCGAGCGCGCCCCCCGTGGCGCGC
........((((((.(((((((.....))).).))).))).))).....(((((.(((...((((.(((((((((.....))))))))).))))...))).)))))......((((.((((..((.((((.((.(((.(((((((((...(((.((((((.(((((....))))).))))..)).)))...)))).))))).))).))....)))).)).)))).))))...........(((((((......)))))))
>118578065 Antitrichia curtipendula
GCGCCCCCCACCGATCCACCCCCCCGTGGGAGTTGGTTCGAGTGAACGTGGTCATCCCGGTGGGCCTCCTTTGTTTTCACGATGAAGGAAGCCTTAAGGGTTGGCTGAAATAGAGGGAATTGAGCCGCCGTGGTGACACAGTCCGCGATCGGGTGATCCGAGCTCCTCCGGGAGCCCGGAATTTTTCTAAGTGCGTGGCTGCGTCCCCCAGTTGGTTGCGAGTTACCTCATGCAGGTCGAGCGCGCCCCCCGTGGCGCGC
........((((((.(((((((.....))).).))).))).))).....(((((.(((...((((.(((((((((.....))))))))).))))...))).)))))......((((.((((..((.((((.((.(((.(((((((((...(((.((((((.(((((....))))).))))..)).)))...)))).))))).))).))....)))).)).)))).))))...........(((((((......)))))))
>118578066 Antitrichia curtipendula
GCGCCCCCCACCGATCCACCCCCCCGTGGGAGTTGGTTCGAGTGAACGTGGTCATCCCGGTGGGCCTCCTTTGTTTTCACGATGAAGGAAGCCTTAAGGGTTGGCTGAAATAGAGGGAATTGAGCCGCCGTGGTGACACAGTCCGCGATCGGGTGATCCGAGCTCCTCCGGGAGCCCGGAATTTTTCTAAGTGCGTGGCTGCGTCCCCCAGTTGGTTGCGAGTTACCTCATGCAGGTCGAGCGCGCCCCCCGTGGCGCGC
........((((((.(((((((.....))).).))).))).))).....(((((.(((...((((.(((((((((.....))))))))).))))...))).)))))......((((.((((..((.((((.((.(((.(((((((((...(((.((((((.(((((....))))).))))..)).)))...)))).))))).))).))....)))).)).)))).))))...........(((((((......)))))))
>118578067 Antitrichia curtipendula
GCGCCCCCCACCGATCCACCCCCCCGTGGGAGTTGGTTCGAGTGAACGTGGTCATCCCGGTGGGCCTCCTTTGTTTTCACGATGAAGGAAGCCTTAAGGGTTGGCTGAAATAGAGGGAATTGAGCCGCCGTGGTGACACAGTCCGCGATCGGGTGATCCGAGCTCCTCCGGGAGCCCGGAATTTTTCTAAGTGCGTGGCTGCGTCCCCCAGTTGGTTGCGAGTTACCTCATGCAGGTCGAGCGCGCCCCCCGTGGCGCGC
........((((((.(((((((.....))).).))).))).))).....(((((.(((...((((.(((((((((.....))))))))).))))...))).)))))......((((.((((..((.((((.((.(((.(((((((((...(((.((((((.(((((....))))).))))..)).)))...)))).))))).))).))....)))).)).)))).))))...........(((((((......)))))))
>118578068 Antitrichia curtipendula
GCGCCCCCCACCGATCCACCCCCCCGTGGGAGTTGGTTCGAGTGAACGTGGTCATCCCGGTGGGCCTCCTTTGTTTTCACGATGAAGGAAGCCTTAAGGGTTGGCTGAAATAGAGGGAATTGAGCCGCCGTGGTGACACAGTCCGCGATCGGGTGATCCGAGCTCCTCCGGGAGCCCGGAATTTTTCTAAGTGCGTGGCTGCGTCCCCCAGTTGGTTGCGAGTTACCTCATGCAGGTCGAGCGCGCCCCCCGTGGCGCGC
........((((((.(((((((.....))).).))).))).))).....(((((.(((...((((.(((((((((.....))))))))).))))...))).)))))......((((.((((..((.((((.((.(((.(((((((((...(((.((((((.(((((....))))).))))..)).)))...)))).))))).))).))....)))).)).)))).))))...........(((((((......)))))))
>118578069 Antitrichia curtipendula
GCGCCCCCCACCGATCCACCCCCCCGTGGGAGTTGGTTCGAGTGAACGTGGTCATCCCGGTGGGCCTCCTTTGTTTTCACGATGAAGGAAGCCTTAAGGGTTGGCTGAAATAGAGGGAATTGAGCCGCCGTGGTGACACAGTCCGCGATCGGGTGATCCGAGCTCCTCCGGGAGCCCGGAATTTTTCTAAGTGCGTGGCTGCGTCCCCCAGTTGGTTGCGAGTTACCTCATGCAGGTCGAGCGCGCCCCCCGTGGCGCGC
........((((((.(((((((.....))).).))).))).))).....(((((.(((...((((.(((((((((.....))))))))).))))...))).)))))......((((.((((..((.((((.((.(((.(((((((((...(((.((((((.(((((....))))).))))..)).)))...)))).))))).))).))....)))).)).)))).))))...........(((((((......)))))))
>118578070 Antitrichia curtipendula
GCGCCCCCCACCGATCCACCCCCCCGTGGGAGTTGGTTCGAGTGAACGTGGTCATCCCGGTGGGCCTCCTTTGTTTTCACGATGAAGGAAGCCTTAAGGGTTGGCTGAAATAGAGGGAATTGAGCCGCCGTGGTGACACAGTCCGCGATCGGGTGATCCGAGCTCCTCCGGGAGCCCGGAATTTTTCTAAGTGCGTGGCTGCGTCCCCCAGTTGGTTGCGAGTTACCTCATGCAGGTCGAGCGCGCCCCCCGTGGCGCGC
........((((((.(((((((.....))).).))).))).))).....(((((.(((...((((.(((((((((.....))))))))).))))...))).)))))......((((.((((..((.((((.((.(((.(((((((((...(((.((((((.(((((....))))).))))..)).)))...)))).))))).))).))....)))).)).)))).))))...........(((((((......)))))))
>118578071 Antitrichia curtipendula
GCGCCCCCCACCGATCCACCCCCCCGTGGGAGTTGGTTCGAGTGAACGTGGTCATCCCGGTGGGCCTCCTTTGTTTTCACGATGAAGGAAGCCTTAAGGGTTGGCTGAAATAGAGGGAATTGAGCCGCCGTGGTGACACAGTCCGCGATCGGGTGATCCGAGCTCCTCCGGGAGCCCGGAATTTTTCTAAGTGCGTGGCTGCGTCCCCCAGTTGGTTGCGAGTTACCTCATGCAGGTCGAGCGCGCCCCCCGTGGCGCGC
........((((((.(((((((.....))).).))).))).))).....(((((.(((...((((.(((((((((.....))))))))).))))...))).)))))......((((.((((..((.((((.((.(((.(((((((((...(((.((((((.(((((....))))).))))..)).)))...)))).))))).))).))....)))).)).)))).))))...........(((((((......)))))))
>118578072 Antitrichia curtipendula
GCGCCCCCCACCGATCCACCCCCCCGTGGGAGTTGGTTCGAGTGAACGTGGTCATCCCGGTGGGCCTCCTTTGTTTTCACGATGAAGGAAGCCTTAAGGGTTGGCTGAAATAGAGGGAATTGAGCCGCCGTGGTGACACAGTCCGCGATCGGGTGATCCGAGCTCCTCCGGGAGCCCGGAATTTTTCTAAGTGCGTGGCTGCGTCCCCCAGTTGGTTGCGAGTTACCTCATGCAGGTCGAGCGCGCCCCCCGTGGCGCGC
........((((((.(((((((.....))).).))).))).))).....(((((.(((...((((.(((((((((.....))))))))).))))...))).)))))......((((.((((..((.((((.((.(((.(((((((((...(((.((((((.(((((....))))).))))..)).)))...)))).))))).))).))....)))).)).)))).))))...........(((((((......)))))))
>118578073 Antitrichia curtipendula
GCGCCCCCCACCGATCCACCCCCCCGTGGGAGTTGGTTCGAGTGAACGTGGTCATCCCGGTGGGCCTCCTTTGTTTTCACGATGAAGGAAGCCTTAAGGGTTGGCTGAAATAGAGGGAATTGAGCCGCCGTGGTGACACAGTCCGCGATCGGGTGATCCGAGCTCCTCCGGGAGCCCGGAATTTTTCTAAGTGCGTGGCTGCGTCCCCCAGTTGGTTGCGAGTTACCTCATGCAGGTCGAGCGCGCCCCCCGTGGCGCGC
........((((((.(((((((.....))).).))).))).))).....(((((.(((...((((.(((((((((.....))))))))).))))...))).)))))......((((.((((..((.((((.((.(((.(((((((((...(((.((((((.(((((....))))).))))..)).)))...)))).))))).))).))....)))).)).)))).))))...........(((((((......)))))))
>118578074 Antitrichia curtipendula
GCGCCCCCCACCGATCCACCCCCCCGTGGGAGTTGGTTCGAGTGAACGTGGTCATCCCGGTGGGCCTCCTTTGTTTTCACGATGAAGGAAGCCTTAAGGGTTGGCTGAAATAGAGAGAATTGAGCCGCCGTGGTGACACAGTCCGCGATCGGGTGATCCGAGCTCCTCCGGGAGCCCGGAATTTTTCTAAGTGCGTGGCTGCGTCCCCCAGTTGGTTGCGAGTTACCTCATGCAGGTCGAGCGCGCCCCCCGTGGCGCGC
........((((((.(((((((.....))).).))).))).))).....(((((.(((...((((.(((((((((.....))))))))).))))...))).)))))......(((..((((..((.((((.((.(((.(((((((((...(((.((((((.(((((....))))).))))..)).)))...)))).))))).))).))....)))).)).))))..)))...........(((((((......)))))))
>118578075 Antitrichia curtipendula
GCGCCCCCCACCGATCCACCCCCCCGTGGGAGTTGGTTCGAGTGAACGTGGTCATCCCGGTGGGCCTCCTTTGTTTTCACGATGAAGGAAGCCTTAAGGGTTGGCTGAAATAGAGAGAATTGAGCCGCCGTGGTGACACAGTCCGCGATCGGGTGATCCGAGCTCCTCCGGGAGCCCGGAATTTTTCTAAGTGCGTGGCTGCGTCCCCCAGTTGGTTGCGAGTTACCTCATGCAGGTCGAGCGCGCCCCCCGTGGCGCGC
........((((((.(((((((.....))).).))).))).))).....(((((.(((...((((.(((((((((.....))))))))).))))...))).)))))......(((..((((..((.((((.((.(((.(((((((((...(((.((((((.(((((....))))).))))..)).)))...)))).))))).))).))....)))).)).))))..)))...........(((((((......)))))))
>118578076 Antitrichia curtipendula
GCGCCCCCCACCGATCCACCCCCCCGTGGGAGTTGGTTCGAGTGAACGTGGTCATCCCGGTGGGCCTCCTTTGTTTTCACGATGAAGGAAGCCTTAAGGGTTGGCTGAAATAGAGAGAATTGAGCCGCCGTGGTGACACAGTCCGCGATCGGGTGATCCGAGCTCCTCCGGGAGCCCGGAATTTTTCTAAGTGCGTGGCTGCGTCCCCCAGTTGGTTGCGAGTTACCTCATGCAGGTCGAGCGCGCCCCCCGTGGCGCGC
........((((((.(((((((.....))).).))).))).))).....(((((.(((...((((.(((((((((.....))))))))).))))...))).)))))......(((..((((..((.((((.((.(((.(((((((((...(((.((((((.(((((....))))).))))..)).)))...)))).))))).))).))....)))).)).))))..)))...........(((((((......)))))))
>118578077 Antitrichia curtipendula
GCGCCCCCCACCGATCCACCCCCCCGTGGGAGTTGGTTCGAGTGAACGTGGTCATCCCGGTGGGCCTCCTTTGTTTTCACGATGAAGGAAGCCTTAAGGGTTGGCTGAAATAGAGAGAATTGAGCCGCCGTGGTGACACAGTCCGCGATCGGGTGATCCGAGCTCCTCCGGGAGCCCGGAATTTTTCTAAGTGCGTGGCTGCGTCCCCCAGTTGGTTGCGAGTTACCTCATGCAGGTCGAGCGCGCCCCCCGTGGCGCGC
........((((((.(((((((.....))).).))).))).))).....(((((.(((...((((.(((((((((.....))))))))).))))...))).)))))......(((..((((..((.((((.((.(((.(((((((((...(((.((((((.(((((....))))).))))..)).)))...)))).))))).))).))....)))).)).))))..)))...........(((((((......)))))))
>118578078 Antitrichia curtipendula
GCGCCCCCCACCGATCCACCCCCCCGTGGGAGTTGGTTCGAGTGAACGTGGTCATCCCGGTGGGCCTCCTTTGTTTTCACGATGAAGGAAGCCTTAAGGGTTGGCTGAAATAGAGAGAATTGAGCCGCCGTGGTGACACAGTCCGCGATCGGGTGATCCGAGCTCCTCCGGGAGCCCGGAATTTTTCTAAGTGCGTGGCTGCGTCCCCCAGTTGGTTGCGAGTTACCTCATGCAGGTCGAGCGCGCCCCCCGTGGCGCGC
........((((((.(((((((.....))).).))).))).))).....(((((.(((...((((.(((((((((.....))))))))).))))...))).)))))......(((..((((..((.((((.((.(((.(((((((((...(((.((((((.(((((....))))).))))..)).)))...)))).))))).))).))....)))).)).))))..)))...........(((((((......)))))))
>118578079 Antitrichia curtipendula
GCGCCCCCCACCGATCCACCCCCCCGTGGGAGTTGGTTCGAGTGAACGTGGTCATCCCGGTGGGCCTCCTTTGTTTTCACGATGAAGGAAGCCTTAAGGGTTGGCTGAAATAGAGAGAATTGAGCCGCCGTGGTGACACAGTCCGCGATCGGGTGATCCGAGCTCCTCCGGGAGCCCGGAATTTTTCTAAGTGCGTGGCTGCGTCCCCCAGTTGGTTGCGAGTTACCTCATGCAGGTCGAGCGCGCCCCCCGTGGCGCGC
........((((((.(((((((.....))).).))).))).))).....(((((.(((...((((.(((((((((.....))))))))).))))...))).)))))......(((..((((..((.((((.((.(((.(((((((((...(((.((((((.(((((....))))).))))..)).)))...)))).))))).))).))....)))).)).))))..)))...........(((((((......)))))))
>118578080 Antitrichia curtipendula
GCGCCCCCCACCGATCCACCCCCCCGTGGGAGTTGGTTCGAGTGAACGTGGTCATCCCGGTGGGCCTCCTTTGTTTTCACGATGAAGGAAGCCTTAAGGGTTGGCTGAAATAGAGAGAATTGAGCCGCCGTGGTGACACAGTCCGCGATCGGGTGATCCGAGCTCCTCCGGGAGCCCGGAATTTTTCTAAGTGCGTGGCTGCGTCCCCCAGTTGGTTGCGAGTTACCTCATGCAGGTCGAGCGCGCCCCCCGTGGCGCGC
........((((((.(((((((.....))).).))).))).))).....(((((.(((...((((.(((((((((.....))))))))).))))...))).)))))......(((..((((..((.((((.((.(((.(((((((((...(((.((((((.(((((....))))).))))..)).)))...)))).))))).))).))....)))).)).))))..)))...........(((((((......)))))))
>118578081 Antitrichia curtipendula
GCGCCCCCCACCGATCCACCCCCCCGTGGGAGTTGGTTCGAGTGAACGTGGTCATCCCGGTGGGCCTCCTTTGTTTTCACGATGAAGGAAGCCTTAAGGGTTGGCTGAAATAGAGAGAATTGAGCCGCCGTGGTGACACAGTCCGCGATCGGGTGATCCGAGCTCCTCCGGGAGCCCGGAATTTTTCTAAGTGCGTGGCTGCGTCCCCCAGTTGGTTGCGAGTTACCTCATGCAGGTCGAGCGCGCCCCCCGTGGCGCGC
........((((((.(((((((.....))).).))).))).))).....(((((.(((...((((.(((((((((.....))))))))).))))...))).)))))......(((..((((..((.((((.((.(((.(((((((((...(((.((((((.(((((....))))).))))..)).)))...)))).))))).))).))....)))).)).))))..)))...........(((((((......)))))))
>118578082 Antitrichia curtipendula
GCGCCCCCCACCGATCCACCCCCCCGTGGGAGTTGGTTCGAGTGAACGTGGTCATCCCGGTGGGCCTCCTTTGTTTTCACGATGAAGGAAGCCTTAAGGGTTGGCTGAAATAGAGAGAATTGAGCCGCCGTGGTGACACAGTCCGCGATCGGGTGATCCGAGCTCCTCCGGGAGCCCGGAATTTTTCTAAGTGCGTGGCTGCGTCCCCCAGTTGGTTGCGAGTTACCTCATGCAGGTCGAGCGCGCCCCCCGTGGCGCGC
........((((((.(((((((.....))).).))).))).))).....(((((.(((...((((.(((((((((.....))))))))).))))...))).)))))......(((..((((..((.((((.((.(((.(((((((((...(((.((((((.(((((....))))).))))..)).)))...)))).))))).))).))....)))).)).))))..)))...........(((((((......)))))))
>118578083 Antitrichia curtipendula
GCGCCCCCCACCGATCCACCCCCCCGTGGGAGTTGGTTCGAGTGAACGTGGTCATCCCGGTGGGCCTCCTTTGTTTTCACGATGAAGGAAGCCTTAAGGGTTGGCTGAAATAGAGAGAATTGAGCCGCCGTGGTGACACAGTCCGCGATCGGGTGATCCGAGCTCCTCCGGGAGCCCGGAATTTTTCTAAGTGCGTGGCTGCGTCCCCCAGTTGGTTGCGAGTTACCTCATGCAGGTCGAGCGCGCCCCCCGTGGCGCGC
........((((((.(((((((.....))).).))).))).))).....(((((.(((...((((.(((((((((.....))))))))).))))...))).)))))......(((..((((..((.((((.((.(((.(((((((((...(((.((((((.(((((....))))).))))..)).)))...)))).))))).))).))....)))).)).))))..)))...........(((((((......)))))))
>118578084 Antitrichia curtipendula
GCGCCCCCCACCGATCCACCCCCCCGTGGGAGTTGGTTCGAGTGAACGTGGTCATCCCGGTGGGCCTCCTTTGTTTTCACGATGAAGGAAGCCTTAAGGGTTGGCTGAAATAGAGAGAATTGAGCCGCCGTGGTGACACAGTCCGCGATCGGGTGATCCGAGCTCCTCCGGGAGCCCGGAATTTTTCTAAGTGCGTGGCTGCGTCCCCCAGTTGGTTGCGAGTTACCTCATGCAGGTCGAGCGCGCCCCCCGTGGCGCGC
........((((((.(((((((.....))).).))).))).))).....(((((.(((...((((.(((((((((.....))))))))).))))...))).)))))......(((..((((..((.((((.((.(((.(((((((((...(((.((((((.(((((....))))).))))..)).)))...)))).))))).))).))....)))).)).))))..)))...........(((((((......)))))))
>118578085 Antitrichia curtipendula
CCCCCCACCGATCCACCCCCCCGTGGGAGTTGGTTCGAGTGAACGTGGTCATCCCGGTGGGCCTCCTTTGTTTTCACGATGAAGGAAGCCTTAAGGGTTGGCTGAAATAGAGAGAATCGAGCCGCCGTGGTGACACAGTCCGCGATCGGGTGATCCGAGCTCCTCCGGGAGCCCGGAATTTTTCTAAGTGCGTGGCTGCGTCCCCCAGTTGGTTGCGAGTTACCTCATGCAGGTCGAGCGCGCCCCCCGTGGCGCGC
.....((((((.(((((((.....))).).))).))).))).....(((((.(((..(((((.(((((((((.....))))))))).)))).).))).)))))......(((.(((((..((.(((((((.(((.(((((((((..((((.((((((.(((((....))))).))))..)).)))..))))).))))).))).)).)..)))).))).))).))))...........((((((((...).)))))))
>118578086 Antitrichia curtipendula
CCCCCCACCGATCCACCCCCCCGTGGGAGTTGGTTCGAGTGAACGTGGTCATCCCGGTGGGCCTCCTTTGTTTTCACGATGAAGGAAGCCTTAAGGGTTGGCTGAAATAGAGAGAATCGAGCCGCCGTGGTGACACAGTCCGCGATCGGGTGATCCGAGCTCCTCCGGGAGCCCGGAATTTTTCTAAGTGCGTGGCTGCGTCCCCCAGTTGGTTGCGAGTTACCTCATGCAGGTCGAGCGCGCCCCCCGTGGCGCGC
.....((((((.(((((((.....))).).))).))).))).....(((((.(((..(((((.(((((((((.....))))))))).)))).).))).)))))......(((.(((((..((.(((((((.(((.(((((((((..((((.((((((.(((((....))))).))))..)).)))..))))).))))).))).)).)..)))).))).))).))))...........((((((((...).)))))))
>118578087 Antitrichia curtipendula
CCCCCCACCGATCCACCCCCCCGTGGGAGTTGGTTCGAGTGAACGTGGTCATCCCGGTGGGCCTCCTTTGTTTTCACGATGAAGGAAGCCTTAAGGGTTGGCTGAAATAGAGAGAATCGAGCCGCCGTGGTGACACAGTCCGCGATCGGGTGATCCGAGCTCCTCCGGGAGCCCGGAATTTTTCTAAGTGCGTGGCTGCGTCCCCCAGTTGGTTGCGAGTTACCTCATGCAGGTCGAGCGCGCCCCCCGTGGCGCGC
.....((((((.(((((((.....))).).))).))).))).....(((((.(((..(((((.(((((((((.....))))))))).)))).).))).)))))......(((.(((((..((.(((((((.(((.(((((((((..((((.((((((.(((((....))))).))))..)).)))..))))).))))).))).)).)..)))).))).))).))))...........((((((((...).)))))))
>118578088 Antitrichia curtipendula
CCCCCCACCGATCCACCCCCCCGTGGGAGTTGGTTCGAGTGAACGTGGTCATCCCGGTGGGCCTCCTTTGTTTTCACGATGAAGGAAGCCTTAAGGGTTGGCTGAAATAGAGAGAATCGAGCCGCCGTGGTGACACAGTCCGCGATCGGGTGATCCGAGCTCCTCCGGGAGCCCGGAATTTTTCTAAGTGCGTGGCTGCGTCCCCCAGTTGGTTGCGAGTTACCTCATGCAGGTCGAGCGCGCCCCCCGTGGCGCGC
.....((((((.(((((((.....))).).))).))).))).....(((((.(((..(((((.(((((((((.....))))))))).)))).).))).)))))......(((.(((((..((.(((((((.(((.(((((((((..((((.((((((.(((((....))))).))))..)).)))..))))).))))).))).)).)..)))).))).))).))))...........((((((((...).)))))))
>118578089 Antitrichia curtipendula
CCCCCCACCGATCCACCCCCCCGTGGGAGTTGGTTCGAGTGAACGTGGTCATCCCGGTGGGCCTCCTTTGTTTTCACGATGAAGGAAGCCTTAAGGGTTGGCTGAAATAGAGAGAATCGAGCCGCCGTGGTGACACAGTCCGCGATCGGGTGATCCGAGCTCCTCCGGGAGCCCGGAATTTTTCTAAGTGCGTGGCTGCGTCCCCCAGTTGGTTGCGAGTTACCTCATGCAGGTCGAGCGCGCCCCCCGTGGCGCGC
.....((((((.(((((((.....))).).))).))).))).....(((((.(((..(((((.(((((((((.....))))))))).)))).).))).)))))......(((.(((((..((.(((((((.(((.(((((((((..((((.((((((.(((((....))))).))))..)).)))..))))).))))).))).)).)..)))).))).))).))))...........((((((((...).)))))))
>118578090 Antitrichia curtipendula
CCCCCCACCGATCCACCCCCCCGTGGGAGTTGGTTCGAGTGAACGTGGTCATCCCGGTGGGCCTCCTTTGTTTTCACGATGAAGGAAGCCTTAAGGGTTGGCTGAAATAGAGAGAATCGAGCCGCCGTGGTGACACAGTCCGCGATCGGGTGATCCGAGCTCCTCCGGGAGCCCGGAATTTTTCTAAGTGCGTGGCTGCGTCCCCCAGTTGGTTGCGAGTTACCTCATGCAGGTCGAGCGCGCCCCCCGTGGCGCGC
.....((((((.(((((((.....))).).))).))).))).....(((((.(((..(((((.(((((((((.....))))))))).)))).).))).)))))......(((.(((((..((.(((((((.(((.(((((((((..((((.((((((.(((((....))))).))))..)).)))..))))).))))).))).)).)..)))).))).))).))))...........((((((((...).)))))))
>118578091 Antitrichia curtipendula
CCCCCCACCGATCCACCCCCCCGTGGGAGTTGGTTCGAGTGAACGTGGTCATCCCGGTGGGCCTCCTTTGTTTTCACGATGAAGGAAGCCTTAAGGGTTGGCTGAAATAGAGAGAATCGAGCCGCCGTGGTGACACAGTCCGCGATCGGGTGATCCGAGCTCCTCCGGGAGCCCGGAATTTTTCTAAGTGCGTGGCTGCGTCCCCCAGTTGGTTGCGAGTTACCTCATGCAGGTCGAGCGCGCCCCCCGTGGCGCGC
.....((((((.(((((((.....))).).))).))).))).....(((((.(((..(((((.(((((((((.....))))))))).)))).).))).)))))......(((.(((((..((.(((((((.(((.(((((((((..((((.((((((.(((((....))))).))))..)).)))..))))).))))).))).)).)..)))).))).))).))))...........((((((((...).)))))))
>118578092 Antitrichia curtipendula
CCCCCCACCGATCCACCCCCCCGTGGGAGTTGGTTCGAGTGAACGTGGTCATCCCGGTGGGCCTCCTTTGTTTTCACGATGAAGGAAGCCTTAAGGGTTGGCTGAAATAGAGAGAATCGAGCCGCCGTGGTGACACAGTCCGCGATCGGGTGATCCGAGCTCCTCCGGGAGCCCGGAATTTTTCTAAGTGCGTGGCTGCGTCCCCCAGTTGGTTGCGAGTTACCTCATGCAGGTCGAGCGCGCCCCCCGTGGCGCGC
.....((((((.(((((((.....))).).))).))).))).....(((((.(((..(((((.(((((((((.....))))))))).)))).).))).)))))......(((.(((((..((.(((((((.(((.(((((((((..((((.((((((.(((((....))))).))))..)).)))..))))).))))).))).)).)..)))).))).))).))))...........((((((((...).)))))))
>118578093 Antitrichia curtipendula
CCCCCCACCGATCCACCCCCCCGTGGGAGTTGGTTCGAGTGAACGTGGTCATCCCGGTGGGCCTCCTTTGTTTTCACGATGAAGGAAGCCTTAAGGGTTGGCTGAAATAGAGAGAATCGAGCCGCCGTGGTGACACAGTCCGCGATCGGGTGATCCGAGCTCCTCCGGGAGCCCGGAATTTTTCTAAGTGCGTGGCTGCGTCCCCCAGTTGGTTGCGAGTTACCTCATGCAGGTCGAGCGCGCCCCCCGTGGCGCGC
.....((((((.(((((((.....))).).))).))).))).....(((((.(((..(((((.(((((((((.....))))))))).)))).).))).)))))......(((.(((((..((.(((((((.(((.(((((((((..((((.((((((.(((((....))))).))))..)).)))..))))).))))).))).)).)..)))).))).))).))))...........((((((((...).)))))))
>118578094 Antitrichia curtipendula
CCCCCCACCGATCCACCCCCCCGTGGGAGTTGGTTCGAGTGAACGTGGTCATCCCGGTGGGCCTCCTTTGTTTTCACGATGAAGGAAGCCTTAAGGGTTGGCTGAAATAGAGAGAATCGAGCCGCCGTGGTGACACAGTCCGCGATCGGGTGATCCGAGCTCCTCCGGGAGCCCGGAATTTTTCTAAGTGCGTGGCTGCGTCCCCCAGTTGGTTGCGAGTTACCTCATGCAGGTCGAGCGCGCCCCCCGTGGCGCGC
.....((((((.(((((((.....))).).))).))).))).....(((((.(((..(((((.(((((((((.....))))))))).)))).).))).)))))......(((.(((((..((.(((((((.(((.(((((((((..((((.((((((.(((((....))))).))))..)).)))..))))).))))).))).)).)..)))).))).))).))))...........((((((((...).)))))))
>118578095 Antitrichia curtipendula
CCCCCCACCGATCCACCCCCCCGTGGGAGTTGGTTCGAGTGAACGTGGTCATCCCGGTGGGCCTCCTTTGTTTTCACGATGAAGGAAGCCTTAAGGGTTGGCTGAAATAGAGAGAATCGAGCCGCCGTGGTGACACAGTCCGCGATCGGGTGATCCGAGCTCCTCCGGGAGCCCGGAATTTTTCTAAGTGCGTGGCTGCGTCCCCCAGTTGGTTGCGAGTTACCTCATGCAGGTCGAGCGCGCCCCCCGTGGCGCGC
.....((((((.(((((((.....))).).))).))).))).....(((((.(((..(((((.(((((((((.....))))))))).)))).).))).)))))......(((.(((((..((.(((((((.(((.(((((((((..((((.((((((.(((((....))))).))))..)).)))..))))).))))).))).)).)..)))).))).))).))))...........((((((((...).)))))))
>118578096 Antitrichia curtipendula
GCGCCCCCCACCGATCCACCCCCCCGTGGGAGTTGGTTCGAGTGAACGTGGTCATCCCGGTGGGCCTCCTTTGTTTTCACGATGAAGGAAGCCTTAAGGGTTGGCTGAAATAGAGGGAATCGAGCCGCCGTGGTGACACAGTCCGCGATCGGGTGATCCGAGCTCCTCCGGGAGCCCGGAATTTTTCTAAGTGCGTGGCTGCGTCCCCCAGTTGGTTGCGAGTTACCTCATGCAGGTCGAGCGCGCCCCCCGTGGCGCGC
........((((((.(((((((.....))).).))).))).))).....(((((.(((...((((.(((((((((.....))))))))).))))...))).)))))......((((.(((...((.((((.((.(((.(((((((((...(((.((((((.(((((....))))).))))..)).)))...)))).))))).))).))....)))).))..))).))))...........(((((((......)))))))
>118578097 Antitrichia curtipendula
GCGCCCCCCACCGATCCACCCCCCCGTGGGAGTTGGTTCGAGTGAACGTGGTCATCCCGGTGGGCCTCCTTTGTTTTCACGATGAAGGAAGCCTTAAGGGTTGGCTGAAATAGAGGGAATCGAGCCGCCGTGGTGACACAGTCCGCGATCGGGTGATCCGAGCTCCTCCGGGAGCCCGGAATTTTTCTAAGTGCGTGGCTGCGTCCCCCAGTTGGTTGCGAGTTACCTCATGCAGGTCGAGCGCGCCCCCCGTGGCGCGC
........((((((.(((((((.....))).).))).))).))).....(((((.(((...((((.(((((((((.....))))))))).))))...))).)))))......((((.(((...((.((((.((.(((.(((((((((...(((.((((((.(((((....))))).))))..)).)))...)))).))))).))).))....)))).))..))).))))...........(((((((......)))))))
>118578098 Antitrichia curtipendula
GCGCCCCCCACCGATCCACCCCCCCGTGGGAGTTGGTTCGAGTGAACGTGGTCATCCCGGTGGGCCTCCTTTGTTTTCACGATGAAGGAAGCCTTAAGGGTTGGCTGAAATAGAGGGAATCGAGCCGCCGTGGTGACACAGTCCGCGATCGGGTGATCCGAGCTCCTCCGGGAGCCCGGAATTTTTCTAAGTGCGTGGCTGCGTCCCCCAGTTGGTTGCGAGTTACCTCATGCAGGTCGAGCGCGCCCCCCGTGGCGCGC
........((((((.(((((((.....))).).))).))).))).....(((((.(((...((((.(((((((((.....))))))))).))))...))).)))))......((((.(((...((.((((.((.(((.(((((((((...(((.((((((.(((((....))))).))))..)).)))...)))).))))).))).))....)))).))..))).))))...........(((((((......)))))))
>118578099 Antitrichia curtipendula
GCGCCCCCCACCGATCCACCCCCCCGTGGGAGTTGGTTCGAGTGAACGTGGTCATCCCAGTGGGCCTCCTTTGTTTTCACGATGAAGGAAGCCTTAAGGGTTGGCTGAAATAGAGGGAATCGAGCCGCCGTGGTGACACAGTCCGCGATCGGGTGATCCGAGCTCCTCCGGGAGCCCGGAATTTTTCTAAGTGCGTGGCTGCGTCCCCCAGTTGGTTGCGAGTTACCTCATGCAGGTCGAGCGCGCCCCCCGTGGCGCGC
........((((((.(((((((.....))).).))).))).))).....(((((.(((...((((.(((((((((.....))))))))).))))...))).)))))......((((.(((...((.((((.((.(((.(((((((((...(((.((((((.(((((....))))).))))..)).)))...)))).))))).))).))....)))).))..))).))))...........(((((((......)))))))
>118578100 Antitrichia curtipendula
GCGCCCCCCACCGATCCACCCCCCCGTGGGAGTTGGTTCGAGTGAACGTGGTCATCCCGGTGGGCCTCCTTTGTTTTCACGATGAAGGAAGCCTTAAGGGTTGGCTGAAATAGAGGGAATCGAGCCGCCGTGGTGACACAGTCCGCGATCGGGTGATCCGAGCTCCTCCGGGAGCCCGGAATTTTTCTAAGTGCGTGGCTGCGTCCCCCAGTTGGTTGCGAGTTACCTCATGCAGGTCGAGCGCGCCCCCCGTGGCGCGC
........((((((.(((((((.....))).).))).))).))).....(((((.(((...((((.(((((((((.....))))))))).))))...))).)))))......((((.(((...((.((((.((.(((.(((((((((...(((.((((((.(((((....))))).))))..)).)))...)))).))))).))).))....)))).))..))).))))...........(((((((......)))))))
>118578101 Antitrichia curtipendula
GCGCCCCCCACCGATCCACCCCCCCGTGGGAGTTGGTTCGAGTGAACGTGGTCATCCCGGTGGGCCTCCTTTGTTTTCACGATGAAGGAAGCCTTAAGGGTTGGCTGAAATAGAGGGAATCGAGCCGCCGTGGTGACACAGTCCGCGATCGGGTGATCCGAGCTCCTCCGGGAGCCCGGAATTTTTCTAAGTGCGTGGCTGCGTCCCCCAGTTGGTTGCGAGTTACCTCATGCAGGTCGAGCGCGCCCCCCGTGGCGCGC
........((((((.(((((((.....))).).))).))).))).....(((((.(((...((((.(((((((((.....))))))))).))))...))).)))))......((((.(((...((.((((.((.(((.(((((((((...(((.((((((.(((((....))))).))))..)).)))...)))).))))).))).))....)))).))..))).))))...........(((((((......)))))))
>118578102 Antitrichia curtipendula
GCGCCCCCCACCGATCCACCCCCCCGTGGGAGTTGGTTCGAGTGAACGTGGTCATCCCGGTGGGCCTCCTTTGTTTTCACGATGAAGGAAGCCTTAAGGGTTGGCTGAAATAGAGGGAATCGAGCCGCCGTGGTGACACAGTCCGCGATCGGGTGATCCGAGCTCCTCCGGGAGCCCGGAATTTTTCTAAGTGCGTGGCTGCGTCCCCCAGTTGGTTGCGAGTTACCTCATGCAGGTCGAGCGCGCCCCCCGTGGCGCGC
........((((((.(((((((.....))).).))).))).))).....(((((.(((...((((.(((((((((.....))))))))).))))...))).)))))......((((.(((...((.((((.((.(((.(((((((((...(((.((((((.(((((....))))).))))..)).)))...)))).))))).))).))....)))).))..))).))))...........(((((((......)))))))
>118578103 Antitrichia curtipendula
GCGCCCCCCACCGATCCACCCCCCCGTGGGAGTTGGTTCGAGTGAACGTGGTCATCCCGGTGGGCCTCCTTTGTTTTCACGATGAAGGAAGCCTTAAGGGTTGGCTGAAATAGAGGGAATCGAGCCGCCGTGGTGACACAGTCCGCGATCGGGTGATCCGAGCTCCTCCGGGAGCCCGGAATTTTTCTAAGTGCGTGGCTGCGTCCCCCAGTTGGTTGCGAGTTACCTCATGCAGGTCGAGCGCGCCCCCCGTGGCGCGC
........((((((.(((((((.....))).).))).))).))).....(((((.(((...((((.(((((((((.....))))))))).))))...))).)))))......((((.(((...((.((((.((.(((.(((((((((...(((.((((((.(((((....))))).))))..)).)))...)))).))))).))).))....)))).))..))).))))...........(((((((......)))))))
>118578104 Antitrichia curtipendula
GCGCCCCCCACCGATCCACCCCCCCCGTGGGAGTTGGTTCGAGTGAACGTGGTCATCCCGGTGGGCCTCCTTTGTTTTCACGATGAAGGAAGCCTTAAGGGTTGGCTGAAATAGAGGGAATCGAGCCGCCGTGGTGACACAGTCCGCGATCGGGTGATCCGAGCTCCTCCGGGAGCCCGGAATTTTTCTAAGTGCGTGGCTGCGTCCCCCAGTTGGTTGCGAGTTACCTCATGCAGGTCGAGCGCGCCCCCCGTGGCGCGC
........((((((.((((.(((.....))).).))).))).))).....(((((.(((...((((.(((((((((.....))))))))).))))...))).)))))......((((.(((...((.((((.((.(((.(((((((((...(((.((((((.(((((....))))).))))..)).)))...)))).))))).))).))....)))).))..))).))))...........(((((((......)))))))
>118578105 Antitrichia curtipendula
GCGCCCCCCACCGATCCACCCCCCCGTGGGAGTTGGTTCGAGTGAACGTGGTCATCCCGGTGGGCCTCCTTTGTTTTCACGATGAAGGAAGCCTTAAGGGTTGGCTGAAATAGAGGGAATCGAGCCGCCGTGGTGACACAGTCCGCGATCGGGTGATCCGAGCTCCTCCGGGAGCCCGGAATTTTTCTAAGTGCGTGGCTGCGTCCCCCAGTTGGTTGCGAGTTACCTCATGCAGGTCGAGCGCGCCCCCCGTGGCGCGC
........((((((.(((((((.....))).).))).))).))).....(((((.(((...((((.(((((((((.....))))))))).))))...))).)))))......((((.(((...((.((((.((.(((.(((((((((...(((.((((((.(((((....))))).))))..)).)))...)))).))))).))).))....)))).))..))).))))...........(((((((......)))))))
>118578106 Antitrichia curtipendula
GCGCCCCCCACCGATCCACCCCCCCGTGGGAGTTGGTTCGAGTGAACGTGGTCATCCCGGTGGGCCTCCTTTGTTTTCACGATGAAGGAAGCCTTAAGGGTTGGCTGAAATAGAGGGAATCGAGCCGCCGTGGTGACACAGTCCGCGATCGGGTGATCCGAGCTCCTCCGGGAGCCCGGAATTTTTCTAAGTGCGTGGCTGCGTCCCCCAGTTGGTTGCGAGTTACCTCATGCAGGTCGAGCGCGCCCCCCGTGGCGCGC
........((((((.(((((((.....))).).))).))).))).....(((((.(((...((((.(((((((((.....))))))))).))))...))).)))))......((((.(((...((.((((.((.(((.(((((((((...(((.((((((.(((((....))))).))))..)).)))...)))).))))).))).))....)))).))..))).))))...........(((((((......)))))))
>118578107 Antitrichia curtipendula
GCGCCCCCCACCGATCCACCCCCCCGTGGGAGTTGGTTCGAGTGAACGTGGTCATCCCGGTGGGCCTCCTTTGTTTTCACGATGAAGGAAGCCTTAAGGGTTGGCTGAAATAGAGGGAATCGAGCCGCCGTGGTGACACAGTCCGCGATCGGGTGATCCGAGCTCCTCCGGGAGCCCGGAATTTTTCTAAGTGCGTGGCTGCGTCCCCCAGTTGGTTGCGAGTTACCTCATGCAGGTCGAGCGCGCCCCCCGTGGCGCGC
........((((((.(((((((.....))).).))).))).))).....(((((.(((...((((.(((((((((.....))))))))).))))...))).)))))......((((.(((...((.((((.((.(((.(((((((((...(((.((((((.(((((....))))).))))..)).)))...)))).))))).))).))....)))).))..))).))))...........(((((((......)))))))
>118578108 Antitrichia curtipendula
GCGCCCCCCACCGATCCACCCCCCCGTGGGAGTTGGTTCGAGTGAACGTGGTCATCCCGGTGGGCCTCCTTTGTTTTCACGATGAAGGAAGCCTTAAGGGTTGGCTGAAATAGAGGGAATCGAGCCGCCGTGGTGACACAGTCCGCGATCGGGTGATCCGAGCTCCTCCGGGAGCCCGGAATTTTTCTAAGTGCGTGGCTGCGTCCCCCAGTTGGTTGCGAGTTACCTCATGCAGGTCGAGCGCGCCCCCCGTGGCGCGC
........((((((.(((((((.....))).).))).))).))).....(((((.(((...((((.(((((((((.....))))))))).))))...))).)))))......((((.(((...((.((((.((.(((.(((((((((...(((.((((((.(((((....))))).))))..)).)))...)))).))))).))).))....)))).))..))).))))...........(((((((......)))))))
>118578109 Antitrichia curtipendula
GCGCCCCCCACCGATCCACCCCCCCGTGGGAGTTGGTTCGAGTGAACGTGGTCATCCCGGTGGGCCTCCTTTGTTTTCACGATGAAGGAAGCCTTAAGGGTTGGCTGAAATAGAGGGAATCGAGCCGCCGTGGTGACACAGTCCGCGATCGGGTGATCCGAGCTCCTCCGGGAGCCCGGAATTTTTCTAAGTGCGTGGCTGCGTCCCCCAGTTGGTTGCGAGTTACCTCATGCAGGTCGAGCGCGCCCCCCGTGGCGCGC
........((((((.(((((((.....))).).))).))).))).....(((((.(((...((((.(((((((((.....))))))))).))))...))).)))))......((((.(((...((.((((.((.(((.(((((((((...(((.((((((.(((((....))))).))))..)).)))...)))).))))).))).))....)))).))..))).))))...........(((((((......)))))))
>118578110 Antitrichia curtipendula
GCGCCCCCCACCGATCCACCCCCCCGTGGGAGTTGGTTCGAGTGAACGTGGTCATCCCGGTGGGCCTCCTTTGTTTTCACGATGAAGGAAGCCTTAAGGGTTGGCTGAAATAGAGGGAATCGAGCCGCCGTGGTGACACAGTCCGCGATCGGGTGATCCGAGCTCCTCCGGGAGCCCGGAATTTTTCTAAGTGCGTGGCTGCGTCCCCCAGTTGGTTGCGAGTTACCTCATGCAGGTCGAGCGCGCCCCCCGTGGCGCGC
........((((((.(((((((.....))).).))).))).))).....(((((.(((...((((.(((((((((.....))))))))).))))...))).)))))......((((.(((...((.((((.((.(((.(((((((((...(((.((((((.(((((....))))).))))..)).)))...)))).))))).))).))....)))).))..))).))))...........(((((((......)))))))
>118578111 Antitrichia curtipendula
GCGCCCCCCACCGATCCACCCCCCCGTGGGAGTTGGTTCGAGTGAACGTGGTCATCCCGGTGGGCCTCCTTTGTTTTCACGATGAAGGAAGCCTTAAGGGTTGGCTGAAATAGAGGGAATCGAGCCGCCGTGGTGACACAGTCCGCGATCGGGTGATCCGAGCTCCTCCGGGAGCCCGGAATTTTTCTAAGTGCGTGGCTGCGTCCCCCAGTTGGTTGCGAGTTACCTCATGCAGGTCGAGCGCGCCCCCCGTGGCGCGC
........((((((.(((((((.....))).).))).))).))).....(((((.(((...((((.(((((((((.....))))))))).))))...))).)))))......((((.(((...((.((((.((.(((.(((((((((...(((.((((((.(((((....))))).))))..)).)))...)))).))))).))).))....)))).))..))).))))...........(((((((......)))))))
>118578112 Antitrichia curtipendula
GCGCCCCCCACCGATCCACCCCCCCGTGGGAGTTGGTTCGAGTGAACGTGGTCATCCCGGTGGGCCTCCTTTGTTTTCACGATGAAGGAAGCCTTAAGGGTTGGCTGAAATAGAGGGAATCGAGCCGCCGTGGTGACACAGTCCGCGATCGGGTGATCCGAGCTCCTCCGGGAGCCCGGAATTTTTCTAAGTGCGTGGCTGCGTCCCCCAGTTGGTTGCGAGTTACCTCATGCAGGTCGAGCGCGCCCCCCGTGGCGCGC
........((((((.(((((((.....))).).))).))).))).....(((((.(((...((((.(((((((((.....))))))))).))))...))).)))))......((((.(((...((.((((.((.(((.(((((((((...(((.((((((.(((((....))))).))))..)).)))...)))).))))).))).))....)))).))..))).))))...........(((((((......)))))))
>118578113 Antitrichia curtipendula
GCGCCCCCCACCGATCCACCCCCCCGTGGGAGTTGGTTCGAGTGAACGTGGTCATCCCGGTGGGCCTCCTTTGTTTTCACGATGAAGGAAGCCTTAAGGGTTGGCTGAAATAGAGGGAATCGAGCCGCCGTGGTGACACAGTCCGCGATCGGGTGATCCGAGCTCCTCCGGGAGCCCGGAATTTTTCTAAGTGCGTGGCTGCGTCCCCCAGTTGGTTGCGAGTTACCTCATGCAGGTCGAGCGCGCCCCCCGTGGCGCGC
........((((((.(((((((.....))).).))).))).))).....(((((.(((...((((.(((((((((.....))))))))).))))...))).)))))......((((.(((...((.((((.((.(((.(((((((((...(((.((((((.(((((....))))).))))..)).)))...)))).))))).))).))....)))).))..))).))))...........(((((((......)))))))
>118578114 Antitrichia curtipendula
GCGCCCCCCACCGATCCACCCCCCCGTGGGAGTTGGTTCGAGTGAACGTGGTCATCCCGGTGGGCCTCCTTTGTTTTCACGATGAAGGAAGCCTTAAGGGTTGGCTGAAATAGAGGGAATCGAGCCGCCGTGGTGACACAGTCCGCGATCGGGTGATCCGAGCTCCTCCGGGAGCCCGGAATTTTTCTAAGTGCGTGGCTGCGTCCCCCAGTTGGTTGCGAGTTACCTCATGCAGGTCGAGCGCGCCCCCCGTGGCGCGC
........((((((.(((((((.....))).).))).))).))).....(((((.(((...((((.(((((((((.....))))))))).))))...))).)))))......((((.(((...((.((((.((.(((.(((((((((...(((.((((((.(((((....))))).))))..)).)))...)))).))))).))).))....)))).))..))).))))...........(((((((......)))))))
>118578115 Antitrichia curtipendula
GCGCCCCCCACCGATCCACCCCCCCGTGGGAGTTGGTTCGAGTGAACGTGGTCATCCCGGTGGGCCTCCTTTGTTTTCACGATGAAGGAAGCCTTAAGGGTTGGCTGAAATAGAGGGAATCGAGCCGCCGTGGTGACACAGTCCGCGATCGGGTGATCCGAGCTCCTCCGGGAGCCCGGAATTTTTCTAAGTGCGTGGCTGCGTCCCCCAGTTGGTTGCGAGTTACCTCATGCAGGTCGAGCGCGCCCCCCGTGGCGCGC
........((((((.(((((((.....))).).))).))).))).....(((((.(((...((((.(((((((((.....))))))))).))))...))).)))))......((((.(((...((.((((.((.(((.(((((((((...(((.((((((.(((((....))))).))))..)).)))...)))).))))).))).))....)))).))..))).))))...........(((((((......)))))))
>118578116 Antitrichia curtipendula
GCGCCCCCCACCGATCCACCCCCCCGTGGGAGTTGGTTCGAGTGAACGTGGTCATCCCGGTGGGCCTCCTTTGTTTTCACGATGAAGGAAGCCTTAAGGGTTGGCTGAAATAGAGGGAATCGAGCCGCCGTGGTGACACAGTCCGCGATCGGGTGATCCGAGCTCCTCCGGGAGCCCGGAATTTTTCTAAGTGCGTGGCTGCGTCCCCCAGTTGGTTGCGAGTTACCTCATGCAGGTCGAGCGCGCCCCCCGTGGCGCGC
........((((((.(((((((.....))).).))).))).))).....(((((.(((...((((.(((((((((.....))))))))).))))...))).)))))......((((.(((...((.((((.((.(((.(((((((((...(((.((((((.(((((....))))).))))..)).)))...)))).))))).))).))....)))).))..))).))))...........(((((((......)))))))
>118578117 Antitrichia curtipendula
GCGCCCCCCACCGATCCACCCCCCCGTGGGAGTTGGTTCGAGTGAACGTGGTCATCCCGGTGGGCCTCCTTTGTTTTCACGATGAAGGAAGCCTTAAGGGTTGGCTGAAATAGAGGGAATCGAGCCGCCGTGGTGACACAGTCCGCGATCGGGTGATCCGAGCTCCTCCGGGAGCCCGGAATTTTTCTAAGTGCGTGGCTGCGTCCCCCAGTTGGTTGCGAGTTACCTCATGCAGGTCGAGCGCGCCCCCCGTGGCGCGC
........((((((.(((((((.....))).).))).))).))).....(((((.(((...((((.(((((((((.....))))))))).))))...))).)))))......((((.(((...((.((((.((.(((.(((((((((...(((.((((((.(((((....))))).))))..)).)))...)))).))))).))).))....)))).))..))).))))...........(((((((......)))))))
>118578118 Antitrichia curtipendula
GCGCCCCCCACCGATCCACCCCCCCGTGGGAGTTGGTTCGAGTGAACGTGGTCATCCCGGTGGGCCTCCTTTGTTTTCACGATGAAGGAAGCCTTAAGGGTTGGCTGAAATAGAGGGAATCGAGCCGCCGTGGTGACACAGTCCGCGATCGGGTGATCCGAGCTCCTCCGGGAGCCCGGAATTTTTCTAAGTGCGTGGCTGCGTCCCCCAGTTGGTTGCGAGTTACCTCATGCAGGTCGAGCGCGCCCCCCGTGGCGCGC
........((((((.(((((((.....))).).))).))).))).....(((((.(((...((((.(((((((((.....))))))))).))))...))).)))))......((((.(((...((.((((.((.(((.(((((((((...(((.((((((.(((((....))))).))))..)).)))...)))).))))).))).))....)))).))..))).))))...........(((((((......)))))))
>118578119 Antitrichia curtipendula
GCGCCCCCCACCGATCCACCCCCCCGTGGGAGTTGGTTCGAGTGAACGTGGTCATCCCGGTGGGCCTCCTTTGTTTTCACGATGAAGGAAGCCTTAAGGGTTGGCTGAAATAGAGGGAATCGAGCCGCCGTGGTGACACAGTCCGCGATCGGGTGATCCGAGCTCCTCCGGGAGCCCGGAATTTTTCTAAGTGCGTGGCTGCGTCCCCCAGTTGGTTGCGAGTTACCTCATGCAGGTCGAGCGCGCCCCCCGTGGCGCGC
........((((((.(((((((.....))).).))).))).))).....(((((.(((...((((.(((((((((.....))))))))).))))...))).)))))......((((.(((...((.((((.((.(((.(((((((((...(((.((((((.(((((....))))).))))..)).)))...)))).))))).))).))....)))).))..))).))))...........(((((((......)))))))
>118578120 Antitrichia curtipendula
GCGCCCCCCACCGATCCACCCCCCCGTGGGAGTTGGTTCGAGTGAACGTGGTCATCCCGGTGGGCCTCCTTTGTTTTCACGATGAAGGAAGCCTTAAGGGTTGGCTGAAATAGAGGGAATCGAGCCGCCGTGGTGACACAGTCCGCGATCGGGTGATCCGAGCTCCTCCGGGAGCCCGGAATTTTTCTAAGTGCGTGGCTGCGTCCCCCAGTTGGTTGCGAGTTACCTCATGCAGGTCGAGCGCGCCCCCCGTGGCGCGC
........((((((.(((((((.....))).).))).))).))).....(((((.(((...((((.(((((((((.....))))))))).))))...))).)))))......((((.(((...((.((((.((.(((.(((((((((...(((.((((((.(((((....))))).))))..)).)))...)))).))))).))).))....)))).))..))).))))...........(((((((......)))))))
>118578121 Antitrichia curtipendula
GCGCCCCCCACCGATCCACCCCCCCGTGGGAGTTGGTTCGAGTGAACGTGGTCATCCCGGTGGGCCTCCTTTGTTTTCACGATGAAGGAAGCCTTAAGGGTTGGCTGAAATAGAGGGAATCGAGCCGCCGTGGTGACACAGTCCGCGATCGGGTGATCCGAGCTCCTCCGGGAGCCCGGAATTTTTCTAAGTGCGTGGCTGCGTCCCCCAGTTGGTTGCGAGTTACCTCATGCAGGTCGAGCGCGCCCCCCGTGGCGCGC
........((((((.(((((((.....))).).))).))).))).....(((((.(((...((((.(((((((((.....))))))))).))))...))).)))))......((((.(((...((.((((.((.(((.(((((((((...(((.((((((.(((((....))))).))))..)).)))...)))).))))).))).))....)))).))..))).))))...........(((((((......)))))))
>118578122 Antitrichia curtipendula
GCGCCCCCCACCGATCCACCCCCCCGTGGGAGTTGGTTCGAGTGAACGTGGTCATCCCGGTGGGCCTCCTTTGTTTTCACGATGAAGGAAGCCTTAAGGGTTGGCTGAAATAGAGGGAATCGAGCCGCCGTGGTGACACAGTCCGCGATCGGGTGATCCGAGCTCCTCCGGGAGCCCGGAATTTTTCTAAGTGCGTGGCTGCGTCCCCCAGTTGGTTGCGAGTTACCTCATGCAGGTCGAGCGCGCCCCCCGTGGCGCGC
........((((((.(((((((.....))).).))).))).))).....(((((.(((...((((.(((((((((.....))))))))).))))...))).)))))......((((.(((...((.((((.((.(((.(((((((((...(((.((((((.(((((....))))).))))..)).)))...)))).))))).))).))....)))).))..))).))))...........(((((((......)))))))
>118578123 Antitrichia curtipendula
GCGCCCCCCACCGATCCACCCCCCCGTGGGAGTTGGTTCGAGTGAACGTGGTCATCCCGGTGGGCCTCCTTTGTTTTCACGATGAAGGAAGCCTTAAGGGTTGGCTGAAATAGAGGGAATCGAGCCGCCGTGGTGACACAGTCCGCGATCGGGTGATCCGAGCTCCTCCGGGAGCCCGGAATTTTTCTAAGTGCGTGGCTGCGTCCCCCAGTTGGTTGCGAGTTACCTCATGCAGGTCGAGCGCGCCCCCCGTGGCGCGC
........((((((.(((((((.....))).).))).))).))).....(((((.(((...((((.(((((((((.....))))))))).))))...))).)))))......((((.(((...((.((((.((.(((.(((((((((...(((.((((((.(((((....))))).))))..)).)))...)))).))))).))).))....)))).))..))).))))...........(((((((......)))))))
>118578124 Antitrichia curtipendula
GCGCCCCCCACCGATCCACCCCCCCGTGGGAGTTGGTTCGAGTGAACGTGGTCATCCCGGTGGGCCTCCTTTGTTTTCACGATGAAGGAAGCCTTAAGGGTTGGCTGAAATAGAGGGAATCGAGCCGCCGTGGTGACACAGTCCGCGATCGGGTGATCCGAGCTCCTCCGGGAGCCCGGAATTTTTCTAAGTGCGTGGCTGCGTCCCCCAGTTGGTTGCGAGTTACCTCATGCAGGTCGAGCGCGCCCCCCGTGGCGCGC
........((((((.(((((((.....))).).))).))).))).....(((((.(((...((((.(((((((((.....))))))))).))))...))).)))))......((((.(((...((.((((.((.(((.(((((((((...(((.((((((.(((((....))))).))))..)).)))...)))).))))).))).))....)))).))..))).))))...........(((((((......)))))))
>118578125 Antitrichia curtipendula
GCGCCCCCCACCGATCCACCCCCCCGTGGGAGTTGGTTCGAGTGAACGTGGTCATCCCGGTGGGCCTCCTTTGTTTTCACGATGAAGGAAGCCTTAAGGGTTGGCTGAAATAGAGGGAATCGAGCCGCCGTGGTGACACAGTCCGCGATCGGGTGATCCGAGCTCCTCCGGGAGCCCGGAATTTTTCTAAGTGCGTGGCTGCGTCCCCCAGTTGGTTGCGAGTTACCTCATGCAGGTCGAGCGCGCCCCCCGTGGCGCGC
........((((((.(((((((.....))).).))).))).))).....(((((.(((...((((.(((((((((.....))))))))).))))...))).)))))......((((.(((...((.((((.((.(((.(((((((((...(((.((((((.(((((....))))).))))..)).)))...)))).))))).))).))....)))).))..))).))))...........(((((((......)))))))
>118578126 Antitrichia curtipendula
GCGCCCCCCACCGATCCACCCCCCCGTGGGAGTTGGTTCGAGTGAACGTGGTCATCCCGGTGGGCCTCCTTTGTTTTCACGATGAAGGAAGCCTTAAGGGTTGGCTGAAATAGAGGGAATCGAGCCGCCGTGGTGACACAGTCCGCGATCGGGTGATCCGAGCTCCTCCGGGAGCCCGGAATTTTTCTAAGTGCGTGGCTGCGTCCCCCAGTTGGTTGCGAGTTACCTCATGCAGGTCGAGCGCGCCCCCCGTGGCGCGC
........((((((.(((((((.....))).).))).))).))).....(((((.(((...((((.(((((((((.....))))))))).))))...))).)))))......((((.(((...((.((((.((.(((.(((((((((...(((.((((((.(((((....))))).))))..)).)))...)))).))))).))).))....)))).))..))).))))...........(((((((......)))))))
>118578127 Antitrichia curtipendula
GCGCCCCCCACCGATCCACCCCCCCGTGGGAGTTGGTTCGAGTGAACGTGGTCATCCCGGTGGGCCTCCTTTGTTTTCACGATGAAGGAAGCCTTAAGGGTTGGCTGAAATAGAGGGAATCGAGCCGCCGTGGTGACACAGTCCGCGATCGGGTGATCCGAGCTCCTCCGGGAGCCCGGAATTTTTCTAAGTGCGTGGCTGCGTCCCCCAGTTGGTTGCGAGTTACCTCATGCAGGTCGAGCGCGCCCCCCGTGGCGCGC
........((((((.(((((((.....))).).))).))).))).....(((((.(((...((((.(((((((((.....))))))))).))))...))).)))))......((((.(((...((.((((.((.(((.(((((((((...(((.((((((.(((((....))))).))))..)).)))...)))).))))).))).))....)))).))..))).))))...........(((((((......)))))))
>118578128 Antitrichia curtipendula
GCGCCCCCCACCGATCCACCCCCCCGTGGGAGTTGGTTCGAGTGAACGTGGTCATCCCGGTGGGCCTCCTTTGTTTTCACGATGAAGGAAGCCTTAAGGGTTGGCTGAAATAGAGGGAATCGAGCCGCCGTGGTGACACAGTCCGCGATCGGGTGATCCGAGCTCCTCCGGGAGCCCGGAATTTTTCTAAGTGCGTGGCTGCGTCCCCCAGTTGGTTGCGAGTTACCTCATGCAGGTCGAGCGCGCCCCCCGTGGCGCGC
........((((((.(((((((.....))).).))).))).))).....(((((.(((...((((.(((((((((.....))))))))).))))...))).)))))......((((.(((...((.((((.((.(((.(((((((((...(((.((((((.(((((....))))).))))..)).)))...)))).))))).))).))....)))).))..))).))))...........(((((((......)))))))
>118578129 Antitrichia curtipendula
GCGCCCCCCACCGATCCACCCCCCCGTGGGAGTTGGTTCGAGTGAACGTGGTCATCCCGGTGGGCCTCCTTTGTTTTCACGATGAAGGAAGCCTTAAGGGTTGGCTGAAATAGAGGGAATCGAGCCGCCGTGGTGACACAGTCCGCGATCGGGTGATCCGAGCTCCTCCGGGAGCCCGGAATTTTTCTAAGTGCGTGGCTGCGTCCCCCAGTTGGTTGCGAGTTACCTCATGCAGGTCGAGCGCGCCCCCCGTGGCGCGC
........((((((.(((((((.....))).).))).))).))).....(((((.(((...((((.(((((((((.....))))))))).))))...))).)))))......((((.(((...((.((((.((.(((.(((((((((...(((.((((((.(((((....))))).))))..)).)))...)))).))))).))).))....)))).))..))).))))...........(((((((......)))))))
>118578130 Antitrichia curtipendula
GCGCCCCCCACCGATCCACCCCCCCGTGGGAGTTGGTTCGAGTGAACGTGGTCATCCCGGTGGGCCTCCTTTGTTTTCACGATGAAGGAAGCCTTAAGGGTTGGCTGAAATAGAGGGAATCGAGCCGCCGTGGTGACACAGTCCGCGATCGGGTGATCCGAGCTCCTCCGGGAGCCCGGAATTTTTCTAAGTGCGTGGCTGCGTCCCCCAGTTGGTTGCGAGTTACCTCATGCAGGTCGAGCGCGCCCCCCGTGGCGCGC
........((((((.(((((((.....))).).))).))).))).....(((((.(((...((((.(((((((((.....))))))))).))))...))).)))))......((((.(((...((.((((.((.(((.(((((((((...(((.((((((.(((((....))))).))))..)).)))...)))).))))).))).))....)))).))..))).))))...........(((((((......)))))))
>118578131 Antitrichia curtipendula
GCGCCCCCCACCGATCCACCCCCCCGTGGGAGTTGGTTCGAGTGAACGTGGTCATCCCGGTGGGCCTCCTTTGTTTTCACGATGAAGGAAGCCTTAAGGGTTGGCTGAAATAGAGGGAATCGAGCCGCCGTGGTGACACAGTCCGCGATCGGGTGATCCGAGCTCCTCCGGGAGCCCGGAATTTTTCTAAGTGCGTGGCTGCGTCCCCCAGTTGGTTGCGAGTTACCTCATGCAGGTCGAGCGCGCCCCCCGTGGCGCGC
........((((((.(((((((.....))).).))).))).))).....(((((.(((...((((.(((((((((.....))))))))).))))...))).)))))......((((.(((...((.((((.((.(((.(((((((((...(((.((((((.(((((....))))).))))..)).)))...)))).))))).))).))....)))).))..))).))))...........(((((((......)))))))
>118578132 Antitrichia curtipendula
GCGCCCCCCACCGATCCACCCCCCCGTGGGAGTTGGTTCGAGTGAACGTGGTCATCCCGGTGGGCCTCCTTTGTTTTCACGATGAAGGAAGCCTTAAGGGTTGGCTGAAATAGAGGGAATCGAGCCGCCGTGGTGACACAGTCCGCGATCGGGTGATCCGAGCTCCTCCGGGAGCCCGGAATTTTTCTAAGTGCGTGGCTGCGTCCCCCAGTTGGTTGCGAGTTACCTCATGCAGGTCGAGCGCGCCCCCCGTGGCGCGC
........((((((.(((((((.....))).).))).))).))).....(((((.(((...((((.(((((((((.....))))))))).))))...))).)))))......((((.(((...((.((((.((.(((.(((((((((...(((.((((((.(((((....))))).))))..)).)))...)))).))))).))).))....)))).))..))).))))...........(((((((......)))))))
>118578133 Antitrichia curtipendula
GCGCCCCCCACCGATCCACCCCCCCGTGGGAGTTGGTTCGAGTGAACGTGGTCATCCCGGTGGGCCTCCTTTGTTTTCACGATGAAGGAAGCCTTAAGGGTTGGCTGAAATAGAGGGAATCGAGCCGCCGTGGTGACACAGTCCGCGATCGGGTGATCCGAGCTCCTCCGGGAGCCCGGAATTTTTCTAAGTGCGTGGCTGCGTCCCCCAGTTGGTTGCGAGTTACCTCATGCAGGTCGAGCGCGCCCCCCGTGGCGCGC
........((((((.(((((((.....))).).))).))).))).....(((((.(((...((((.(((((((((.....))))))))).))))...))).)))))......((((.(((...((.((((.((.(((.(((((((((...(((.((((((.(((((....))))).))))..)).)))...)))).))))).))).))....)))).))..))).))))...........(((((((......)))))))
>118578134 Antitrichia curtipendula
GCGCCCCCCACCGATCCACCCCCCCGTGGGAGTTGGTTCGAGTGAACGTGGTCATCCCGGTGGGCCTCCTTTGTTTTCACGATGAAGGAAGCCTTAAGGGTTGGCTGAAATAGAGGGAATCGAGCCGCCGTGGTGACACAGTCCGCGATCGGGTGATCCGAGCTCCTCCGGGAGCCCGGAATTTTTCTAAGTGCGTGGCTGCGTCCCCCAGTTGGTTGCGAGTTACCTCATGCAGGTCGAGCGCGCCCCCCGTGGCGCGC
........((((((.(((((((.....))).).))).))).))).....(((((.(((...((((.(((((((((.....))))))))).))))...))).)))))......((((.(((...((.((((.((.(((.(((((((((...(((.((((((.(((((....))))).))))..)).)))...)))).))))).))).))....)))).))..))).))))...........(((((((......)))))))
>118578135 Antitrichia curtipendula
GCGCCCCCCACCGATCCACCCCCCCGTGGGAGTTGGTTCGAGTGAACGTGGTCATCCCGGTGGGCCTCCTTTGTTTTCACGATGAAGGAAGCCTTAAGGGTTGGCTGAAATAGAGGGAATCGAGCCGCCGTGGTGACACAGTCCGCGATCGGGTGATCCGAGCTCCTCCGGGAGCCCGGAATTTTTCTAAGTGCGTGGCTGCGTCCCCCAGTTGGTTGCGAGTTACCTCATGCAGGTCGAGCGCGCCCCCCGTGGCGCGC
........((((((.(((((((.....))).).))).))).))).....(((((.(((...((((.(((((((((.....))))))))).))))...))).)))))......((((.(((...((.((((.((.(((.(((((((((...(((.((((((.(((((....))))).))))..)).)))...)))).))))).))).))....)))).))..))).))))...........(((((((......)))))))
>118578136 Antitrichia curtipendula
GCGCCCCCCACCGATCCACCCCCCCGTGGGAGTTGGTTCGAGTGAACGTGGTCATCCCGGTGGGCCTCCTTTGTTTTCACGATGAAGGAAGCCTTAAGGGTTGGCTGAAATAGAGGGAATCGAGCCGCCGTGGTGACACAGTCCGCGATCGGGTGATCCGAGCTCCTCCGGGAGCCCGGAATTTTTCTAAGTGCGTGGCTGCGTCCCCCAGTTGGTTGCGAGTTACCTCATGCAGGTCGAGCGCGCCCCCCGTGGCGCGC
........((((((.(((((((.....))).).))).))).))).....(((((.(((...((((.(((((((((.....))))))))).))))...))).)))))......((((.(((...((.((((.((.(((.(((((((((...(((.((((((.(((((....))))).))))..)).)))...)))).))))).))).))....)))).))..))).))))...........(((((((......)))))))
>118578137 Antitrichia curtipendula
GCGCCCCCCACCGATCCACCCCCCCGTGGGAGTTGGTTCGAGTGAACGTGGTCATCCCGGTGGGCCTCCTTTGTTTTCACGATGAAGGAAGCCTTAAGGGTTGGCTGAAATAGAGGGAATCGAGCCGCCGTGGTGACACAGTCCGCGATCGGGTGATCCGAGCTCCTCCGGGAGCCCGGAATTTTTCTAAGTGCGTGGCTGCGTCCCCCAGTTGGTTGCGAGTTACCTCATGCAGGTCGAGCGCGCCCCCCGTGGCGCGC
........((((((.(((((((.....))).).))).))).))).....(((((.(((...((((.(((((((((.....))))))))).))))...))).)))))......((((.(((...((.((((.((.(((.(((((((((...(((.((((((.(((((....))))).))))..)).)))...)))).))))).))).))....)))).))..))).))))...........(((((((......)))))))
>118578138 Antitrichia curtipendula
GCGCCCCCCACCGATCCACCCCCCCGTGGGAGTTGGTTCGAGTGAACGTGGTCATCCCGGTGGGCCTCCTTTGTTTTCACGATGAAGGAAGCCTTAAGGGTTGGCTGAAATAGAGGGAATCGAGCCGCCGTGGTGACACAGTCCGCGATCGGGTGATCCGAGCTCCTCCGGGAGCCCGGAATTTTTCTAAGTGCGTGGCTGCGTCCCCCAGTTGGTTGCGAGTTACCTCATGCAGGTCGAGCGCGCCCCCCGTGGCGCGC
........((((((.(((((((.....))).).))).))).))).....(((((.(((...((((.(((((((((.....))))))))).))))...))).)))))......((((.(((...((.((((.((.(((.(((((((((...(((.((((((.(((((....))))).))))..)).)))...)))).))))).))).))....)))).))..))).))))...........(((((((......)))))))
>118578139 Antitrichia curtipendula
GCGCCCCCCACCGATCCACCCCCCCGTGGGAGTTGGTTCGAGTGAACGTGGTCATCCCGGTGGGCCTCCTTTGTTTTCACGATGAAGGAAGCCTTAAGGGTTGGCTGAAATAGAGGGAATCGAGCCGCCGTGGTGACACAGTCCGCGATCGGGTGATCCGAGCTCCTCCGGGAGCCCGGAATTTTTCTAAGTGCGTGGCTGCGTCCCCCAGTTGGTTGCGAGTTACCTCATGCAGGTCGAGCGCGCCCCCCGTGGCGCGC
........((((((.(((((((.....))).).))).))).))).....(((((.(((...((((.(((((((((.....))))))))).))))...))).)))))......((((.(((...((.((((.((.(((.(((((((((...(((.((((((.(((((....))))).))))..)).)))...)))).))))).))).))....)))).))..))).))))...........(((((((......)))))))
>118578140 Antitrichia curtipendula
GCGCCCCCCACCGATCCACCCCCCCGTGGGAGTTGGTTCGAGTGAACGTGGTCATCCCGGTGGGCCTCCTTTGTTTTCACGATGAAGGAAGCCTTAAGGGTTGGCTGAAATAGAGGGAATCGAGCCGCCGTGGTGACACAGTCCGCGATCGGGTGATCCGAGCTCCTCCGGGAGCCCGGAATTTTTCTAAGTGCGTGGCTGCGTCCCCCAGTTGGTTGCGAGTTACCTCATGCAGGTCGAGCGCGCCCCCCGTGGCGCGC
........((((((.(((((((.....))).).))).))).))).....(((((.(((...((((.(((((((((.....))))))))).))))...))).)))))......((((.(((...((.((((.((.(((.(((((((((...(((.((((((.(((((....))))).))))..)).)))...)))).))))).))).))....)))).))..))).))))...........(((((((......)))))))
>118578141 Antitrichia curtipendula
GCGCCCCCCACCGATCCACCCCCCCGTGGGAGTTGGTTCGAGTGAACGTGGTCATCCCGGTGGGCCTCCTTTGTTTTCACGATGAAGGAAGCCTTAAGGGTTGGCTGAAATAGAGGGAATCGAGCCGCCGTGGTGACACAGTCCGCGATCGGGTGATCCGAGCTCCTCCGGGAGCCCGGAATTTTTCTAAGTGCGTGGCTGCGTCCCCCAGTTGGTTGCGAGTTACCTCATGCAGGTCGAGCGCGCCCCCCGTGGCGCGC
........((((((.(((((((.....))).).))).))).))).....(((((.(((...((((.(((((((((.....))))))))).))))...))).)))))......((((.(((...((.((((.((.(((.(((((((((...(((.((((((.(((((....))))).))))..)).)))...)))).))))).))).))....)))).))..))).))))...........(((((((......)))))))
>118578142 Antitrichia curtipendula
GCGCCCCCCACCGATCCACCCCCCCGTGGGAGTTGGTTCGAGTGAACGTGGTCATCCCGGTGGGCCTCCTTTGTTTTCACGATGAAGGAAGCCTTAAGGGTTGGCTGAAATAGAGGGAATCGAGCCGCCGTGGTGACACAGTCCGCGATCGGGTGATCCGAGCTCCTCCGGGAGCCCGGAATTTTTCTAAGTGCGTGGCTGCGTCCCCCAGTTGGTTGCGAGTTACCTCATGCAGGTCGAGCGCGCCCCCCGTGGCGCGC
........((((((.(((((((.....))).).))).))).))).....(((((.(((...((((.(((((((((.....))))))))).))))...))).)))))......((((.(((...((.((((.((.(((.(((((((((...(((.((((((.(((((....))))).))))..)).)))...)))).))))).))).))....)))).))..))).))))...........(((((((......)))))))
>118578143 Antitrichia curtipendula
GCGCCCCCCACCGATCCACCCCCCCGTGGGAGTTGGTTCGAGTGAACGTGGTCATCCCGGTGGGCCTCCTTTGTTTTCACGATGAAGGAAGCCTTAAGGGTTGGCTGAAATAGAGGGAATCGAGCCGCCGTGGTGACACAGTCCGCGATCGGGTGATCCGAGCTCCTCCGGGAGCCCGGAATTTTTCTAAGTGCGTGGCTGCGTCCCCCAGTTGGTTGCGAGTTACCTCATGCAGGTCGAGCGCGCCCCCCGTGGCGCGC
........((((((.(((((((.....))).).))).))).))).....(((((.(((...((((.(((((((((.....))))))))).))))...))).)))))......((((.(((...((.((((.((.(((.(((((((((...(((.((((((.(((((....))))).))))..)).)))...)))).))))).))).))....)))).))..))).))))...........(((((((......)))))))
>118578144 Antitrichia curtipendula
GCGCCCCCCACCGATCCACCCCCCCGTGGGAGTTGGTTCGAGTGAACGTGGTCATCCCGGTGGGCCTCCTTTGTTTTCACGATGAAGGAAGCCTTAAGGGTTGGCTGAAATAGAGGGAATCGAGCCGCCGTGGTGACACAGTCCGCGATCGGGTGATCCGAGCTCCTCCGGGAGCCCGGAATTTTTCTAAGTGCGTGGCTGCGTCCCCCAGTTGGTTGCGAGTTACCTCATGCAGGTCGAGCGCGCCCCCCGTGGCGCGC
........((((((.(((((((.....))).).))).))).))).....(((((.(((...((((.(((((((((.....))))))))).))))...))).)))))......((((.(((...((.((((.((.(((.(((((((((...(((.((((((.(((((....))))).))))..)).)))...)))).))))).))).))....)))).))..))).))))...........(((((((......)))))))
>118578145 Antitrichia curtipendula
GCGCCCCCCACCGATCCACCCCCCCGTGGGAGTTGGTTCGAGTGAACGTGGTCATCCCGGTGGGCCTCCTTTGTTTTCACGATGAAGGAAGCCTTAAGGGTTGGCTGAAATAGAGGGAATCGAGCCGCCGTGGTGACACAGTCCGCGATCGGGTGATCCGAGCTCCTCCGGGAGCCCGGAATTTTTCTAAGTGCGTGGCTGCGTCCCCCAGTTGGTTGCGAGTTACCTCATGCAGGTCGAGCGCGCCCCCCGTGGCGCGC
........((((((.(((((((.....))).).))).))).))).....(((((.(((...((((.(((((((((.....))))))))).))))...))).)))))......((((.(((...((.((((.((.(((.(((((((((...(((.((((((.(((((....))))).))))..)).)))...)))).))))).))).))....)))).))..))).))))...........(((((((......)))))))
>118578146 Antitrichia curtipendula
GCGCCCCCCACCGATCCACCCCCCCGTGGGAGTTGGTTCGAGTGAACGTGGTCATCCCGGTGGGCCTCCTTTGTTTTCACGATGAAGGAAGCCTTAAGGGTTGGCTGAAATAGAGGGAATCGAGCCGCCGTGGTGACACAGTCCGCGATCGGGTGATCCGAGCTCCTCCGGGAGCCCGGAATTTTTCTAAGTGCGTGGCTGCGTCCCCCAGTTGGTTGCGAGTTACCTCATGCAGGTCGAGCGCGCCCCCCGTGGCGCGC
........((((((.(((((((.....))).).))).))).))).....(((((.(((...((((.(((((((((.....))))))))).))))...))).)))))......((((.(((...((.((((.((.(((.(((((((((...(((.((((((.(((((....))))).))))..)).)))...)))).))))).))).))....)))).))..))).))))...........(((((((......)))))))
>118578147 Antitrichia curtipendula
GCGCCCCCCACCGATCCACCCCCCCGTGGGAGTTGGTTCGAGTGAACGTGGTCATCCCGGTGGGCCTCCTTTGTTTTCACGATGAAGGAAGCCTTAAGGGTTGGCTGAAATAGAGGGAATCGAGCCGCCGTGGTGACACAGTCCGCGATCGGGTGATCCGAGCTCCTCCGGGAGCCCGGAATTTTTCTAAGTGCGTGGCTGCGTCCCCCAGTTGGTTGCGAGTTACCTCATGCAGGTCGAGCGCGCCCCCCGTGGCGCGC
........((((((.(((((((.....))).).))).))).))).....(((((.(((...((((.(((((((((.....))))))))).))))...))).)))))......((((.(((...((.((((.((.(((.(((((((((...(((.((((((.(((((....))))).))))..)).)))...)))).))))).))).))....)))).))..))).))))...........(((((((......)))))))
>118578148 Antitrichia curtipendula
GCGCCCCCCACCGATCCACCCCCCCGTGGGAGTTGGTTCGAGTGAACGTGGTCATCCCGGTGGGCCTCCTTTGTTTTCACGATGAAGGAAGCCTTAAGGGTTGGCTGAAATAGAGGGAATCGAGCCGCCGTGGTGACACAGTCCGCGATCGGGTGATCCGAGCTCCTCCGGGAGCCCGGAATTTTTCTAAGTGCGTGGCTGCGTCCCCCAGTTGGTTGCGAGTTACCTCATGCAGGTCGAGCGCGCCCCCCGTGGCGCGC
........((((((.(((((((.....))).).))).))).))).....(((((.(((...((((.(((((((((.....))))))))).))))...))).)))))......((((.(((...((.((((.((.(((.(((((((((...(((.((((((.(((((....))))).))))..)).)))...)))).))))).))).))....)))).))..))).))))...........(((((((......)))))))
>118578149 Antitrichia curtipendula
GCGCCCCCCACCGATCCACCCCCCCGTGGGAGTTGGTTCGAGTGAACGTGGTCATCCCGGTGGGCCTCCTTTGTTTTCACGATGAAGGAAGCCTTAAGGGTTGGCTGAAATAGAGGGAATCGAGCCGCCGTGGTGACACAGTCCGCGATCGGGTGATCCGAGCTCCTCCGGGAGCCCGGAATTTTTCTAAGTGCGTGGCTGCGTCCCCCAGTTGGTTGCGAGTTACCTCATGCAGGTCGAGCGCGCCCCCCGTGGCGCGC
........((((((.(((((((.....))).).))).))).))).....(((((.(((...((((.(((((((((.....))))))))).))))...))).)))))......((((.(((...((.((((.((.(((.(((((((((...(((.((((((.(((((....))))).))))..)).)))...)))).))))).))).))....)))).))..))).))))...........(((((((......)))))))
>118578150 Antitrichia curtipendula
GCGCCCCCCACCGATCCACCCCCCCGTGGGAGTTGGTTCGAGTGAACGTGGTCATCCCGGTGGGCCTCCTTTGTTTTCACGATGAAGGAAGCCTTAAGGGTTGGCTGAAATAGAGGGAATCGAGCCGCCGTGGTGACACAGTCCGCGATCGGGTGATCCGAGCTCCTCCGGGAGCCCGGAATTTTTCTAAGTGCGTGGCTGCGTCCCCCAGTTGGTTGCGAGTTACCTCATGCAGGTCGAGCGCGCCCCCCGTGGCGCGC
........((((((.(((((((.....))).).))).))).))).....(((((.(((...((((.(((((((((.....))))))))).))))...))).)))))......((((.(((...((.((((.((.(((.(((((((((...(((.((((((.(((((....))))).))))..)).)))...)))).))))).))).))....)))).))..))).))))...........(((((((......)))))))
>118578151 Antitrichia curtipendula
GCGCCCCCCACCGATCCACCCCCCCGTGGGAGTTGGTTCGAGTGAACGTGGTCATCCCGGTGGGCCTCCTTTGTTTTCACGATGAAGGAAGCCTTAAGGGTTGGCTGAAATAGAGGGAATCGAGCCGCCGTGGTGACACAGTCCGCGATCGGGTGATCCGAGCTCCTCCGGGAGCCCGGAATTTTTCTAAGTGCGTGGCTGCGTCCCCCAGTTGGTTGCGAGTTACCTCATGCAGGTCGAGCGCGCCCCCCGTGGCGCGC
........((((((.(((((((.....))).).))).))).))).....(((((.(((...((((.(((((((((.....))))))))).))))...))).)))))......((((.(((...((.((((.((.(((.(((((((((...(((.((((((.(((((....))))).))))..)).)))...)))).))))).))).))....)))).))..))).))))...........(((((((......)))))))
>118578152 Antitrichia curtipendula
GCGCCCCCCACCGATCCACCCCCCCGTGGGAGTTGGTTCGAGTGAACGTGGTCATCCCGGTGGGCCTCCTTTGTTTTCACGATGAAGGAAGCCTTAAGGGTTGGCTGAAATAGAGGGAATCGAGCCGCCGTGGTGACACAGTCCGCGATCGGGTGATCCGAGCTCCTCCGGGAGCCCGGAATTTTTCTAAGTGCGTGGCTGCGTCCCCCAGTTGGTTGCGAGTTACCTCATGCAGGTCGAGCGCGCCCCCCGTGGCGCGC
........((((((.(((((((.....))).).))).))).))).....(((((.(((...((((.(((((((((.....))))))))).))))...))).)))))......((((.(((...((.((((.((.(((.(((((((((...(((.((((((.(((((....))))).))))..)).)))...)))).))))).))).))....)))).))..))).))))...........(((((((......)))))))
>118578153 Antitrichia curtipendula
GCGCCCCCCACCGATCCACCCCCCCGTGGGAGTTGGTTCGAGTGAACGTGGTCATCCCGGTGGGCCTCCTTTGTTTTCACGATGAAGGAAGCCTTAAGGGTTGGCTGAAATAGAGGGAATCGAGCCGCCGTGGTGACACAGTCCGCGATCGGGTGATCCGAGCTCCTCCGGGAGCCCGGAATTTTTCTAAGTGCGTGGCTGCGTCCCCCAGTTGGTTGCGAGTTACCTCATGCAGGTCGAGCGCGCCCCCCGTGGCGCGC
........((((((.(((((((.....))).).))).))).))).....(((((.(((...((((.(((((((((.....))))))))).))))...))).)))))......((((.(((...((.((((.((.(((.(((((((((...(((.((((((.(((((....))))).))))..)).)))...)))).))))).))).))....)))).))..))).))))...........(((((((......)))))))
>118578154 Antitrichia curtipendula
GCGCCCCCCACCGATCCACCCCCCCGTGGGAGTTGGTTCGAGTGAACGTGGTCATCCCGGTGGGCCTCCTTTGTTTTCACGATGAAGGAAGCCTTAAGGGTTGGCTGAAATAGAGGGAATCGAGCCGCCGTGGTGACACAGTCCGCGATCGGGTGATCCGAGCTCCTCCGGGAGCCCGGAATTTTTCTAAGTGCGTGGCTGCGTCCCCCAGTTGGTTGCGAGTTACCTCATGCAGGTCGAGCGCGCCCCCCGTGGCGCGC
........((((((.(((((((.....))).).))).))).))).....(((((.(((...((((.(((((((((.....))))))))).))))...))).)))))......((((.(((...((.((((.((.(((.(((((((((...(((.((((((.(((((....))))).))))..)).)))...)))).))))).))).))....)))).))..))).))))...........(((((((......)))))))
>118578155 Antitrichia curtipendula
GCGCCCCCCACCGATCCACCCCCCCGTGGGAGTTGGTTCGAGTGAACGTGGTCATCCCGGTGGGCCTCCTTTGTTTTCACGATGAAGGAAGCCTTAAGGGTTGGCTGAAATAGAGGGAATCGAGCCGCCGTGGTGACACAGTCCGCGATCGGGTGATCCGAGCTCCTCCGGGAGCCCGGAATTTTTCTAAGTGCGTGGCTGCGTCCCCCAGTTGGTTGCGAGTTACCTCATGCAGGTCGAGCGCGCCCCCCGTGGCGCGC
........((((((.(((((((.....))).).))).))).))).....(((((.(((...((((.(((((((((.....))))))))).))))...))).)))))......((((.(((...((.((((.((.(((.(((((((((...(((.((((((.(((((....))))).))))..)).)))...)))).))))).))).))....)))).))..))).))))...........(((((((......)))))))
>118578156 Antitrichia curtipendula
GCGCCCCCCACCGATCCACCCCCCCGTGGGAGTTGGTTCGAGTGAACGTGGTCATCCCGGTGGGCCTCCTTTGTTTTCACGATGAAGGAAGCCTTAAGGGTTGGCTGAAATAGAGGGAATCGAGCCGCCGTGGTGACACAGTCCGCGATCGGGTGATCCGAGCTCCTCCGGGAGCCCGGAATTTTTCTAAGTGCGTGGCTGCGTCCCCCAGTTGGTTGCGAGTTACCTCATGCAGGTCGAGCGCGCCCCCCGTGGCGCGC
........((((((.(((((((.....))).).))).))).))).....(((((.(((...((((.(((((((((.....))))))))).))))...))).)))))......((((.(((...((.((((.((.(((.(((((((((...(((.((((((.(((((....))))).))))..)).)))...)))).))))).))).))....)))).))..))).))))...........(((((((......)))))))
>118578157 Antitrichia curtipendula
GCGCCCCCCACCGATCCACCCCCCCGTGGGAGTTGGTTCGAGTGAACGTGGTCATCCCGGTGGGCCTCCTTTGTTTTCACGATGAAGGAAGCCTTAAGGGTTGGCTGAAATAGAGGGAATCGAGCCGCCGTGGTGACACAGTCCGCGATCGGGTGATCCGAGCTCCTCCGGGAGCCCGGAATTTTTCTAAGTGCGTGGCTGCGTCCCCCAGTTGGTTGCGAGTTACCTCATGCAGGTCGAGCGCGCCCCCCGTGGCGCGC
........((((((.(((((((.....))).).))).))).))).....(((((.(((...((((.(((((((((.....))))))))).))))...))).)))))......((((.(((...((.((((.((.(((.(((((((((...(((.((((((.(((((....))))).))))..)).)))...)))).))))).))).))....)))).))..))).))))...........(((((((......)))))))
>118578158 Antitrichia curtipendula
GCGCCCCCCACCGATCCACCCCCCCGTGGGAGTTGGTTCGAGTGAACGTGGTCATCCCGGTGGGCCTCCTTTGTTTTCACGATGAAGGAAGCCTTAAGGGTTGGCTGAAATAGAGGGAATCGAGCCGCCGTGGTGACACAGTCCGCGATCGGGTGATCCGAGCTCCTCCGGGAGCCCGGAATTTTTCTAAGTGCGTGGCTGCGTCCCCCAGTTGGTTGCGAGTTACCTCATGCAGGTCGAGCGCGCCCCCCGTGGCGCGC
........((((((.(((((((.....))).).))).))).))).....(((((.(((...((((.(((((((((.....))))))))).))))...))).)))))......((((.(((...((.((((.((.(((.(((((((((...(((.((((((.(((((....))))).))))..)).)))...)))).))))).))).))....)))).))..))).))))...........(((((((......)))))))
>118578159 Antitrichia curtipendula
GCGCCCCCCACCGATCCACCCCCCCGTGGGAGTTGGTTCGAGTGAACGTGGTCATCCCGGTGGGCCTCCTTTGTTTTCACGATGAAGGAAGCCTTAAGGGTTGGCTGAAATAGAGGGAATCGAGCCGCCGTGGTGACACAGTCCGCGATCGGGTGATCCGAGCTCCTCCGGGAGCCCGGAATTTTTCTAAGTGCGTGGCTGCGTCCCCCAGTTGGTTGCGAGTTACCTCATGCAGGTCGAGCGCGCCCCCCGTGGCGCGC
........((((((.(((((((.....))).).))).))).))).....(((((.(((...((((.(((((((((.....))))))))).))))...))).)))))......((((.(((...((.((((.((.(((.(((((((((...(((.((((((.(((((....))))).))))..)).)))...)))).))))).))).))....)))).))..))).))))...........(((((((......)))))))
>118578160 Antitrichia curtipendula
GCGCCCCCCACCGATCCACCCCCCCGTGGGAGTTGGTTCGAGTGAACGTGGTCATCCCGGTGGGCCTCCTTTGTTTTCACGATGAAGGAAGCCTTAAGGGTTGGCTGAAATAGAGGGAATCGAGCCGCCGTGGTGACACAGTCCGCGATCGGGTGATCCGAGCTCCTCCGGGAGCCCGGAATTTTTCTAAGTGCGTGGCTGCGTCCCCCAGTTGGTTGCGAGTTACCTCATGCAGGTCGAGCGCGCCCCCCGTGGCGCGC
........((((((.(((((((.....))).).))).))).))).....(((((.(((...((((.(((((((((.....))))))))).))))...))).)))))......((((.(((...((.((((.((.(((.(((((((((...(((.((((((.(((((....))))).))))..)).)))...)))).))))).))).))....)))).))..))).))))...........(((((((......)))))))
>118578161 Antitrichia curtipendula
GCGCCCCCCACCGATCCACCCCCCCGTGGGAGTTGGTTCGAGTGAACGTGGTCATCCCGGTGGGCCTCCTTTGTTTTCACGATGAAGGAAGCCTTAAGGGTTGGCTGAAATAGAGGGAATCGAGCCGCCGTGGTGACACAGTCCGCGATCGGGTGATCCGAGCTCCTCCGGGAGCCCGGAATTTTTCTAAGTGCGTGGCTGCGTCCCCCAGTTGGTTGCGAGTTACCTCATGCAGGTCGAGCGCGCCCCCCGTGGCGCGC
........((((((.(((((((.....))).).))).))).))).....(((((.(((...((((.(((((((((.....))))))))).))))...))).)))))......((((.(((...((.((((.((.(((.(((((((((...(((.((((((.(((((....))))).))))..)).)))...)))).))))).))).))....)))).))..))).))))...........(((((((......)))))))
>118578162 Antitrichia curtipendula
GCGCCCCCCACCGATCCACCCCCCCGTGGGAGTTGGTTCGAGTGAACGTGGTCATCCCGGTGGGCCTCCTTTGTTTTCACGATGAAGGAAGCCTTAAGGGTTGGCTGAAATAGAGGGAATCGAGCCGCCGTGGTGACACAGTCCGCGATCGGGTGATCCGAGCTCCTCCGGGAGCCCGGAATTTTTCTAAGTGCGTGGCTGCGTCCCCCAGTTGGTTGCGAGTTACCTCATGCAGGTCGAGCGCGCCCCCCGTGGCGCGC
........((((((.(((((((.....))).).))).))).))).....(((((.(((...((((.(((((((((.....))))))))).))))...))).)))))......((((.(((...((.((((.((.(((.(((((((((...(((.((((((.(((((....))))).))))..)).)))...)))).))))).))).))....)))).))..))).))))...........(((((((......)))))))
>118578163 Antitrichia curtipendula
GCGCCCCCCACCGATCCACCCCCCCGTGGGAGTTGGTTCGAGTGAACGTGGTCATCCCGGTGGGCCTCCTTTGTTTTCACGATGAAGGAAGCCTTAAGGGTTGGCTGAAATAGAGGGAATCGAGCCGCCGTGGTGACACAGTCCGCGATCGGGTGATCCGAGCTCCTCCGGGAGCCCGGAATTTTTCTAAGTGCGTGGCTGCGTCCCCCAGTTGGTTGCGAGTTACCTCATGCAGGTCGAGCGCGCCCCCCGTGGCGCGC
........((((((.(((((((.....))).).))).))).))).....(((((.(((...((((.(((((((((.....))))))))).))))...))).)))))......((((.(((...((.((((.((.(((.(((((((((...(((.((((((.(((((....))))).))))..)).)))...)))).))))).))).))....)))).))..))).))))...........(((((((......)))))))
>118578164 Antitrichia curtipendula
GCGCCCCCCACCGATCCACCCCCCCGTGGGAGTTGGTTCGAGTGAACGTGGTCATCCCGGTGGGCCTCCTTTGTTTTCACGATGAAGGAAGCCTTAAGGGTTGGCTGAAATAGAGGGAATCGAGCCGCCGTGGTGACACAGTCCGCGATCGGGTGATCCGAGCTCCTCCGGGAGCCCGGAATTTTTCTAAGTGCGTGGCTGCGTCCCCCAGTTGGTTGCGAGTTACCTCATGCAGGTCGAGCGCGCCCCCCGTGGCGCGC
........((((((.(((((((.....))).).))).))).))).....(((((.(((...((((.(((((((((.....))))))))).))))...))).)))))......((((.(((...((.((((.((.(((.(((((((((...(((.((((((.(((((....))))).))))..)).)))...)))).))))).))).))....)))).))..))).))))...........(((((((......)))))))
>118578165 Antitrichia curtipendula
GCGCCCCCCACCGATCCACCCCCCCGTGGGAGTTGGTTCGAGTGAACGTGGTCATCCCGGTGGGCCTCCTTTGTTTTCACGATGAAGGAAGCCTTAAGGGTTGGCTGAAATAGAGGGAATCGAGCCGCCGTGGTGACACAGTCCGCGATCGGGTGATCCGAGCTCCTCCGGGAGCCCGGAATTTTTCTAAGTGCGTGGCTGCGTCCCCCAGTTGGTTGCGAGTTACCTCATGCAGGTCGAGCGCGCCCCCCGTGGCGCGC
........((((((.(((((((.....))).).))).))).))).....(((((.(((...((((.(((((((((.....))))))))).))))...))).)))))......((((.(((...((.((((.((.(((.(((((((((...(((.((((((.(((((....))))).))))..)).)))...)))).))))).))).))....)))).))..))).))))...........(((((((......)))))))
>118578166 Antitrichia curtipendula
GCGCCCCCCACCGATCCACCCCCCCGTGGGAGTTGGTTCGAGTGAACGTGGTCATCCCGGTGGGCCTCCTTTGTTTTCACGATGAAGGAAGCCTTAAGGGTTGGCTGAAATAGAGGGAATCGAGCCGCCGTGGTGACACAGTCCGCGATCGGGTGATCCGAGCTCCTCCGGGAGCCCGGAATTTTTCTAAGTGCGTGGCTGCGTCCCCCAGTTGGTTGCGAGTTACCTCATGCAGGTCGAGCGCGCCCCCCGTGGCGCGC
........((((((.(((((((.....))).).))).))).))).....(((((.(((...((((.(((((((((.....))))))))).))))...))).)))))......((((.(((...((.((((.((.(((.(((((((((...(((.((((((.(((((....))))).))))..)).)))...)))).))))).))).))....)))).))..))).))))...........(((((((......)))))))
>118578167 Antitrichia curtipendula
GCGCCCCCCACCGATCCACCCCCCCGTGGGAGTTGGTTCGAGTGAACGTGGTCATCCCGGTGGGCCTCCTTTGTTTTCACGATGAAGGAAGCCTTAAGGGTTGGCTGAAATAGAGGGAATCGAGCCGCCGTGGTGACACAGTCCGCGATCGGGTGATCCGAGCTCCTCCGGGAGCCCGGAATTTTTCTAAGTGCGTGGCTGCGTCCCCCAGTTGGTTGCGAGTTACCTCATGCAGGTCGAGCGCGCCCCCCGTGGCGCGC
........((((((.(((((((.....))).).))).))).))).....(((((.(((...((((.(((((((((.....))))))))).))))...))).)))))......((((.(((...((.((((.((.(((.(((((((((...(((.((((((.(((((....))))).))))..)).)))...)))).))))).))).))....)))).))..))).))))...........(((((((......)))))))
>118578168 Antitrichia curtipendula
GCGCCCCCCACCGATCCACCCCCCCGTGGGAGTTGGTTCGAGTGAACGTGGTCATCCCGGTGGGCCTCCTTTGTTTTCACGATGAAGGAAGCCTTAAGGGTTGGCTGAAATAGAGGGAATCGAGCCGCCGTGGTGACACAGTCCGCGATCGGGTGATCCGAGCTCCTCCGGGAGCCCGGAATTTTTCTAAGTGCGTGGCTGCGTCCCCCAGTTGGTTGCGAGTTACCTCATGCAGGTCGAGCGCGCCCCCCGTGGCGCGC
........((((((.(((((((.....))).).))).))).))).....(((((.(((...((((.(((((((((.....))))))))).))))...))).)))))......((((.(((...((.((((.((.(((.(((((((((...(((.((((((.(((((....))))).))))..)).)))...)))).))))).))).))....)))).))..))).))))...........(((((((......)))))))
>118578169 Antitrichia curtipendula
GCGCCCCCCACCGATCCACCCCCCCGTGGGAGTTGGTTCGAGTGAACGTGGTCATCCCGGTGGGCCTCCTTTGTTTTCACGATGAAGGAAGCTTTAAGGGTTGGCTGAAATAGAGGGAATCGAGCCGCCGTGGTGACACAGTCCGCGATCGGGTGATCCGAGCTCCTCCGGGAGCCCGGAATTTTTCTAAGTGCGTGGCTGCGTCCCCCAGTTGGTTGCGAGTTACCTCATGCAGGTCGAGCGCGCCCCCCGTGGCGCGC
........((((((.(((((((.....))).).))).))).))).....(((((.(((...((((.(((((((((.....))))))))).))))...))).)))))......((((.(((...((.((((.((.(((.(((((((((...(((.((((((.(((((....))))).))))..)).)))...)))).))))).))).))....)))).))..))).))))...........(((((((......)))))))
>118578170 Antitrichia curtipendula
GCGCCCCCCACCGATCCACCCCCCCGTGGGAGTTGGTTCGAGTGAACGTGGTCATCCCGGTGGGCCTCCTTTGTTTTCACGATGAAGGAAGCCTTAAGGGTTGGCTGAAATAGAGGGAATCGAGCCGCCGTGGTGACACAGTCCGCGATCGGGTGATCCGAGCTCCTCCGGGAGCCCGGAATTTTTCTAAGTGCGTGGCTGCGTCCCCCAGTTGGTTGCGAGTTACCTCATGCAGGTCGAGCGCGCCCCCCGTGGCGCGC
........((((((.(((((((.....))).).))).))).))).....(((((.(((...((((.(((((((((.....))))))))).))))...))).)))))......((((.(((...((.((((.((.(((.(((((((((...(((.((((((.(((((....))))).))))..)).)))...)))).))))).))).))....)))).))..))).))))...........(((((((......)))))))
>118578171 Antitrichia curtipendula
GCGCCCCCCACCGATCCACCCCCCCGTGGGAGTTGGTTCGAGTGAACGTGGTCATCCCGGTGGGCCTCCTTTGTTTTCACGATGAAGGAAGCCTTAAGGGTTGGCTGAAATAGAGGGAATCGAGCCGCCGTGGTGACACAGTCCGCGATCGGGTGATCCGAGCTCCTCCGGGAGCCCGGAATTTTTCTAAGTGCGTGGCTGCGTCCCCCAGTTGGTTGCGAGTTACCTCATGCAGGTCGAGCGCGCCCCCCGTGGCGCGC
........((((((.(((((((.....))).).))).))).))).....(((((.(((...((((.(((((((((.....))))))))).))))...))).)))))......((((.(((...((.((((.((.(((.(((((((((...(((.((((((.(((((....))))).))))..)).)))...)))).))))).))).))....)))).))..))).))))...........(((((((......)))))))
>118578172 Antitrichia curtipendula
GCGCCCCCCACCGATCCACCCCCCCGTGGGAGTTGGTTCGAGTGAACGTGGTCATCCCGGTGGGCCTCCTTTGTTTTCACGATGAAGGAAGCCTTAAGGGTTGGCTGAAATAGAGGGAATCGAGCCGCCGTGGTGACACAGTCCGCGATCGGGTGATCCGAGCTCCTCCGGGAGCCCGGAATTTTTCTAAGTGCGTGGCTGCGTCCCCCAGTTGGTTGCGAGTTACCTCATGCAGGTCGAGCGCGCCCCCCGTGGCGCGC
........((((((.(((((((.....))).).))).))).))).....(((((.(((...((((.(((((((((.....))))))))).))))...))).)))))......((((.(((...((.((((.((.(((.(((((((((...(((.((((((.(((((....))))).))))..)).)))...)))).))))).))).))....)))).))..))).))))...........(((((((......)))))))
>118578173 Antitrichia curtipendula
GCGCCCCCCACCGATCCACCCCCCCGTGGGAGTTGGTTCGAGTGAACGTGGTCATCCCGGTGGGCCTCCTTTGTTTTCACGATGAAGGAAGCCTTAAGGGTTGGCTGAAATAGAGGGAATCGAGCCGCCGTGGTGACACAGTCCGCGATCGGGTGATCCGAGCTCCTCCGGGAGCCCGGAATTTTTCTAAGTGCGTGGCTGCGTCCCCCAGTTGGTTGCGAGTTACCTCATGCAGGTCGAGCGCGCCCCCCGTGGCGCGC
........((((((.(((((((.....))).).))).))).))).....(((((.(((...((((.(((((((((.....))))))))).))))...))).)))))......((((.(((...((.((((.((.(((.(((((((((...(((.((((((.(((((....))))).))))..)).)))...)))).))))).))).))....)))).))..))).))))...........(((((((......)))))))
>118578174 Antitrichia curtipendula
GCGCCCCCCACCGATCCACCCCCCCGTGGGAGTTGGTTCGAGTGAACGTGGTCATCCCGGTGGGCCTCCTTTGTTTTCACGATGAAGGAAGCCTTAAGGGTTGGCTGAAATAGAGGGAATCGAGCCGCCGTGGTGACACAGTCCGCGATCGGGTGATCCGAGCTCCTCCGGGAGCCCGGAATTTTTCTAAGTGCGTGGCTGCGTCCCCCAGTTGGTTGCGAGTTACCTCATGCAGGTCGAGCGCGCCCCCCGTGGCGCGC
........((((((.(((((((.....))).).))).))).))).....(((((.(((...((((.(((((((((.....))))))))).))))...))).)))))......((((.(((...((.((((.((.(((.(((((((((...(((.((((((.(((((....))))).))))..)).)))...)))).))))).))).))....)))).))..))).))))...........(((((((......)))))))
>12003077 Trachyloma planifolium
CCCCCCACCGATCCGATCCGCTCGGGTCGAGTGAAAACGTGGCCGTCCCGGTCGGAGCGCGCGCGNGCCAGCGCGTCGCGAGTCCGGGTCGGCCGAAATGGAAGGAAGCTGAGCCGCCGCGGCGACGCAGTCCGCGATCGGGTGATCCGCGCTCCCTCGAGGAGCCCGGAATTTTTCTAAGTGCGTGGCTGCGTCCCCCAGTTGGCTCGTGGGTTACCTCGTGCAGGTCCCGCCCCCTCGGCTNNNTCCCGCGGGANNGCCGCGAGGTGGCGCGCNTCACGCNTC
.....(((((((((((.....)))))))).))).......(((((.(((....(((.......(..((.(.....).))..))))))).)))))......((.(.((.((.(..((((((((.(((((((((((((..((((.((((((.(((((.....))))).))).).)).)))..))))).))))))))).))..).))))..)))).)).).))..((.((((.((.((.(((.(((.(((((....))))))..))).)).)))).).)))..))...
>12003078 Lepyrodon lagurus
CCCCCCACCAATCCGCTCCCAGCGAGTCGGGTCGAGTGAAAGTGGCCATCCCAGTCCCGAGGCTGGGTTGGCTGAAATGGAAGGAATTGGGCCGCCGTGGTGATGCAGTCCGCGATCGGGTGATCCGAGCTCCCTCTCGCTAGGTAGGGAGCCCGGAATTTTTCTAAGTGCGTGGCTGCGTCCCCCAGTTGGTTGTTGTTACNTCGTGCAGGTCCCGCCCCCTNNGCGCTCCCTTTGGGCGCNNCNAGGGGCGAGCNTCACGCATC
.....((((.((((((((.....)))).)))).).)))....((((((.(((((((....))))))).)))))).......((((((..(((.(((((((.(((((((((((((..((((.((((((.(((((((.((....)).))))))).)))).))..)))..))))).))))))))).)).)..)))).)))))).))).((((.((.(((....(((.(((((..((....)).)))).).))))...).)))..)))).
>12003079 Meteorium illecebrum
GCGCCCCCCACCGATCCACTTTCGCTGAGAGTCGGGTCGAGTGGAAGTGGCCGTCCCGGTCTCGGCCTTCGCCGAGTGAAGGGTCGGCTGAAATGGAGGGAATTGGGCCGCCGCGGTGACACAGTCCGCGATCGGGTGATTTTACGGGAGAACCCCCCCTTCCTTTTTGCTGGCGGGAAGGAGGGAAAAGCCGTGAATTTTTCTAAGTGCGTGGCTGTGTCCCCCAGTTGGTTTTGGGTTACCTCATGCAGGTCTTGCTGTCNTCACGCATC
.......((((((((((((((((...)))))).)))))).))))....(((((.(((...((((((....))))))....))).)))))......((((.((((((((((....((.(((((((((((((...(((.((.(((((((......(((.(((((((..........))))))).))).....))))))).)).)))...)))).))))))))).))....))))))..)))).))))..(((.....)))..............
>12003081 Papillaria flavolimbata
ACCGCGCCCCCCACCGATCCACTTTCGCCCGCCGAGAGTCGGATCGAGTGGAAGTGGCCGTCCCGGATCGATCATCTTGCTCGGCTTGGCCTTTTATTAAAAAAAAAATCGCCAAGTCGAGTGATGATGAAGGAAGGGTCGGCTGAAATGGAGGGAATTGGGCCGCCGTGGTGACGCAGTCCGCGATCGGGTGATTTTACGGGAGCCCCCACCCACCCTCCCCTTCGGGAGGGAGGGCGGAAGGGGGTTTTAGCCGTGAATTTTTCTAAGTGCGTGGCTGCGTCCCCCAGTTGGTTTCGGGTTACCTCATGCAGGTCTTNNGCGCGCCCCNGCNGC
..........(((((((((((((((((.....))))))).)))))).))))....(((((.(((...((..(((((((((((((((((((..(((.((....)).)))..)))))))))))))).))))).))..))).)))))......((((...(((((..((((.((.(((((((((((((...(((.((.(((((((((((((((.(((.(((((((....))))))).))).....))))))))...))))))).)).)))...)))).))))))))).))....)))))))))....)))).............((..((....)).))
>12003082 Papillaria leuconeura
GCCCCCCACCGATCCACTTTCGCCCGTCGAGAGTTGGATCGAGTGGAAGTGGCCGTCCCGGATCGATCATCTTGCTTGGCTTGGCCTTATTAAAAAATCGCCAAGTCAAGTGATGATGAATGAAGGGTCGGCTGAAATGGAGGGAATTGGGCCGCCGTGGTGACGCAGTCCGCGATCGGGTGATTTTACGGGAGCCCCCATCCCCTTCGGGAGGGAGGGGGTTTAGCCGTGAATTTTTCTAAGTGCGTGGCTGCGTCCCCCAGTTGGTTTCGGGTTACNTCATGCAGNTCTTGCGCGCCCCCGCNGCGCGCG
.....(((((((((((((((((.....))))))).)))))).))))....(((((.(((...(..((((((((((((((((((((..(.((...)))..)))))))))))))).))))).))..))).)))))......((((.(((((((..(((((((.(((((((((((((..((((.((.(((((((((.(((((.((((....)))))...)))).))...))))))).)).)))..))))).))))))))).)).)..))))))))).)).))))...........((.(((....))))).....
>12003084 Weymouthia mollis
ACCGCGCCCCCCCACCGATCCACTCCCGCCGGGAGTCGGGTCGAGTGGAAGTGGCCATCCCGGTGGGCCTTCTGCATCTTGTGAAAGGGAGGAAGGAAGGACTTGAGGGTTGGCTGAAATGCAGGGAATCGGGCCGCCGTGGTGACACAGTCCGCGATCGGGTGATTTGGGGGGCTCCTCCGGGAGTCCCGAATTTTTTCTAAGTGCGTGGCTGCGTCCCCCAGTCGGTGTTGGTGTTACCTCATGCAGGTCGAGCGCCCCCNNGGCGCGCNTCACGCATC
...........((((((((((((((((...)))))).)))))).))))....(((((.(((..((((((((((...((((....))))......)))))).)))).))).)))))((..(((((((.((((...(((((.((.(((.(((((((((...(((.(((((..((((((((....)))))))))))))...)))...)))).))))).))).))....))))).))))....)))..))))..))..(((((.....)))))............
>12003085 Weymouthia mollis
ACCGCGCCCCCCCACCGATCCACTCCCGCCGGGAGTCGGGTCGAGTGGAAGTGGCCATCCCGGTGGGCCTTCTGCATCTTGTGAAAGGGAGGAAGGAAGGACTTGAGGGTTGGCTGAAATGCAGGGAATCGGGCCGCCGTGGTGACACAGTCCGCGATCGGGTGATTTGGGGGGCTCCTCCGGGAGTCCCGAATTTTTTCTAAGTGCGTGGCTGCGTCCCCCAGTCGGTGTTGGTGTTACCTCATGCAGGTCGAGCGCCCCCNNGGCGCGCNTCACGCATC
...........((((((((((((((((...)))))).)))))).))))....(((((.(((..((((((((((...((((....))))......)))))).)))).))).)))))((..(((((((.((((...(((((.((.(((.(((((((((...(((.(((((..((((((((....)))))))))))))...)))...)))).))))).))).))....))))).))))....)))..))))..))..(((((.....)))))............
>12003086 Weymouthia cochlearifolia
ACCGCGCCCCCCACCGATCCACTCCCGTCGGGAGTCGGGTCGAGTGGAAGTGGCCATCCCGGTGGGCCTTCTGCATTTTGTTTAAAGAGAGGAAGGACTTGAGGGTTGGCTGAAATGCAGGGAATCGGGCCGCCGTGGTGACACAGTCCGCGATCGGGTGATTTGGGGGCTCCTCCGGGAGTCCTGAATTTTTCTAAGTGCGTGGCTGCGTCCCCCAGTCGGTGTTGGTGTTACCTCATGCAGGTCGAGCGCGCCCCCNNGGCGCGCNTCACGCATC
..........((((((((((((((((...)))))).)))))).))))....(((((.(((..((((((((((...((((.....))))..)))))).)))).))).)))))....(((((((.((((...(((((.((.(((.(((((((((...(((.((.((.((((((((....)))))))).)).)).)))...)))).))))).))).))....))))).))))....)))..))))....(((((((((.....))))))).)).......
>12003087 Lembophyllum divulsum
ACCGCGCCCCCCACCGATTCACTCCCGCCGGGAGTCGGGTCGAGTGGAAGTGGCCATCCCGGTGGGCCTTCTGCATCTTGTTGAAGAGAGGAAGGACTTGAGGGTTGGCTGAAATGCAGGGAATCGGGCCGCCGTGGTGACACAGTCCGCGATCGGGTGATTTGGGGGCTCCTCCGGGAGTCCTGAATTTTTCTAAGTGCGTGGCTGCGTCCCCCAGTCGGTGTTGGTGTTACCTCATGCAGGTCGAGCGCGCCCCCGCGGCGCGCNTCACGCATC
..........((((((((((((((((...)))))).)))))).))))....(((((.(((..((((((((((...((((....))))..)))))).)))).))).)))))....(((((((.((((...(((((.((.(((.(((((((((...(((.((.((.((((((((....)))))))).)).)).)))...)))).))))).))).))....))))).))))....)))..))))....(((((((((.....))))))).)).......
>12003088 Camptochaete arbuscula
ACCGCGCCCCCCACCGATCCACTCCCGCCGGGAGTCGGGTCGAGTGGAAGTGGCCATCCCGGTGGGCCTTCTGCATCTTGTTGAAGAGAGGAAGGACTTGAGGGTTGGCTGAAATGCAGGGAATCGGGCCGCCGTGGTGACACAGTCCGCGATCGGGTGATTTGGGGGCTCCTCCGGGAGTCCTGAATTTTTCTAAGTGCGTGGCTGCGTCCCCCAGTCGGTGTTGGTGTTACCTCATGCAGGTCGAGCGCGCCCCCGCNGCGCGCNTCACGCATC
..........((((((((((((((((...)))))).)))))).))))....(((((.(((..((((((((((...((((....))))..)))))).)))).))).)))))....(((((((.((((...(((((.((.(((.(((((((((...(((.((.((.((((((((....)))))))).)).)).)))...)))).))))).))).))....))))).))))....)))..))))....((((((((.......)))))).)).......
>12003089 Camptochaete deflexa
ACCGCGCCCCCCACCGATCCACTCCCGCCGGGAGTCGGGTCGAGTGGAAGTGGCCATCCCGGTGGGCCTTCTGCATCTTGTTAAAGAGAGAGGAAGGACTTGAGGGTTGGCTGAAATGCAGGGAATCGGGCCGCCGTGGTGACACAGTCCGCGATCGGGTGATTTGGGGGCTCCTCCGGGAGTCCTGAATTTTTCTAAGTGCGTGGCTGCGTCCCCCAGTCGGTGTTGGTGTTACCTCATGCAGGTCGAGCGCGCCCCCGCNGCGCGCNTCACGCATC
..........((((((((((((((((...)))))).)))))).))))....(((((.(((..((((((((((...((((......))))..)))))).)))).))).)))))....(((((((.((((...(((((.((.(((.(((((((((...(((.((.((.((((((((....)))))))).)).)).)))...)))).))))).))).))....))))).))))....)))..))))....((((((((.......)))))).)).......
>12003090 Fallaciella gracilis
ACCGCGCCCCCCACCGATCCACTCCCGCCGGGAGTCGGGTCGAGTGGAAGTGGCCATCCCGGTGGGCCTTCCGAACTCTGTTGAAGGGAGGGGAAGGACTTGAGGGTTGGCTGAAATGCAGGGAATCGGGCCGCCGTGGCGACACAGTCCGCGATCGGGTGATTTGGGGGCTCCTCCGGGAGTCCGTGATTTTTCTAAGTGCGTGGCTGCGTCCCCCAGTCGGNGTTGTTGTTACCTCATGCAGGTCGAGCGCGCCCCCGCGGCGNGCGTCACGCATC
..........((((((((((((((((...)))))).)))))).))))....(((((.(((..((((((((((...((((.......)))).)))))).)))).))).)))))((..((((((((((..(((..(((.((.(((.(((((((((...(((.((((...(((((((....)))))))..))))..)))...)))).))))).))).))....))).)))...))).)))..))))..))..((.((((.....)))).))..........
>13509276 Actinothuidium hookeri
CCCCCCACCGATCCACTCCCATCGCGAGTCGGGTCGAGTGAAAGTGGCCATCCCGGTGGGCCTTCGAAGGAAGGCCTTAAGGGTTGGCTGAAATGGAGGGAATTGGGCCGCCGTGGTGACACAGTCCGCGATCGGGTGATCCGAGCTCCTCCGGGAGCCCGGAATTTTCTAAGTGCGTGGCTGCGTCCCCCAGTCGGCTTTGGTTACCTCATGCAGGTCGACCGCCCCCGTGGCGCCCGTCACGCATCAGACCTCTAATCGC
.....(((((((((((((.(...).)))).)))))).))).....(((((.(((..(((((((((....)))))))).).))).)))))......((((.((((..(..(((((((.(((.(((((((((..((((.((((((.(((((....))))).)))).)).)))..))))).))))).))).)).)..))))..))))).)))).((.((((((((((((.(...)).))..)....)..)).))))).)).....
>13509277 Anomodon attenuatus
CCCCCCACCGATCCGACTCCCACGGCGGCGAGTCGGGTCGAGTGAAAGTGGCCATGCCAGGTGGGCCTCCTGTTCTGATGGAGAAAGCCCGAAGTTGGCTGAAATCGGAGGGAATTGAGCCGCCTGTGGGAACCAGTCCGCGATCGGCTGACCCGGACGCTTCTGTCTAAGTGGGAGCCCGGACTTTTTCGTAAGTGCGTGGCTGCGTCCCCCAGTTGGCTGTGGTTACTGTGATGCAGGTCAGACGCCCCCCGTGGCGCGCGTTACTGCATCAGA
.....((((((((((((((((.....)).))))))))))).))).....(((((.((....(((((.(.(..(((....)))).).)))))..)))))))........(((.(((((((((((...(((((.((((((((((..(((..((.((((.(.((..((.(...))))).).))))..))..)..)..))))).))))).)))))..)).))))).))))).)).)..(((.....((((((((.....)).)))..))..)))).....
>13509285 Anomodon rugelii
CCCCCCACCGATCCACTCCCACGGCGGCGAGTCGGGTCGAGTGAAAGTGGCCATCCCGGTGGGCCTCCTCTTCTGATGAGGAAAGCCCGAAGGGTTGGCTGAAATGGAGGGAATTGGGCCGCCGTGGGACACAGTCCGCGATCGGGTGATCCGAGCTCTTCTAAGTGGGAGCCCGGACTTTTTCTAAGTGCGTGGCTGCGTCCCCCAGTTGGTTGTGGTTACCTCATGCAGGTCGAGCCGCCCCCCGTGGCGCGCGTCACGCATCAGACCTCTAAGCGG
.....(((((((((((((((.....)).)))).)))))).))).....(((((.(((..(((((.(.((..(.(...)))).).)))))..))).)))))......((((.((((..((.((((((((((.(((((((((..((((.((((((.(((((((...).)))))).))))..)).)))..))))).))))).))).)).)..)))).)))))).)))).((.((((((((.(((.(.(...)).))))........)).))))).)).....
>13509308 Haplohymenium triste
CACCGCGCCCCCCACCGATCTCATCCCACGAGTCGGGTCGAGTGGAAGTGGCCATCCCGGTGGGCCCTCCGAGCCCGAAGGGTTGGCTGAAATGGAGGGAATTGGGCCGCCGTGGTGACACAGTCCGCGATCGGGTGATCCGAGCTCCTCCGGGAGCCCGGAATTTTTCTAAGTGCGTGGCTGTGTCCCCCAGTCGGCTGTGGTTACCTCATGCAGGTCGAGCCGCCCCCCGGCGCCGTCACGCATCAGAC
.....(((.......((((((.(((....)).).)))))).))).....(((((.(((..(((((.(...).)))))..))).)))))........(((((((((((((..((((.(((((((((((((..((((.((((((.(((((....))))).))).).)).)))..))))).)))))))))..))).)))))).))))).))).((((..((.(.(.((((....)))).).).)))))).....
>13509309 Gollania ruginosa
CCCCCCACCGCTCCACTCCTGCCCGGAGTCGGATCGAGTGCAAGTGGCCGTCCCGGTGTCTTCTCCGTCTCGTGGACGGGGTCCGCGAGGGTCCGGCTGAAATGGAAGGAATTCGGTGCCCGCCCGGTGGCGACGCAGTCCGCGATCCGGGTGATCCGAGATCCCTCCCACCGGAGCGAGTCCGGAATTTTTCTAAGTGCGTGGCTGCGTCCCCCAGTCGGCGTCGGTTCCCGTTGCAGGTCGAGCGCGCCCCCCGGCGCGCGTCACGCATCAGA
.....(((((.((((((((.....))))).))).)).))).....(((((.(((..((...((((((((....)).)))))...))).)))..))))).........((((((..(.(..((((..((((.(((((((((((((...((((.((((((.(.((.((((....)))).)).).))))..)).)))..))))).))))))))).)).)..)))))))))))))...(((..((.(((((((((....))))))).))))))).....
>13509310 Gollania varians
CCCCCCACCGCTCCACTCCTGCCCGGAGTCGGATCGAGTGCAAGTGGCCGTCCCGGTGTCTTCTCCGTCTCGTGGACGGGGTCCGCGAGGGTCCGGCTGAAATGGAAGGAATTCGGTGCCCGCCCGGTGGCGACGCAGTCCGCGATCCGGGTGATCCGAGATCCCTCCCACCGGAGCGAGTCCGGAATTTTTCTAAGTGCGTGGCTGCGTCCCCCAGTCGGCGTCGGTTCCCGTTGCAGGTCGAGCGCGCCCCCCGGCGCGCGTCACGCATCAGA
.....(((((.((((((((.....))))).))).)).))).....(((((.(((..((...((((((((....)).)))))...))).)))..))))).........((((((..(.(..((((..((((.(((((((((((((...((((.((((((.(.((.((((....)))).)).).))))..)).)))..))))).))))))))).)).)..)))))))))))))...(((..((.(((((((((....))))))).))))))).....
>13509311 Hylocomium splendens
CCCCCCACCGATCCACTCCCCCCGTGGGAGTTCGAGTGGACTTGGCCGTCCCGGCGGCCTGCGAAGGCGGGCTTAAGGGTCGGCTGAAATGGATGGAATTGGGCCGCCGTGGTGACACAGTCCGCGATCGGGTGATCCGAGCTCCTCCGAAGTGAGCCCGGAATTTTGTAAGTGCGTGGCTGCGTCCCCCAGTTGGCTTCGGTTATTATATGCTGGTCGTCGGCCCCCCGGCGCGCGTCACGCATCAGA
.....((((((...((((((...)..)))))))).))).....(((((.(((((.(.(((((....))))))))..))).)))))......(.((.((((..(..(((((((.(((.(((((((((..((..(((((((.((((((...).).)))).))).)))..))..))))).))))).))).)).)..))))..))))).).)).(((..((.(.((((.(....).)).)).)))))).....
>13509312 Hylocomium splendens
CCCCCCACCGATCCACTCCCCCCGTGGGAGTTCGAGTGGACTTGGCCGTCCCGGCGGCCTGCGAAGGCGGGCTTAAGGGTCGGCTGAAATGGATGGAATTGGGCCGCCGTGGTGACACAGTCCGCGATCGGGTGATCCGAGCTCCTCCGAAGTGAGCCCGGAATTTTGTAAGTGCGTGGCTGCGTCCCCCAGTTGGCTTCGGTTATTATATGCTGGTCGTCGGCCCCCCGGCGCGCGTCACGCATCAGA
.....((((((...((((((...)..)))))))).))).....(((((.(((((.(.(((((....))))))))..))).)))))......(.((.((((..(..(((((((.(((.(((((((((..((..(((((((.((((((...).).)))).))).)))..))..))))).))))).))).)).)..))))..))))).).)).(((..((.(.((((.(....).)).)).)))))).....
>13509313 Hylocomium splendens
CCCCCCACCGATCCACTCCCCCCGTGGGAGTTCGAGTGGACTTGGCCGTCCCGGCGGCCTGCGAAGGCGGGCTTAAGGGTCGGCTGAAATGGATGGAATTGGGCCGCCGTGGTGACACAGTCCGCGATCGGGTGATCCGAGCTCCTCCGAAGTGAGCCCGGAATTTTGTAAGTGCGTGGCTGCGTCCCCCAGTTGGCTTCGGTTATTATATGCTGGTCGTCGGCCCCCCGGCGCGCGTCACGCATCAGA
.....((((((...((((((...)..)))))))).))).....(((((.(((((.(.(((((....))))))))..))).)))))......(.((.((((..(..(((((((.(((.(((((((((..((..(((((((.((((((...).).)))).))).)))..))..))))).))))).))).)).)..))))..))))).).)).(((..((.(.((((.(....).)).)).)))))).....
>13509314 Hylocomium splendens
CCCCCCACCGATCCACTCCCCCCGTGGGAGTTCGAGTGGACTTGGCCGTCCCGGCGGCCTGCGAAGGCGGGCTTAAGGGTCGGCTGAAATGGATGGAATTGGGCCGCCGTGGTGACACAGTCCGCGATCGGGTGATCCGAGCTCCTCCGAAGTGAGCCCGGAATTTTGTAAGTGCGTGGCTGCGTCCCCCAGTTGGCTTCGGTTATTATATGCTGGTCGTCGGCCCCCCGGCGCGCGTCACGCATCAGA
.....((((((...((((((...)..)))))))).))).....(((((.(((((.(.(((((....))))))))..))).)))))......(.((.((((..(..(((((((.(((.(((((((((..((..(((((((.((((((...).).)))).))).)))..))..))))).))))).))).)).)..))))..))))).).)).(((..((.(.((((.(....).)).)).)))))).....
>13509315 Hylocomiastrum umbratum
GCCCCCCACCGATCCACTCTCCCCGCTCCAGGGGATCTTGGGTCGAGTGGACGTTGCCGTCCCGGCGGCTTGGTTTGAACAAGCGTTAAGGATTGGCTGAAATGGACGGAATCAGGGCCAGCGTGGTGACACAGTCCGCGATCGGGTGATCCGAGCTCCCACGGGAGCACGGAATTTTTCTAAGTGCGTGGCTGCGTCCCCCAGTTGGTTGTGGTTACCCCATGCAGGTCTGAGCGGCGCCCGCCGCGGCGCGCGGCGTCACGCATCAGA
.....(((((((((((...((((((...).)))))...))))))).)))).....(((((.((.(.((((((..(...)))))).))..))).)))).......(..(.((((.(.(..(.(((((.(((.(((((((((..((((.(((((....(((....))))...)..)))..)))..))))).))))).))).)).)..)).)).))))).)..).(((..((..(.((((((((.(...)))))).).)).).))))).....
>13509316 Hylocomiastrum umbratum
GCCCCCCACCGATCCACTCTCCCCGCTCCAGGGGATCTTGGGTCGAGTGGACGTTGCCGTCCCGGCGGCTTGGTTTGAACAAGCGTTAAGGATTGGCTGAAATGGACGGAATCAGGGCCAGCGTGGTGACACAGTCCGCGATCGGGTGATCCGAGCTCCCACGGGAGCACGGAATTTTTCTAAGTGCGTGGCTGCGTCCCCCAGTTGGTTGTGGTTACCCCATGCAGGTCTGAGCGGCGCCCGCCGCGGCGCGCGGCGTCACGCATCAGA
.....(((((((((((...((((((...).)))))...))))))).)))).....(((((.((.(.((((((..(...)))))).))..))).)))).......(..(.((((.(.(..(.(((((.(((.(((((((((..((((.(((((....(((....))))...)..)))..)))..))))).))))).))).)).)..)).)).))))).)..).(((..((..(.((((((((.(...)))))).).)).).))))).....
>13509325 Macrothamnium macrocarpum
TTGCTGCCCTCAAGCACGGCTTGTGTGTTGGGCTTCCGTCCCTGGTAACGGGGACGGGCCCTTTTGGCAGTGGCGGCACCATGTCTGGTCCTCGAGCGTATGGGGCTTTGTCACCCGCTCCCGTAGGTCCAGCTGGCAGCTAGCCTCGCAACCAATCTTTTTAACAGGTT
.....((..((((((...))))).).).)(((((..(((((((.(...))))))))))))).....((.(.((((((.(((.(.((((.(((((((((...(((((...))).)))))))..).))).))))))))..))).)))).))....(((((.(...).)))))
>13509326 Macrothamnium macrocarpum
TTGCTGCCCTCAAGCACGGCTTGTGTGTTGGGCTTCCGTCCCTGGTAACGGGGACGGGCCCTTTTGGCAGTGGCGGCACCATGTCTGGTCCTCGAGCGTATGGGGCTTTGTCACCCGCTCCCGTAGGTCCAGCTGGCAGCTAGCCTCGCAACCAATCTTTTTAACAGGTT
.....((..((((((...))))).).).)(((((..(((((((.(...))))))))))))).....((.(.((((((.(((.(.((((.(((((((((...(((((...))).)))))))..).))).))))))))..))).)))).))....(((((.(...).)))))
>13509327 Macrothamnium leptohymenioides
ATGAAATCTTCAACCCACCTCTTTCTTAGTGAATCTGGTGGTGCTTGGTTTCTGAGCGCTGCTCTGCTTCGGCTTAGCTCGTTCGTAATGCATTAGCATGGCGTACCGAACTTCGGATTGACTTGGCGTAATAGACTATTCGCTGAGGATTCTAGTCTCGTACT
.((((...)))).....((...(((.....)))...)).(.((((.(((((.((((((..((((((...)))...))).)))))).)).)).).)))))........(((((..(((((..(((((((.(.((...))).))))))))).)))))).)).....
>13509328 Leskea gracilescens
CCCCCCACCGATCCACTCCCACGGCGGCGAGTCGGGTCGAGTGAAAGTGGCCATCCCGGTGGGCCTCCTCTTCTGATGAGGAAAGCCCGAAGGTTGGCTGAAATGGAGGAAATTGGGCCGCCGTGGGGACACAGTCCGCGATCGGGTGATCCGAGCTCTTCTAAGTGGGAGCCCGGACTTTTTCTAAGTGCGTGGCTGCGTCCCCCAGTTGGTTGTGGTTACCTCATGCAGGTCGACGGCGCCCCCCGTGGCGCGCGTCACGCATCAGA
.....(((((((((((((((.....)).)))).)))))).))).....(((((.((...(((((.(..(((((....)))))).)))))..)).)))))......((((.((((..((.(((((((((((.(((((((((..((((.((((((.(((((....)....)))).))))..)).)))..))))).))))).)))))).)..)))).)))))).)))).(((..((.(((((((.((.....))))).))))))))).....
>13509329 Loeskeobryum brevirostre
GCCCCCACCGATCCACTCCCCCTGCGGGAGTTGTCGAGTGAACGTGGCCATCCCGGCGGCTTCGAAGGGACTAAGGGTTGGCTGAGATGGGAAGGAATTGGGCCGCCGTGGTGACACAGTCCGCGATCGGGTGACCCGAGCTCCTCCGGGAGCCCGGAATTTTTCTAAGTGCGAGTCTCGTCCCCCAGTTGGTTTTGGTTACCTCGTGCAGGATCCGCATGCCGCCCCCCGGGGTCGCGCGTCACGCATCAGAC
.....(((((((..((((((.....)))))).)))).))).....(((((.(((.(.(..(((....)))))..)))).)))).........((((((((((..(((((((.(((..((.(((((..((((.((.(((.(((((....))))).)))...)).)))..))))).).)).))).)).)..))))))))))).))).((((..(.(.(((.((..(.(((...)))))).)))..)))))).....
>13509330 Loeskeobryum brevirostre
GCCCCCACCGATCCACTCCCCCTGCGGGAGTTGTCGAGTGAACGTGGCCATCCCGGCGGCTTCGAAGGGACTAAGGGTTGGCTGAGATGGGAAGGAATTGGGCCGCCGTGGTGACACAGTCCGCGATCGGGTGACCCGAGCTCCTCCGGGAGCCCGGAATTTTTCTAAGTGCGAGTCTCGTCCCCCAGTTGGTTTTGGTTACCTCGTGCAGGATCCGCATGCCGCCCCCCGGGGTCGCGCGTCACGCATCAGAC
.....(((((((..((((((.....)))))).)))).))).....(((((.(((.(.(..(((....)))))..)))).)))).........((((((((((..(((((((.(((..((.(((((..((((.((.(((.(((((....))))).)))...)).)))..))))).).)).))).)).)..))))))))))).))).((((..(.(.(((.((..(.(((...)))))).)))..)))))).....
>13509331 Loeskeobryum cavifolium
CCCCCCACCGATCCGCTCCCCCCGCGGAGTTGTCGAGTGAACGTGGCCATCCCGGCGGCTTGCGAAGGCAGGCAGGCCTAAGGGTTAAATGGAAGGAATTGGGCCGCCGTGGTGACACAGTCCGCGATCGGGTGATCCGAGCTCCTCCGGGAGCCCGGAATTTTTCTAAGTGTGACTGAGTCCCCCAGTTGGTTTTGGTTACCTCGTGCAGGTCGACCGCCCCCCGGCGCGCGTCACGCATCAGA
.....((((((..(((((((...).))))).)))).))).........(.(((((.(.((((((....)..))))))))..))).).....(.((.((((..(..(((((((.(((.((((((..(..((((.((((((.(((((...).)))).))).)))..)))..))).))))).))).)).)..))))..))))).).)).(((..((.((((((.(....).))).)))))))).....
>13509367 Myurella sibirica
CCCCCACCAATCCACTCCCAGCGAGTCGGGTCGAGTAAAGTGGCCATCCCAGTCGTTCTAAGGCTGGGTTGGCTGAAATGGAGGGAATTTGGCCGCCGTGGTGACGAGTCCGCGATCGGGTGATCCGAGCTCTTCATCGAGCCCGGAATTTTTCTAAGTGCGTGGCTGCGTCCCCCAGTTGGTTGTTACCTCATGCAGGTCCGGCCGCTTGCGGCTCTTCGGGAGCGCGAAGTGGCGTGCGTCACGCATCAGA
.....(((.((((((((.....)))).)))).).)).....(((((.(((....(.((...)).)))).)))))......((((.(((..(((((..((((.((((((((((((..((((.((((((.((((......)))).))))..)).)))..))))).)))).))))..))).))))))))).)))).(((..((..(((.....(((.(.((((((...).))))).).))))).).))))).....
>13509373 Rhytidiadelphus triquetrus
CCCCCACCGATCCGCTCCCCCCGCGGGAGTTGTCGAGTAACGTGGCCATCCCGGCGGCTTGCTTGCGAAGGCAGGCAGGCCCAAGGGTTGGCTGAAATGGAAGGAATTGGGCCGCCGTGGTGACACAGTCCGCGATCGGGTGATCCGAGCTCCTCCGGGAGCCCGGAATTTTTCTAAGTGTGGCTGCGTCCCCCAGTTGGTTTTGGTTACCTCGTGCAGGTCGACCGCCCCCCGGCGCGCGTCACGCATCAGA
.....((((((..((((((.....)))))).)))).)).....(((((.(((.(.(((((((((((...).)))))))))))..))).)))))......((.(.((((..(..(((((((.(((.((((((..(..((((.((((((.(((((....))))).))))..)).)))..))).))))).))).)).)..))))..))))).).)).(((..((.((((((.(....).))).)))))))).....
>13509374 Rhytidiadelphus squarrosus
GACCCCCACCGATCCACTCCCCCCGCGGGAGTTCAAGGTTCGAGTGGACTTGGTCATCCCGTCGCGCCGCGGGTCTCTTCGGGGGATCCCGCCAAGTGACGGGTTGACTGAAATGGAAGGAATTGGGCCGCCGTGGTGACACAGTCCGCGATCGGGTGATCCGAGTTCCTCCGGGAGCCCGGAATTTTTCTAAGTGTGGCTGCGTCCCCCAGTTGGTTTGGGCCACCTCATGCAGGTCGACGGCCCTTGCGGCGCGCGTCACGCATCAGAC
.....(((((((.((((((((.....))))))....)).))).))))....(((((.((((((((((.(.(..((((...))))..))..))...)))))))).)))))........(((..((((((((..((((.(((.(((.(((((..((((.((((((.(((((...))).)).))).).)).)))..))))))))).))).)).).))))))).))...))).((((..((.(((((((.....))).))..)))))))).....
>13509375 Rhytidiadelphus squarrosus
GACCCCCACCGATCCACTCCCCCCGCGGGAGTTCAAGGTTCGAGTGGACTTGGTCATCCCGTCGCGCCGCGGGTCTCTTCGGGGGATCCCGCCAAGTGACGGGTTGACTGAAATGGAAGGAATTGGGCCGCCGTGGTGACACAGTCCGCGATCGGGTGATCCGAGTTCCTCCGGGAGCCCGGAATTTTTCTAAGTGTGGCTGCGTCCCCCAGTTGGTTTGGGCCACCTCATGCAGGTCGACGGCCCTTGCGGCGCGCGTCACGCATCAGAC
.....(((((((.((((((((.....))))))....)).))).))))....(((((.((((((((((.(.(..((((...))))..))..))...)))))))).)))))........(((..((((((((..((((.(((.(((.(((((..((((.((((((.(((((...))).)).))).).)).)))..))))))))).))).)).).))))))).))...))).((((..((.(((((((.....))).))..)))))))).....
>13509376 Rhytidiadelphus squarrosus
GACCCCCACCGATCCACTCCCCCCGCGGGAGTTCAAGGTTCGAGTGGACTTGGTCATCCCGTCGCGCCGCGGGTCTCTTCGGGGGATCCCGCCAAGTGACGGGTTGACTGAAATGGAAGGAATTGGGCCGCCGTGGTGACACAGTCCGCGATCGGGTGATCCGAGTTCCTCCGGGAGCCCGGAATTTTTCTAAGTGTGGCTGCGTCCCCCAGTTGGTTTGGGCCACCTCATGCAGGTCGACGGCCCTTGCGGCGCGCGTCACGCATCAGAC
.....(((((((.((((((((.....))))))....)).))).))))....(((((.((((((((((.(.(..((((...))))..))..))...)))))))).)))))........(((..((((((((..((((.(((.(((.(((((..((((.((((((.(((((...))).)).))).).)).)))..))))))))).))).)).).))))))).))...))).((((..((.(((((((.....))).))..)))))))).....
>13509377 Rhytidiadelphus loreus
GACCCCCACCGATCCACTCCCCCCGCGGGAGTTCAAGGTTCGAGTGGACTTGGTCATCCCGTCGCGCCGCGGGTGTCTCCTTCGGGGGACCCCGCCAAGTGAGGGGTTGGCTGAAATGGAAGGAATTGGGCCGCCGTGGTGACACAGTCCGCGATCGGGTGATCCGAGTTCCTCCGGGAGCCCGGAATTTTTCTAAGTGCGTGGCTGCGTCCCCCAGTTGGTTTGTGTTACCTCATGTAGGTCGAGCGCGCCCCCGCGGCGCGCGTCACGCATCAGA
.....(((((((.((((((((.....))))))....)).))).))))....(((((.(((.(((((......(.((((((...))))).))).).....))).))).)))))......((.(.(((.(((..(((((((.(((.(((((((((..((((.((((((.(((((....))))).))))..)).)))..))))).))))).))).)).)..)))))).)))).).)).(((..((.(((((((((.....))))))).))))))).....
>13509378 Rhytidiadelphus loreus
GACCCCCACCGATCCACTCCCCCCGCGGGAGTTCAAGGTTCGAGTGGACTTGGTCATCCCGTCGCGCCGCGGGTGTCTCCTTCGGGGGACCCCGCCAAGTGAGGGGTTGGCTGAAATGGAAGGAATTGGGCCGCCGTGGTGACACAGTCCGCGATCGGGTGATCCGAGTTCCTCCGGGAGCCCGGAATTTTTCTAAGTGCGTGGCTGCGTCCCCCAGTTGGTTTGTGTTACCTCATGTAGGTCGAGCGCGCCCCCGCGGCGCGCGTCACGCATCAGA
.....(((((((.((((((((.....))))))....)).))).))))....(((((.(((.(((((......(.((((((...))))).))).).....))).))).)))))......((.(.(((.(((..(((((((.(((.(((((((((..((((.((((((.(((((....))))).))))..)).)))..))))).))))).))).)).)..)))))).)))).).)).(((..((.(((((((((.....))))))).))))))).....
>13509379 Rhytidiadelphus japonicus
GACCCCCACCGATCCACTCCCCCCGCGGGAGTTCAAGGTTCGAGTGGACTTGGTCATCCCGTCGCGCCGCGGGTCTCTTCGGGGGATCCCGCCAAGTGACGGGTTGACTGAAATGGAAGGAATTGGGCCGCCGTGGTGACACAGTCCGCGATCGGGTGATCCGAGTTCCTCCGGGAGCCCGGAATTTTTCTAAGTGTGGCTGCGTCCCCCAGTTGGTTTGGGCCACCTCATGCAGGTCGACGGCCCTTGCGGCGCGCGTCACGCATCAGAC
.....(((((((.((((((((.....))))))....)).))).))))....(((((.((((((((((.(.(..((((...))))..))..))...)))))))).)))))........(((..((((((((..((((.(((.(((.(((((..((((.((((((.(((((...))).)).))).).)).)))..))))))))).))).)).).))))))).))...))).((((..((.(((((((.....))).))..)))))))).....
>13509380 Rhytidiopsis robusta
CCCCCCACCGATCCACTCCCATCGCGAGTCGGGTCGAGTGAAAGTGGCCATCCCGGTGGGCCTTCGAAGGAAGGCTTAAGGGTTGGCTGAAATGGAGGGAATTGGGCCGCCGTGGTGACACAGTCCGCGATCGGGTGATCCGAGCTCCTCCGGGAGCCCGGAATTTTCTAAGTGCGTGGCTGCGTCCCCCAGTCGGCTTTGGTTACCTCATGCAGGTCGACCCCCCGTGGCGCGCGTCACGCATCAGACCTCTAAT
.....(((((((((((((.(...).)))).)))))).))).....(((((.(((..(((.(((((....))))))).).))).)))))......((((.((((..(..(((((((.(((.(((((((((..((((.((((((.(((((....))))).)))).)).)))..))))).))))).))).)).)..))))..))))).))))....(((((.........(((.(((.....))).)))))))).....
>13509381 Rhytidiopsis robusta
CCCCCCACCGATCCACTCCCATCGCGAGTCGGGTCGAGTGAAAGTGGCCATCCCGGTGGGCCTTCGAAGGAAGGCTTAAGGGTTGGCTGAAATGGAGGGAATTGGGCCGCCGTGGTGACACAGTCCGCGATCGGGTGATCCGAGCTCCTCCGGGAGCCCGGAATTTTCTAAGTGCGTGGCTGCGTCCCCCAGTCGGCTTTGGTTACCTCATGCAGGTCGACCCCCCGTGGCGCGCGTCACGCATCAGACCTCTAAT
.....(((((((((((((.(...).)))).)))))).))).....(((((.(((..(((.(((((....))))))).).))).)))))......((((.((((..(..(((((((.(((.(((((((((..((((.((((((.(((((....))))).)))).)).)))..))))).))))).))).)).)..))))..))))).))))....(((((.........(((.(((.....))).)))))))).....
>13509382 Rhytidiopsis robusta
CCCCCCACCGATCCACTCCCATCGCGAGTCGGGTCGAGTGAAAGTGGCCATCCCGGTGGGCCTTCGAAGGAAGGCTTAAGGGTTGGCTGAAATGGAGGGAATTGGGCCGCCGTGGTGACACAGTCCGCGATCGGGTGATCCGAGCTCCTCCGGGAGCCCGGAATTTTCTAAGTGCGTGGCTGCGTCCCCCAGTCGGCTTTGGTTACCTCATGCAGGTCGACCCCCCGTGGCGCGCGTCACGCATCAGACCTCTAAT
.....(((((((((((((.(...).)))).)))))).))).....(((((.(((..(((.(((((....))))))).).))).)))))......((((.((((..(..(((((((.(((.(((((((((..((((.((((((.(((((....))))).)))).)).)))..))))).))))).))).)).)..))))..))))).))))....(((((.........(((.(((.....))).)))))))).....
>13509383 Rhytidium rugosum
CCCCCCACCGCTCCACTCCCCTCGCTCGGGAGTTGGAGCGAGTGAAAGTGGCCATCCCGGTGAATCTTCGAAGGAAGGCATGAGCTTCTTAAGGGTTGGCTGAAATGGAAGGAATCGGGCCGCCGTGGCGACACAGTCCGCGATCGGGTGATCCGAGCTCCTCCGGGAGCCCGGAATTTTCTAAGTGCGTGGCTGCGTCCCCCAGTTGGTTGTGGTTACCTCGTGCAGGTCGACCGCCCCCCGCGGCGCGTCACGCATCAGA
.....(((((((((((((...((....)))))).)))))).))).....(((((.(((..(((((((((....)))))..)....)...)).))).)))))......((.(.((((..((.(((((((.(((.(((((((((..((((.((((((.(((((....))))).)))).)).)))..))))).))))).))).)).)..)))).)))))).).)).(((..((.((((((((...).)))).)))))))).....
>13509384 Rhytidium rugosum
CCCCCCACCGCTCCACTCCCCTCGCTCGGGAGTTGGAGCGAGTGAAAGTGGCCATCCCGGTGAATCTTCGAAGGAAGGCATGAGCTTCTTAAGGGTTGGCTGAAATGGAAGGAATCGGGCCGCCGTGGCGACACAGTCCGCGATCGGGTGATCCGAGCTCCTCCGGGAGCCCGGAATTTTCTAAGTGCGTGGCTGCGTCCCCCAGTTGGTTGTGGTTACCTCGTGCAGGTCGACCGCCCCCCGCGGCGCGTCACGCATCAGA
.....(((((((((((((...((....)))))).)))))).))).....(((((.(((..(((((((((....)))))..)....)...)).))).)))))......((.(.((((..((.(((((((.(((.(((((((((..((((.((((((.(((((....))))).)))).)).)))..))))).))))).))).)).)..)))).)))))).).)).(((..((.((((((((...).)))).)))))))).....
>13509386 Thelia hirtella
CCCCCCACCGTTCACCTCCCACTGGGAGTCGGGTCGAGTGAAAGTGGCCATCCCGGCGGGCCTTCTACGAGCCCGAAGGGTTGGCTGAAATGGATGGAACTGGGCCGCCGTGGTGAACACAGTCCGCGATCGGGTGATCCGAGCTAATCCTCCGGGAGAGTCCGGAATTTTTCTAAGTGCGTGGCTGCGTCCCCCCAGTTGGTCCCCCCTCGTGCAGGTCGACCCGCCCCCCGGCGCGCGACAAGCATCAGA
.....(((((.((.((((((...)))))..))).)).))).....(((((.(((..(((((..((...)))))))..))).)))))......((.((....((((((..((((.(.((.(((((((((..((((.((((((.((...(((....)..)))).))))..)).)))..))))).))))).)).)..))).)))))))).).)).(((..((((.(.((((....)))).)))))..))).....
>13509387 Thelia lescurii
CCCCCCACCGATCCACTCCCAGTGGGAGTCGGGTCGAGTGAAAGTAGCCATCCCGGCGGGCCTTCTACGAGCCCGAAGGGTTGGCTGAAATGGATGGAATCGGGCCGCCGTGGTGAACACAGTCCGCGATCGGGTGATTCCGAGCTTCCTCCGGGAGGGCCCGGACTTTTTCTAAGTGCGTGGCTGCGTCCCCCAGTTGGCCCCCCCTCGTGCAGGTCGACCGCCCCCCGGCGCGCGTCAAGCATCAGA
.....(((((((((((((((...)))))).)))))).))).....(((((.(((..(((((..((...)))))))..))).)))))......((.((....((((((..((((.(.((.(((((((((..((((.((.((((.((((((....)))).)).))))..)).)))..))))).))))).)))..))).)))))))).).)).(((...(.((((((.(....).))).)))).))).....
>13509388 Thelia lescurii
CCCCCCACCGATCCACTCCCATCGCGAGTCGGGTCGAGTGAAAGTGGCCATCCCGGTGGGCCTTCTGAAGGAAGGCCTTAAGGGTTGGCTGAAATGGAGGGAATTGGGCCGCCGTGGTGACACAGTCCGCGATCGGGTGATCCGAGCTCCTCCGGGAGCCCGGAATTTTCTAAGTGCGTGGCTCGTCCCCCAGTCGGCTTTGGTTACCTCATGCAGGTCGTCCGCCCCCGTGGCGCGCGTCACGCATCAGACCTCTAATCGG
.....(((((((((((((.(...).)))).)))))).))).....(((((.(((..((((((((((...))))))))).).))).)))))......((((.((((..(..(((((((.(((..((((((((..((((.((((((.(((((....))))).)))).)).)))..))))).)))).))).)).)..))))..))))).)))).((.((((((((((((.(...)).))).)..).....).))))).)).....
>13509389 Thelia asprella
CCCCCCACCGATCCACTCCCAGTGGGAGTCGGGTCGAGTGAAAGTGGCCATCCCGGCGGGCCTTCTACGCGCCCGAAGGTTGGCTGAAATGGATGGAATCGGGCCGCCGTGGTGACTACAGTCCTGCGAATCGGGGTGATCCGAGCTCCCCTTCCGGGGGGAGCCCGGACTTTTTCTAAGTGCGTGGCTGCGTCCCCCCAGTTGGTCCCCCCTCGTGCAGGTCGACCGCCCCCCGGCGCGCTTCAAGCATCAGA
.....((((((((((((((....).)))).)))))).))).....(((((.((...(((((...(...).)))))..)).)))))......((.(.....(((..(((((((.(((..((((((.(((...(((((.(.((((.(((((.(((...)))))))).))))).)).))...))))).))))).)).).)).)..)))).)))).)).(((...(.((.(((.(....).))).)).).))).....
>13509390 Thelia asprella
CCCCCCACCGATCCACTCCCAGTGGGAGTCGGGTCGAGTGAAAGTGGCCATCCCGGCGGGCCTTCTACGCGCCCGAAGGTTGGCTGAAATGGATGGAATCGGGCCGCCGTGGTGACTACAGTCCTGCGAATCGGGGTGATCCGAGCTCCCCTTCCGGGGGGAGCCCGGACTTTTTCTAAGTGCGTGGCTGCGTCCCCCCAGTTGGTCCCCCCTCGTGCAGGTCGACCGCCCCCCGGCGCGCTTCAAGCATCAGA
.....((((((((((((((....).)))).)))))).))).....(((((.((...(((((...(...).)))))..)).)))))......((.(.....(((..(((((((.(((..((((((.(((...(((((.(.((((.(((((.(((...)))))))).))))).)).))...))))).))))).)).).)).)..)))).)))).)).(((...(.((.(((.(....).))).)).).))).....
>13509391 Thuidium cymbifolium
CCCCCCACCGATCCACTCCCATCGCGAGTCGGGTCGAGTGAAAGTGGCCATCCCGGTGGGCCTTCGAAGGAAGGCCTTAAGGGTTGGCTGAAATGGAGGGAATTGGGCCGCCGTGGTGACACAGTCCGCGATCGGGTGATCCGAGCTCCTCCGGGAGCCCGGAATTTTCTAAGTGCGTGGCTGCGTCCCCCAGTCGGCTTTGGTTACCTCATGCAGGTCGACCGCCCCCCGTGGCGCGCGTCACGCATCAGACCTCTAAACGC
.....(((((((((((((.(...).)))).)))))).))).....(((((.(((..(((((((((....)))))))).).))).)))))......((((.((((..(..(((((((.(((.(((((((((..((((.((((((.(((((....))))).)))).)).)))..))))).))))).))).)).)..))))..))))).)))).((.(((((((((((.(.(...)).))).).......)).))))).)).....
>13509392 Thuidium cymbifolium
CCCCCCACCGATCCACTCCCATCGCGAGTCGGGTCGAGTGAAAGTGGCCATCCCGGTGGGCCTTCGAAGGAAGGCCTTAAGGGTTGGCTGAAATGGAGGGAATTGGGCCGCCGTGGTGACACAGTCCGCGATCGGGTGATCCGAGCTCCTCCGGGAGCCCGGAATTTTCTAAGTGCGTGGCTGCGTCCCCCAGTCGGCTTTGGTTACCTCATGCAGGTCGACCGCCCCCCGTGGCGCGCGTCACGCATCAGACCTCTAAACGC
.....(((((((((((((.(...).)))).)))))).))).....(((((.(((..(((((((((....)))))))).).))).)))))......((((.((((..(..(((((((.(((.(((((((((..((((.((((((.(((((....))))).)))).)).)))..))))).))))).))).)).)..))))..))))).)))).((.(((((((((((.(.(...)).))).).......)).))))).)).....
>13515431 Brachythecium novae-angliae
CCCCCCACCGATCCACTCTCGCCGCGAGGCACAGTCGGGTCGAGTGAAAGTGGCCGTCCCGGTTTTTCCTTCGCGAGAAGGCCCTCCTTAGAAGAAGGGTCGGCTGAAATGGATGGAATTGGGCCGCCGTGGTGACACAGTCCGCGATCGGGTGATTTTGTCGCGAGCCTCCTCCGGGAGGGTCGCCGTGAATTTTTCTAAGTGCGAGTCTGTGTCCCCCAGTTGGCTTTGGTTACCTCATGCAGGTCGAGCGCGCCCCCTGCGGCGCGCGTCACGCATCAGAC
.....((((((((((((.(.(((....)))).))).)))))).))).....(((((.(((..((..((((((....)))))........)))....))).))))).........(((((((((..(((((((.(((((((.(((((..((((.((.(((((.(((.((((.((...)).))))))).))))).)).)))..))))).).))))))).)).)..))))))))))).))..((((..((.(.((((((((...).))))))).).)))))).....
>13515433 Brachythecium novae-angliae
CCCCCCACCGATCCACTCTCGCCGCGAGGCACAGTCAGGGTCGAGTGAAAGTGGCCTCCCGGTTTTTCCTTCGCTATAAGGCCCTCCTTAGAAGAAGGGTCGGCTGAAATGGATGGAATTGGGCCGCCGTGGTGACACAGTCCGCGATCGGGTGATTTTGTCGCGAGCCTCCTCCGGGAGGGTCGCCGTGAATTTTTCTAAGTGCGAGTCTGTGTCCCCCAGTTGGCTTTGGTTACCTCATGCAGGTCGAGCCTCCCCCTGCGCCGCGCGTCACGCATCAGACCTCTAAT
.....((((((((((((.(.(((....)))).)))..)))))).))).....(((((((((((.........)))....)................)))..))))......((.(((((((((..(((((((.(((((((.(((((..((((.(((((.((.((((.(((.((...))))).)))).)))))))..)))..))))).).))))))).)).)..))))))))))).))))....(((((((((.(..(.....)..).)).))........))))).....
>13516228 Pleurozium schreberi
CACCCACCGATCCACTCCCGCCGGGCAGTCGCCGTCGAGTCAAAGTGGCCATCCCCGTGGCCCCCCCGTGAGGAAGGAAGGTTTTCCCGAGGGTTGGCTGAAATGGATGGAATCGGGGCGGCGTGGCGACACAGTCCGCGATCGGGTGAGTCGGACTCCTCCGGGAGTCCGGAATTTTTCTAAGTGCGTGGCTGTGTTTCCCAGTCGGTTGTGGTATCCTCGTGCAGGTCGAGCGTCGCGCATCAGACC
.....((((((.(((((((...))).))).)..)))).))......(((((.(((((..(((..((..(...)..))..)).....))).))).)))))...((((..(.(((((((.((..((((.(((((((((((((..((((.((((((((((((...).))))))))..))).)))..))))).))))))))).)).).))).)).)))).)).)))).......(((((...))).)).....
>13516229 Pleurozium schreberi
CACCCACCGATCCACTCCCGCCGGGCAGTCGCCGTCGAGTCAAAGTGGCCATCCCCGTGGCCCCCCCGTGAGGAAGGAAGGTTTTCCCGAGGGTTGGCTGAAATGGATGGAATCGGGGCGGCGTGGCGACACAGTCCGCGATCGGGTGAGTCGGACTCCTCCGGGAGTCCGGAATTTTTCTAAGTGCGTGGCTGTGTTTCCCAGTCGGTTGTGGTATCCTCGTGCAGGTCGAGCGTCGCGCATCAGACC
.....((((((.(((((((...))).))).)..)))).))......(((((.(((((..(((..((..(...)..))..)).....))).))).)))))...((((..(.(((((((.((..((((.(((((((((((((..((((.((((((((((((...).))))))))..))).)))..))))).))))))))).)).).))).)).)))).)).)))).......(((((...))).)).....
>13516230 Pleurozium schreberi
CACCCACCGATCCACTCCCGCCGGGCAGTCGCCGTCGAGTCAAAGTGGCCATCCCCGTGGCCCCCCCGTGAGGAAGGAAGGTTTTCCCGAGGGTTGGCTGAAATGGATGGAATCGGGGCGGCGTGGCGACACAGTCCGCGATCGGGTGAGTCGGACTCCTCCGGGAGTCCGGAATTTTTCTAAGTGCGTGGCTGTGTTTCCCAGTCGGTTGTGGTATCCTCGTGCAGGTCGAGCGTCGCGCATCAGACC
.....((((((.(((((((...))).))).)..)))).))......(((((.(((((..(((..((..(...)..))..)).....))).))).)))))...((((..(.(((((((.((..((((.(((((((((((((..((((.((((((((((((...).))))))))..))).)))..))))).))))))))).)).).))).)).)))).)).)))).......(((((...))).)).....
>13516231 Pleurozium schreberi
CACCCACCGATCCACTCCCGCCGGGCAGTCGCCGTCGAGTCAAAGTGGCCATCCCCGTGGCCCCCCCGTGAGGAAGGAAGGTTTTCCCGAGGGTTGGCTGAAATGGATGGAATCGGGGCGGCGTGGCGACACAGTCCGCGATCGGGTGAGTCGGACTCCTCCGGGAGTCCGGAATTTTTCTAAGTGCGTGGCTGTGTTTCCCAGTCGGTTGTGGTATCCTCGTGCAGGTCGAGCGTCGCGCATCAGACC
.....((((((.(((((((...))).))).)..)))).))......(((((.(((((..(((..((..(...)..))..)).....))).))).)))))...((((..(.(((((((.((..((((.(((((((((((((..((((.((((((((((((...).))))))))..))).)))..))))).))))))))).)).).))).)).)))).)).)))).......(((((...))).)).....
>13516232 Pleurozium schreberi
CACCCACCGATCCACTCCCGCCGGGCAGTCGCCGTCGAGTCAAAGTGGCCATCCCCGTGGCCCCCCCGTGAGGAAGGAAGGTTTTCCCGAGGGTTGGCTGAAATGGATGGAATCGGGGCGGCGTGGCGACACAGTCCGCGATCGGGTGAGTCGGACTCCTCCGGGAGTCCGGAATTTTTCTAAGTGCGTGGCTGTGTTTCCCAGTCGGTTGTGGTATCCTCGTGCAGGTCGAGCGTCGCGCATCAGACC
.....((((((.(((((((...))).))).)..)))).))......(((((.(((((..(((..((..(...)..))..)).....))).))).)))))...((((..(.(((((((.((..((((.(((((((((((((..((((.((((((((((((...).))))))))..))).)))..))))).))))))))).)).).))).)).)))).)).)))).......(((((...))).)).....
>13516233 Leucodon sinensis
CCCCCCACCGATCCACCCCCCCGTGGGAGTTGGTTCGAGTGAACGTGGTCATCCCGGTGGGCCTCCTTTGTTTTCACGATGAAGGAAGCTTAAACCCTTGGCTGAAATAGAGGAATTGAGCCGCCGTGGTGACTCAGTCCGCGATCGGGTGATCCAGAGCTCCTCCGGGAGCCCGGAATTTTTCTAAGTGCGTGGCTGCGTCCCCCAGTTGGTTGCGAGTTACCTCATGCAGGTCGACCGCCCCCCGTGGCGCGCGTCACGCATCAGA
.....((((((.(((((((.....))).).))).))).))).....(((((....(((((((.(((((((((.....))))))))).)))))..))..)))))......(((.((((..((.(((((((.(((.(((((((((..((((.(((((.(.(((((....))))).))).).)).)))..))))).))))).))).)).)..)))).)).)))).).)).(((..((.((((((((.....)).))).)))))))).....
>13516234 Entodon seductrix
CCCCCCACCGATCCGCTCCCGCCGGGAGTCGGGTCGAGTGAAAGTGGCCATCCCCGTGGGGGCCTCCTCCCGCGAGGGAGGGAAGGTCTTCCCGAGGGTTGGCTGAAATGGATGGAATCGGCCGCCGTGGCGACACAGTCCGCGATCGGGTGATCCGGGCTCCTCCGGGAGTCCGGAATTTTTCTAAGTGCGTGGCTGCGTCTCCCAGTCGGTTGTGGATCCCTCGTGCAGGTCGACGTCACCGCCCCCCGTGGCGCGCGTCACGCATCAGACCTCTAACGGA
.....(((((((((((((((...)))))).)))))).))).....(((((.(((..(((((((((.(((.(.(...)).))).))))))))..).))).)))))......((.(((.((.((.(((((((.(((.(((((((((..((((.((((((((((((....))))))))))..)).)))..))))).))))).))).)).)..)))).)))).))).)).((.((((((.....(((((.(.(...)).))).).......)).))))).)).....
>13516235 Platygyrium leptohymenioides
ACGCATCATGTTGCCCCAACCAAGCATCCCTTTCAGTGATGCTTATGTTGGGGCGAAGATTGGTCTCCCATGTGCATTCTATGGTTGCCCTAAATTTGAGTATCCTCTTCAGAGGAACGACGGCTAGTGGTGGTTGATAACATAGTCATCTTGTGATGTCGTTTTCATCCGTGTGTGGCTTTACTTTTAAAGAACCCAATGCGTTGTCTCGTGACATAGCTTGGA
....(((.(.(((((((((.((((((((.((...)).)))))))..)))))))))))))).((.(..(((((.(...).)))))..).)).......(((..(.(((.((.(((((((((((.((((((((.((.(....)))).))).)).).).)))))))))..)).).).).))....))))..............((.(((((....)))).))).....
>13516236 Plagiothecium niitakayamae
CCCCCCACCAATCCACTCCTAGCGAGTCGGGTCGAGTGAAAGTCTGCCGTCCCAGCCTAAGGCTGGGTCGGCTGAAATGGAGGAATTTGGCCGCCGTGGTGACGCAGTCCTGCGATCGGGTGATCCGAGCTCTTCATCGAGCCCGGAATTTCTAAGTGCGTGGCTGCGTCCCCCAGTTGGTCGTTACCTCATGCAGGTCGCCGCGCCCCCTTGCGCTCTTCGGGAGCGCGAAGTGGCGTGCGTCACGCATC
.....((((.((((((((.....)))).)))).).))).......((((.(((((((...))))))).))))....((((.(.....((((.(((((((.((((((((((.(((..((((.(.((((.((((......)))).)))).).)))..))))).))))))))).)).)..)))).))))).))))....((.(.(((((((.(((((((((....).))))).))).)).)))))).)).....
>13516237 Leptocladiella psilura
CCCCCCACCCGTTCCCTTCCCCCCGCGGAGTGTCGAGTGAACGTGGCCATCCCGGCGGCTTGCTTGCTTGCGAAGGCAGGCAGGCCTAAGGGTTGGCTGAAATGGAAGGAATTGGGCCGCCGTGGTGACACAGTCCGCGATCGGGTGATCCGAGCTCCTCCGGGAGCCCGGAATTTTTCTAAGTGTGACTGAGTCCCCCAGTTGGTTTTGGTTACCTCGTGCAGGTCGACGCGCCCCCGCGGCGCGCGTCACGCATCAGAC
.....((.(((.(.(.((.(....).)).).).)).))).....(((((.(((.(.(((((((((((((....))))))))))))))..))).))))).........((.(..((((((..((((.(((.((((((..(..((((.((((((.(((((....))))).))))..)).)))..))).))))).)))..))).))))))....)).))..((((..((.((((((((.....))))))..)))))))).....
>13516238 Leptocladiella psilura
CCCCCACCCCATTCCGTTCCCCCGCGGGAGGTTGTTGAGTTAACCTTGCCATCCCGGCGGCTTGCTTGCTTGCGAAGGCAGGCAGGCCTAACCCTTGGCTGAAATGGAAGGAATTGGGCCGCCGTGGTGACACAGTCCGCGATCGGGTGATCCGAGCTCCTCCGGGAGCCCGGAATTTTTCTAAGTGTGACTGAGTCCCCCAGTTGGTTTTGGTTACCTCGTGCAGGTCGACGCGCCCCCGCGGCGCGCGTCACGCATCAGA
.....(..(((.(..((((((....))))).).).)).)).......((((((((.((((...(....))))))..)).)...............)))).......((.(.((((.((..(((((((.(((.((((((..(..((((.((((((.(((((....))))).))))..)).)))..))).))))).))).)).)..)))).)))))).).)).(((..((.((((((((.....))))))..))))))).....
>13516239 Plagiothecium euryphyllum
CCCCCCACCAATCCACTCCTAGCGAGTCGGGTCGAGTGAAAGTCTGCCGTCCCAGCCTAAGGCTGGGTCGGCTGAAATGGAGGAATTTGGCCGCCGTGGTGACGCAGTCCTGCGATCGGGTGATCCGAGCTCTTCATCGAGCCCGGAATTTCTAAGTGCGTGGCTGCGTCCCCCAGTTGGTCGTTACCTCATGCAGGTCGCCGCGCCCCCTTGCGCTCTTCGGGAGCGCGAAGTGGCGTGCGTCACGCATC
.....((((.((((((((.....)))).)))).).))).......((((.(((((((...))))))).))))....((((.(.....((((.(((((((.((((((((((.(((..((((.(.((((.((((......)))).)))).).)))..))))).))))))))).)).)..)))).))))).))))....((.(.(((((((.(((((((((....).))))).))).)).)))))).)).....
>13516240 Helodium blandowii
CGTCACCGTGCCCCCCCACCGACCCACTCCCAAGGGTGGTCGAGTGAAAGTGGCCATCCCGGGGGTCTCCTCCTCGGAAGACCTGAAGGGGTTTGGCTGAAATGGAAGGAATCGGGCCGCCGTGGTGACACAGTCCGCGATCGGGTGATCCGAGCTCCTCCGGGAGCCCGGAGTTTTCTAAGTGCGTGGCTGCGTCCCCCAGTCGGTTGCGAGTTGCCCCATGCAGGTCGATCGTGCCCCCCCGGCACCCGTCCCGCA
.....((((.......((((((((.((((....))))))))).)))...))))(.(((((...((..((.((....)).)).))...)))).).).((((..(.(..(((((((.(..(((((((.(((.(((((((((..((((.((((((.(((((....))))).)))).)).)))..))))).))))).))).)).)..))))).)).))).)).))).)))...((.((((((.....)))))..))).....
>13516241 Neodolichomitra yunnanensis
CCCCCCACCGATCCACTCCCCCCGTGGGTCAAGGGTCGAGTGAACTTGGCCGTCCCGGAGGCTTCACACGCCCAAGGGTTGGCTGAAATGAAGGGAATTGGGCCGCCGTGGTGACACAGTCGGCGATCGGGCGATCCGACCTCCTCCGGGAGCTCGGAATTTTTCTAAGTGCTTGGCTGTGTCCCCCACTTGGTTTTGGTTACCTCATGCCAGGTCGACCGCCCCCGTGGCGCGCGTCACGCA
.....(((((((((((((.(...).))))...)))))).))).....(((((.(((...((.((...).).))..))).))))).......(((.(((((((..(((((((.(((((((((((((..((((.(((((((.((((....)))).)))))..)).)))..))))).))))))))).)).)..))))))))))).)))...........(((((((.....)))).)..)).....
>13516242 Neodolichomitra yunnanensis
CCCCCCACCGATCCACTCCCCCCGTGGGTCAAGGGTCGAGTGAACTTGGCCGTCCCGGAGGCTTCACACGCCCAAGGGTTGGCTGAAATGAAGGGAATTGGGCCGCCGTGGTGACACAGTCGGCGATCGGGCGATCCGACCTCCTCCGGGAGCTCGGAATTTTTCTAAGTGCTTGGCTGTGTCCCCCACTTGGTTTTGGTTACCTCATGCCAGGTCGACCGCCCCCGTGGCGCGCGTCACGCA
.....(((((((((((((.(...).))))...)))))).))).....(((((.(((...((.((...).).))..))).))))).......(((.(((((((..(((((((.(((((((((((((..((((.(((((((.((((....)))).)))))..)).)))..))))).))))))))).)).)..))))))))))).)))...........(((((((.....)))).)..)).....
>13516243 Neodolichomitra yunnanensis
CCCCCCACCGATCCACTCCCCCCGTGGGTCAAGGGTCGAGTGAACTTGGCCGTCCCGGAGGCTTCACACGCCCAAGGGTTGGCTGAAATGAAGGGAATTGGGCCGCCGTGGTGACACAGTCGGCGATCGGGCGATCCGACCTCCTCCGGGAGCTCGGAATTTTTCTAAGTGCTTGGCTGTGTCCCCCACTTGGTTTTGGTTACCTCATGCCAGGTCGACCGCCCCCGTGGCGCGCGTCACGCA
.....(((((((((((((.(...).))))...)))))).))).....(((((.(((...((.((...).).))..))).))))).......(((.(((((((..(((((((.(((((((((((((..((((.(((((((.((((....)))).)))))..)).)))..))))).))))))))).)).)..))))))))))).)))...........(((((((.....)))).)..)).....
>13516244 Orontobryum hookeri
GCCCCCCACCGATCCACTCGCGCCGCGAGGGATAGTCGGGTCGAGTGGAAGTGGCCGTCCCGGTCCTGGCCTTCGCAGGAAGGCCAAGTGAAGGGTCGGCTGAAATGGAGGGAATTGGGCCGCCGTGGTGACACAGTCCGCGATCGGGTGATTTTTCGGCAGCCTCCTCCGTGAGGTCGCCGTGAGTTTTTCTAAGTGCGTGGCTGCGTCCCCCAGTTGGCTTTTGTTACCTCATGCAGGTCCTCCGCCCCCGCGGCGCGCGTCACGCATCAGA
.....(((((((((((((.((.((....))).)))).)))))).))))....(((((.(((..(((((((((((...)).)))))).).)).))).)))))......((((.(((.((((((..((((.(((.(((((((((..((((.(((((..((((.((((((...).))))).)))).)))))..)))..))))).))))).)))..))).)))))))..))).)))).(((..((..((((((.....)))).).)..))))).....
>13516245 Orontobryum hookeri
CCCCCCACCGATCCACTCGCGCCGCGAGCGATAGTCGGGTCGAGGTGGAAGTGGCCAGTCCCGGTCCTGGCCTTCGCAGGAAGGCCAAGTGAAGGGTCGGCTGAAATGGAGGGAATTGGGCCGCCGTGGTGACACCAGTCAGCGATCGGGTGATTTTTCGGCAGCCTCCTCCGTGAGGTCGCCGTGAATTTTTCTAAGTGCGTGGCTGCGTCCCCCAGTTGGCTTTTGTTACCTCATGCAGGTCCTCCGCCCCCCGGCGCGCGTCACGCATCAGACCTCTAAT
.....((((((((((((.((((.....))).)))).))))))..))).....((((.(.(((..(((((((((((....)))))))).).)).))).)))))...((((.((((..(((((((..((((.(((..(((((((((..((((.((.((((.(.((.(.(((...).))).).)).).))).)).)))..)))).)))))).)))..))).)))))))..))).))))))..(((((((((((.(....).))).)..).).....))))).....
>14279105 Anomodon attenuatus
CCCCCCACCGATCCACTCCCGCCGGGAGTCGGGTCGAGTGAAAGTGGCCATCCCGGTGGGCCTCCTTCTGACTTGACTGATGGAAGGGAGGAAGGCCGTAAGGGTTGGCTGAAATGAAAGGGAATCGGGCCGCCGTGGCGACACAGTCCGCGATCGGGTGATCCGAGCTCCTTCGGGAGTTGGGAATTTTCTAAGTGCGTGGCTGCGTCCCCCAGTTGGTGTTGGTTCCCTCGTGCAGGTTGAGCGCGCCCCCGCGGCGCGCGTCACGCA
.....(((((((((((((((...)))))).)))))).))).....(((((.(((..(((((((((((((..((..(....)))..)))))).))))).)).))).))))).....(.(.((((((((.(.((((((((.(((.(((((((((..((((.(((((.((((((....)))))).)).))).)))..))))).))))).))).)).)..)))))))))))))))..).......(((((((((.....))))))).)).....
>14279106 Campylium halleri
CCCCCCACCAATCCACTCCCATTCATTGGGAGTTGGGTCGAGTGAAAGTGGCCATCCCGGCGATAGGGCCTCCTTCGAAGGAAGGAAGCAAGGCCTTAACAAGGGTTGGCTGAAATGGAAGGAATCGGGCCGCCGTGGTGACACAGTCCGCGATCGGGTGATTCGAGCTCCTCCGGGAGCCCGGAATTTTCTAAGTGCGTGGCTGCGTCCCCCAGTCGGTTGTGGTTACCTCGTGCAGGTCGAGCGCGCCCCCGCGGCGCGCGTCAC
.....((((.(((((((((((....).))))).))))).).))).....(((((.(((...(.(((((((((((((....))))).....)))))))).)..))).)))))((..((.((((((((..((.(((((((.(((.(((((((((..((((.((((((.(((((....))))).)))).)).)))..))))).))))).))).)).)..)))).)))))).)))..).))..))..(((((((.....))))))).....
>14279107 Hypnum pallescens
GCGCCCCCCCACCGATCCACTCCCGCCGGGAGTCGGGTCGAGTGAAAGTGGCCATCCCGGTGGGCCTTCCAACTTGGAAGGCCTTAAGGGTTGGCTGAAATGGAGGGAATCGAGCCGCCGTGGTGACACAGTCCGCGATCGGGTGATTTTCGGGCTCTTCCGGGAGCCCGGAATTTTTCTAAGTGCGTGGCTGCGTCGCCCAGTTGGTTGTGGTTACCTCATGCAGGTCGAGCGCGCCCCCGCGGCGCGCGTCACGCAT
.........(((((((((((((((...)))))).)))))).))).....(((((.(((...((((((((((...))))))))))...))).)))))......((((.(((((....((((.((((((.(((((((((...(((.((.(((((((((((....))))))))))).)).)))...)))).))))).))))))....))))..))))).)))).(((.......(((((((.....))))))).....))).
>14279108 Tomentypnum falcifolium
GCGCCCCCCACCGATCCACTCCCCTTGAKCGGGAGTCGGGTCGAGTGAAAGTGGCCGTCCCGGAGTGAATGCTTTCATGAAGGGTTGGCTGAAATGGAAGGAATCGGGCCGCCGTGGTGACACAGTCCGCGATCGGGTGATCCGAGCTCCTCCGGGAGCCCGGAATATTTCTAAGTGCGTGGCTGCGTCCCCCAGTTGGTTTGGGTTTCCCTCGTGCAGGTCGAGCGCGCCCCCGCGGCGCGCGTCACGCAT
........(((((((((((((((.......)))))).)))))).))).....(((((.(((...(((((....)))))...))).))))).....(((((...((((((((...(((.(((.(((((((((...(((((.((((.(((((....))))).)))).))))).....)))).))))).)))..)))..)))))))).)))))...((((.......(((((((.....))))))).....))))
>14279109 Hygrohypnum luridum
CCCCCCACCAATCCACTCCCGCCGGGAGTCGGGTCGAGTGAAAGTGGCCGTCCCAGCGTCGGGCTTCGCGGCCTGACGGAGGGTCGGCTGAAATGGAAGGAATCGGGCCGCCGTGGTGACACAGTCCGCGATCGGGTGATCCGCGCTCCCGGAATTTTTCGGGAGCCTGGAATTTTTCTAAGTGCGTGGCTGCGTCCCCAGTTGGCTCCGGTTACCCCTTGCAGGTCGAGCGCGCCGCGGCGCGCGTCACGTCACGCAT
.....((((.((((((((((...)))))).)))).).))).....(((((.(((.(((..((.(.....).)))).)...))).))))).....((.((...((((((((..((((.(((.(((((((((..((((.((((((.(((((((.((...))))))))).))).).)).)))..))))).))))).))).))).))))))).)))).))...(((..(((((((((((....)))))).)..))..))))).
>14279110 Hygrohypnum ochraceum
GCGCCCCCCCACCGCTCCACTCCCGTCGGGAGTCGGGGCGAGTGAAAGTGGCCATCCCGGTGGGCCTTCGCAGGAAGGCCTTAAGGGTTGGCTGAAATGGAGGGAATCGGGCCGCCGTGGTGACACAGTCCGCGATCGGGTGATCCGAGCTCCTTCGGGAGTCCGGAATTTTTCTAAGTGCGTGACTGTGTCCCCCAGTTGGTCGTGGTTACCTCATGCAGGTCGAGCGCGCCCCCGTGGCGCGCGTCACGCAT
.........(((((((((((((((...)))))).)))))).))).....(((((.(((...((((((((....))))))))...))).)))))......((((.((((((((((...(((.(((((((((((((...(((.((((((.(((((....))))).))))..)).)))...)))).)))))))))..)))..))))).))))).)))).(((.......(((((((.....))))))).....))).
>14279111 Hygrohypnum smithii
CCCCCCACCGATCCACTCCCCTTGGGAGTCGGGTCGAGTGAAAGTGGCCATCCCGGTGGTCCTTCGAAGGAAGGTCTGAAGGGTTGGCTGAAATGGAAGGAATCGGGCCGCCGTGGTGACACAGTCCGCGATCGGGTGATCCGAGCTCCTCCGGGAGCCCGGAATATTTCTAAGTGCGTGGCTGCGTCCCCCAGTTGGTTGTGGTTACCTCGTGCAGGTTGAGCGCGCCCCCGCGGCGCGCGTCACGCATCAGACCTCTA
.....(((((((((((((((...)))))).)))))).))).....(((((.(((..(((.(((((....))))).)))..))).)))))......((.(.((((..((.(((((((.(((.(((((((((..((((.((((((.(((((....))))).)))).).).)))..))))).))))).))).)).)..)))).)))))).).)).((.((((((((((((.(.(...)))))))........)).))))).))
>14279112 Scorpidium revolvens
CCCCCCACCGCTCCACTCCCGCCGGGAGTCGGGTCGAGTGAAAGTGGCCATCCCGGTGGGCCTTCGAAGGAAGGCTCTAAGGGTTGGCTGAAATGGAGGGAATCGGGCCGCCGTGGTGACACAGTCCGCGATCGGGTGATCCGAGCTCCTCTGGGAGCCCGGAATTTTTCTAAGTGCGTGGCTGTGTCCCCCAGTTGGTTGTGTTTACCTCATGCAGGTCGAGCGCGCCCCCGTGGCGTGCGTCACGCAT
.....(((((.(((((((((...)))))).))).)).))).....(((((.(((..(((((((((....)))))))).).))).))))).....(((((((((.(((((((.(.((.(((((((((((((..((((.((((((.(((((....))))).))))..)).)))..))))).))))))))).))).).))))).))))).)))).)((.((...((((((.((....))))))).)).)))..
>14279113 Scorpidium revolvens
CCCCCCACCGCTCCACTCCCGCCGGGAGTCGGGTCGAGTGAAAGTGGCCATCCCGGTGGGCCTTCGAAGGAAGGCTCTAAGGGTTGGCTGAAATGGAGGGAATCGGGCCGCCGTGGTGACACAGTCCGCGATCGGGTGATCCGAGCTCCTCTGGGAGCCCGGAATTTTTCTAAGTGCGTGGCTGTGTCCCCCAGTTGGTTGTGTTTACCTCATGCAGGTCGAGCGCGCCCCCGTGGCGTGCGTCACGCAT
.....(((((.(((((((((...)))))).))).)).))).....(((((.(((..(((((((((....)))))))).).))).))))).....(((((((((.(((((((.(.((.(((((((((((((..((((.((((((.(((((....))))).))))..)).)))..))))).))))))))).))).).))))).))))).)))).)((.((...((((((.((....))))))).)).)))..
>14279114 Platydictya confervoides
CCCCCCACCAACCCACTCCCGCCGGGAGTCGGGTCGAGTGAAAGTGGCCGTCCCGGCGTCGGGCTTCGCGGCCTGACGGAGGGTCGGCTGAAATGGAAGGGATCGGGCCGCCGTGGTGACACAGTCCGCGATCGGGTGATCCGCGCTCCCGGAGTCTTTCGGGAGCCCGGAATTTTTCTAAGTGCGTGGCTGCGTTCCCCAGTTGGCTTCGGTTCCCCCTTGCAGGTCGAGCGCGCCGCGGCGCGCGTCACGTCACGCAT
.....((((.((((((((((...)))))).)))).).))).....(((((.(((.(((..((.(.....).)))).)...))).))))).....((.((...((((((((..((((.(((.(((((((((..((((.((((((.(((((((.((...))))))))).))).).)).)))..))))).))))).).)).))).))))))).)))).))...(((..(((((((((((....)))))).)..))..))))).
>14279115 Straminergon stramineum
GCGCCCCCCACCAACCCGCTCCCACGTGGATTCGGGTCGAGTGAAAGTGGCCATCCTGGTGGGCCTTTTTTTTCCTAAGGGAAGGGGAAGGCCTTAAGGGTTGGCTGAAATGGAGGGAATCGAGCCGCCGTGGTGACACAGTCCGCGATCGGGTGATCCGAGCTCCTTCGGGAGTCCGGAATTTTTCTAAGTGCGTGGCTGCGTCCCCCAGTTGGTTTTGGTTACCTCATGCANGTCGAGCGCGCCCTCGTGGCGCGCGTCACGCAT
........(((..(((((.(((.....)))..)))))...))).....(((((.(((...(((((((((((((((....)))))))))))))))...))).)))))......((((.(((((((..((((.((.(((.(((((((((...(((.((((((.(((((....))))).))))..)).)))...)))).))))).))).))....))))))))))).)))).(((.......(((((((.....))))))).....))).
>14279116 Calliergon giganteum
GCGCCCCCCACCGACCCACTCCCACGTGGATTCGGGTCGAGTGAAAGTGGCCATCCCGGTGGGCCCTTTTTTTTCCTAAGGGAAGGAGAAGGGCCTCAAGGGTTGGCTGAAATGGATGGAATCGAGCCGCCGTGGGTGACACAGTCCGCGATCGGGTGATCCGAGCTCCTTCGGGAGCCCGGAATTTTTCTAAGTGCGTGGCTGCGTCCCCCAGTTGGTATTGGTTACCTCATGCAGGTCGAGCGCGCCCTCGTGGCGCGCGTCACGCAT
........(((((((((..(((.....)))...)))))).))).....(((((.(((..(((((((((((((((((....))))))))))))))).)).))).))))).........((((((((...((((.(((.(((.(((((((((...(((.((((((.(((((....))))).))))..)).)))...)))).))))).))).)))...)))).)))))).))..((((.......(((((((.....))))))).....))))
>14279117 Calliergonella cuspidata
GCCCCCCACCGTTCCACTCCCGTCCTTCGCGGGTCGGGAGTCGGTTCGAGTGGAAGTGGCCGTCCCGTTTGGACGCGTGGGTCCCTCGGGGCTCCCGCGGATCGGGTCGGCTGAAATGGAAGGAATCGGGCCGCCGTGGCGACACAGTCCGCGATCGGGTGATGCTCCGGTCAGCGCTCCCTCGGGAGAGTGCCGGAGTTTTTTCTAAGTGCGTGGCTGCGTCTCCCAGTTGGTCCGGGTTCCCCTGTTGCAGGTCGAGCGCGCCCCCGCGGCGCGCGTCACGCAT
.....((((((..(((((((((.....(....).))))))).))..)).))))....(((((.(((.....((((((.(((.(((...))).)))))))..))))).)))))......(..((((((.((..(((((((.(((.(((((((((..((((.((.(((((.((.(.(.((((....)))).))).)))))).)).)))..))))).))))).))).)).)..)))))).))))))..)..(((..((.(.(((((((.....))))))).).))))).
>14279118 Calliergon cordifolium
CCCCCCACCGACCCACTCCCACGTGGAGTCGGGTCGAGTGAAAGTGGCCATCCCGGTGGTCCCTTTTTTTTCCCCAAGGGAAGGAGAAGGGCCTTAAGGGTTGGCTGAAATGGATGGAATCGAGCCGCCGTGGTGACACAGTCCGCGATCGGGTGATCCGAGCTCCTTCGGGAGCCCGGAGTTTTTCTAAGTGCGTGGCTGCGTCCCCCAGTTGGTTGTGGTTACCTCATGCAGGTCGAGCGCGCCCCCGTGGCGCGCGTCACGCAT
.....((((((((((((((.....))))).)))))).))).....(((((.(((..(((.((((((((((((((...)))))))))))))).)).).))).))))).........(((((((.(..(((((((.(((.(((((((((..((((.((((((.(((((....))))).))))..)).)))..))))).))))).))).)).)..))))).))))).))..((((..((.(((((((((...).).))))).))))))))
>14279119 Scorpidium revolvens
CCCCCCACCGCTCCACTCCCGCCGGGAGTCGGGTCGAGTGAAAGTGGCCATCCCGGTGGGCCTTCGAAGGAAGGCTTTAAGGGTTGGCTGAAATGGAGGGAATCGGGCCGCCGTGGTGACACAGTCCGCGATCGGGTGATCCGAGCTCCTCTGGGAGCCCGGAATTTTTCTAAGTGCGTGGCTGTGTCCCCCAGTTGGTTGTGTTTACCTCATGCAGGTCGAGCGCGCCCCCGTGGCGTGCGTCACGCAT
.....(((((.(((((((((...)))))).))).)).))).....(((((.(((..(((((((((....)))))))).).))).))))).....(((((((((.(((((((.(.((.(((((((((((((..((((.((((((.(((((....))))).))))..)).)))..))))).))))))))).))).).))))).))))).)))).)((.((...((((((.((....))))))).)).)))..
>14279120 Sanionia uncinata
GCGCCCCCCCACCGCTCCACTCCCGCCGGGAGTCGGGACGAGTGAAAGTGGCCGTCCCGGTGGGCCTTCGTCACGGAAGGCCTTAAGGGTTGGCTGAAATGGAGGGAATACGGCCGCCGTGGTGACACAGTCCGCGATCGGGTGATCCGAGCTCCTCCGGGAGTCCGGAATTTTTCTAAGTGCGTGGCTGAGTCCCCCAGTTGGTCGTGGTTACCCCATGCAGGTCGAGCGCGCCCCCGCGGCGCGCGTCACGCAT
.........((((((((.((((((...)))))).))).)).))).....(((((.(((...((((((((......))))))))...))).)))))...((((.((...((((((((...(((.(((.(((((((((...(((.((((((.(((((....))))).))))..)).)))...)))).))))).)))..)))..))))))))....)))))).......(((((((((.....))))))).))......
>14279122 Campylium chrysophyllum
GCGCCCCCCACCAACCCACTCCCGCCGGGAGTCGGGTCGAGTGAAAGTGGTCGTCCCGGCGTCGGGGTCCCCCAAAACCCCGACCAAGGGTCGGCTGAAATGGAAGGAATCGGGCCGCCGTGGTGACACAGTCCGCGATCGGGTGATCCGCGCTCCCGACTTCGGGAGCCCGGTATTTTTCTAAGTGCGTGGCTGCGTCCCCAGTTGGCTCCGGTTACCTCGTGCAGGTCGAGCGCGCCACCCCCTCCCACCTGGTGGGTCGGGTCGGCGCGCGTCAC
((......((((.((((((((((...)))))).)))).).)))...))......(((.(.((((((((........)))))))))..)))(((((((..(((..(((((((((((((..((((.(((.(((((((((..((((.((((((.(((((((....))))))).))).)))..)))..))))).))))).))).))).))))).)))))).)))))).).))))))((((((((.(((..(((((...)))))..)))).))))))).....
>14279123 Campylium stellatum
GCGCCCCCCACCAATCCACTTCCGTGTGAAATCGGGAGTCGGGTCGAGTGAAAGTGGTCGTCCCGGCGTCGGGGTACCCAAACCCTGACCAAGGGTCGGCTGAAATGGAAGGAATCGGGCCGCCGTGGTGACACAGTCCGCGATCGGGTGATCCGCGCTCCCGACTTCGGGAGCCCGGTATTTTTCTAAGTGCGTGGCTGCGTCCCCAGTTGGCTCCGGTTACCTCGTGCAGGTCGAGCGCGCCACCCCCTCCCGCATGGGTTTGGGCGGCGCGCGTCAC
((......((((.(((((((((((.((...))))))))).)))).).)))...))......(((.(.((((((((......)))))))))..)))(((((((..(((..(((((((((((((..((((.(((.(((((((((..((((.((((((.(((((((....))))))).))).)))..)))..))))).))))).))).))).))))).)))))).)))))).).))))))(((((((.(((...(((....)))...))).))))))).....
>14279124 Amblystegium serpens
GCGCCCCCCACCCGCCCACTCCCGCCGGGAGTTGGGTGGCGTGAAAGTGGCCGTCCCGGCGTCGGGCTTCGCGGCCTGACTGCGGGTCGGCTGAAATGGAAGGAATCGGGCCGCCGTGGTGACACAGTCCGCGATCGGGTGATCCGCGCTCCTTCGGGAGCGCGGAATTTTTCTAAGTGCGTGGCTGCGTCCCCAGTTGGCTCCGGTTACCTCGTGCAGGTCGGGCGCGCCCCCCGAATGGGGCGGCGCGCGTCACGTCACG
........(((((((((((((((...))))).))))))).))).....(((((.((((..((((((((....))))))))..)))).)))))........(((((((((((((...(((.(((.(((((((((...(((.((((((((((((....))))))))))..)).)))...)))).))))).))).)))..)))).)))))).)))((((.....((.(((((((((((....)))).)))))))....)).))))
>14279125 Amblystegium tenax
GCCCCCCACCCCCCCACTCCCGCCGGGAGTGGGGTCGCGTGGAAGTGGCCGTCCCGGCGTCGGGCTTCGCGGCCGGACTGCGGGTCTGCTGAAATGGAAGGAATCGGGCCGCCGTGGTGACACAGTCCGCGATCGGGTGATCCGCGCGCTCCTCCGGGAGCCCGGAATTTTTCTAAGTGCGTGGCTGCGTCCCCCAGTTGGCTCCGTTTTTCCTCGTGCAGGTCGGGCGCGCCCCCCGGATGGGGCGGCGCGCGTCACGTCACGCAT
.....((((.(((((((((((...))))))))))..).))))....(((.(.((((.((((.((((....)))).))).))))).).)))........(((((.(((((((..((((.(((.(((((((((..((((.((((((.(.(((((....))))))))))..)).)))..))))).))))).)))..))).))))).)))...)))))((((...(.((((((((((((((....)))).))))))).)..)))))))...
>14279126 Amblystegium fluviatile
GCCCCCCACCCCCCCACTCCCGCCGGGAGTGGGGTCGCGTGGAAGTGGCCGTCCCGGCGTCGGGCTTCGCGGCCGGACTGCGGGTCGGCTGAAATGGAAGGAATCGGGCCGCCGTGGTGACACAGTCCGCGATCGGGTGATCCGCGCGCTCCTCCGGGAGCCCGGAATTTTTCTAAGTGCGTGGCTGCGTCCCCCAGTTGGCTCCGTTTTTCCTCGTGCAGGTCGGGCGCGCCCCCCGGATGGGGCGGCGCGCGTCACGTCACGCAT
.....((((.(((((((((((...))))))))))..).))))....(((((.((((.((((.((((....)))).))).))))).)))))........(((((.(((((((..((((.(((.(((((((((..((((.((((((.(.(((((....))))))))))..)).)))..))))).))))).)))..))).))))).)))...)))))((((...(.((((((((((((((....)))).))))))).)..)))))))...
>14279127 Cratoneuron filicinum
ACCGCGCCCCCCACCGCCCCCCACTCCCGTGTGAAATCGGGAGTCGGGTCGAGTGAAAGTGGCCGTCCCGGCGTCGGGCTTCGCGGCCTGACCAAGGGTCGGCTGAAATGGAAGGAATCGGGCCGCCGTGGTGACACAGTCCGCGATCGGGTGATCCGCGCTCCCGACTTCGGGAGCCCGGAATTTTTCTAAGTGCGTGGCTGCGTCCCCCAGTTGGCTCCGGTTACCTCGTGCAGGTCGGGCGCGCCCCCCACCCCCCAGTGGGGCGGCGCGCGTCACGTCACGCAT
...........(((((..(((.(((((((........))))))).))).)).))).....(((((.(((...((((((((....))))))))...))).)))))........((((((((((..((((.((.(((.(((((((((...(((.((((((.(((((((....))))))).))))..)).)))...)))).))))).))).))....))))))))))).))).((((....((.(((((((((((((......)))))).)))))))....))....))))
>14279128 Amblystegium tenax
GCGCCCCCCACCGCCCCCCATTCCCGTGTGAAATCGGGAGTCGGGTCGAGTGAAAGTGGCCGTCCCGGCGTCGGGCTTCGCGGCCTGACCAAGGGTCGGCTGAAATGGAAGGAATCGGGCCGCCGTGGTGACACAGTCCGCGATCGGGTGATCCGCGCTCCCGACTTCGGGAGCCCGGAATTTTTCTAAGTGCGTGGCTGCGTCCCCCAGTTGGCTCCGGTTACCTCGTGCAGGTCGGGCGCGCCCCCCACCCCCCAGTGGGGCGGCGCGCGTCACGTCACGCATCAGAC
........(((((..(((.(((((((........))))))).))).)).))).....(((((.(((...((((((((....))))))))...))).)))))........((((((((((..((((.((.(((.(((((((((...(((.((((((.(((((((....))))))).))))..)).)))...)))).))))).))).))....))))))))))).))).((((....((.(((((((((((((......)))))).)))))))....))....)))).....
>14279129 Amblystegium tenax
GCCCCCCACCCACCCCACTCCCGCCGGGAGTGGGGTCGCGTGGAAGTGGCCGTCCCGGCGTCGGGCTTCGCGGCCGGACTGCGGGTCGGCTGAAATGGAAGGAATCGGGCCGCCGTGGTGACACAGTCCGCGATCGGGTGATCCGCGCGCTCCTCCGGGAGCCCGGAATTTTTCTAAGTGCGTGGCTGCGTCCTCCAGTTGGCTCCGTTTTTCGTCGTGCAGGTCGGGCGCGCCCCCCGGATGGGGCGGCGCGCGTCACGTCACGCA
.....((((.((((((((((((...))))))))))).).))))....(((((.((((.((((.((((....)))).))).))))).)))))........(.(((.(((((((..((((.(((.(((((((((..((((.((((((.(.(((((....))))))))))..)).)))..))))).))))).)))..))).))))).)))...))).)((((...(.((((((((((((((....)))).))))))).)..)))))))..
>14279141 Drepanocladus aduncus
ACCGCGCCCCTCCACCCACCCCCTCCCTCCGGGAGTCGGGTGGAGTGAAAGTGGCCGTCCCGGCGTCGGGCTTCGCGGCCTGACTGCGGGTCGGCTGAAATGGAAGGAATCGGGCCGCCGTGGTGACACAGTCCGCGATCGGGTGATCCGCGCTCCTTCGGGAGCCCGGAATATTTCTAAGTGCGTGGCTGCGTCCCCAGTTGGCTCCGGTTACCTCGTGCAGGTCGGGCGCGCCCCCCCGTGAATGGGGCGGCGCGCGTCACGTCACGCAT
............(((((((((.(((((...)))))..)))))).))).....(((((.((((..((((((((....))))))))..)))).)))))........(((((((((((((...(((.(((.(((((((((...(((((.((((.(((((....))))).)))).))))).....)))).))))).))).)))..)))).)))))).))).((((....((.(((((((.((((......)))).)))))))....))....))))
>145388546 Hamatocaulis vernicosus
ACCGCGCCCCCCCACCGATCCGCTCCCGCCGGGAGTCGGGTCGAGTGCAAGTGGCCATCCCGGTGGGCCTTCGAAGGAAGGACTTTAAGGGTTGGCTGAAATGGAGGGAATCGGGCCGCCGTGGTGACACAGTCCGCGATCGGGTGATCCGAGCTCCTCCGGGAGTCCGGAATTTTTCTAAGTGCGTGTCTGTGTCCCCCAGTTGGTTTCGGGTTACCTCATGCAGGTCGAGCGCGCCCCCGCGGCGCGCGTCACGCAT
............(((((((((((((((...))))).))))))).))).....(((((.(((...((((((((....))))).)))...))).)))))......((((...(((((..((((.((.(((((((..((((...(((.((((((.(((((....))))).))))..)).)))...))))...))))))).))....)))))))))....)))).(((.......(((((((.....))))))).....))).
>145388547 Hamatocaulis vernicosus
ACCGCGCCCCCCCACCGATCCGCTCCCGCCGGGAGTCGGGTCGAGTGCAAGTGGCCATCCCGGTGGGCCTTCGAAGGAAGGACTTTAAGGGTTGGCTGAAATGGAGGGAATCGGGCCGCCGTGGTGACACAGTCCGCGATCGGGTGATCCGAGCTCCTCCGGGAGTCCGGAATTTTTCTAAGTGCGTGTCTGTGTCCCCCAGTTGGTTTCGGGTTACCTCATGCAGGTCGAGCGCGCCCCCGCGGCGCGCGTCACGCAT
............(((((((((((((((...))))).))))))).))).....(((((.(((...((((((((....))))).)))...))).)))))......((((...(((((..((((.((.(((((((..((((...(((.((((((.(((((....))))).))))..)).)))...))))...))))))).))....)))))))))....)))).(((.......(((((((.....))))))).....))).
>145388548 Hamatocaulis vernicosus
ACCGCGCCCCCCCACCGATCCGCTCCCGCCGGGAGTCGGGTCGAGTGCAAGTGGCCATCCCGGTGGGCCTTCGAAGGAAGGACTTTAAGGGTTGGCTGAAATGGAGGGAATCGGGCCGCCGTGGTGACACAGTCCGCGATCGGGTGATCCGAGCTCCTCCGGGAGTCCGGAATTTTTCTAAGTGCGTGTCTGTGTCCCCCAGTTGGTTTCGGGTTACCTCATGCAGGTCGAGCGCGCCCCCGCGGCGCGCGTCACGCAT
............(((((((((((((((...))))).))))))).))).....(((((.(((...((((((((....))))).)))...))).)))))......((((...(((((..((((.((.(((((((..((((...(((.((((((.(((((....))))).))))..)).)))...))))...))))))).))....)))))))))....)))).(((.......(((((((.....))))))).....))).
>145388549 Hamatocaulis vernicosus
ACCGCGCCCCCCCACCGATCCGCTCCCGCCGGGAGTCGGGTCGAGTGCAAGTGGCCATCCCGGTGGGCCTTCGAAGGAAGGACTTTAAGGGTTGGCTGAAATGGAGGGAATCGGGCCGCCGTGGTGACACAGTCCGCGATCGGGTGATCCGAGCTCCTCCGGGAGTCCGGAATTTTTCTAAGTGCGTGTCTGTGTCCCCCAGTTGGTTTCGGGTTACCTCATGCAGGTCGAGCGCGCCCCCGCGGCGCGCGTCACGCAT
............(((((((((((((((...))))).))))))).))).....(((((.(((...((((((((....))))).)))...))).)))))......((((...(((((..((((.((.(((((((..((((...(((.((((((.(((((....))))).))))..)).)))...))))...))))))).))....)))))))))....)))).(((.......(((((((.....))))))).....))).
>145388550 Hamatocaulis vernicosus
ACCGCGCCCCCCCACCGATCCGCTCCCGCCGGGAGTCGGGTCGAGTGCAAGTGGCCATCCCGGTGGGCCTTCGAAGGAAGGACTTTAAGGGTTGGCTGAAATGGAGGGAATCGGGCCGCCGTGGTGACACAGTCCGCGATCGGGTGATCCGAGCTCCTCCGGGAGTCCGGAATTTTTCTAAGTGCGTGTCTGTGTCCCCCAGTTGGTTTCGGGTTACCTCATGCAGGTCGAGCGCGCCCCCGCGGCGCGCGTCACGCAT
............(((((((((((((((...))))).))))))).))).....(((((.(((...((((((((....))))).)))...))).)))))......((((...(((((..((((.((.(((((((..((((...(((.((((((.(((((....))))).))))..)).)))...))))...))))))).))....)))))))))....)))).(((.......(((((((.....))))))).....))).
>145388551 Hamatocaulis vernicosus
ACCGCGCCCCCCCACCGATCCGCTCCCGCCGGGAGTCGGGTCGAGTGCAAGTGGCCATCCCGGTGGGCCTTCGAAGGAAGGACTTTAAGGGTTGGCTGAAATGGAGGGAATCGGGCCGCCGTGGTGACACAGTCCGCGATCGGGTGATCCGAGCTCCTCCGGGAGTCCGGAATTTTTCTAAGTGCGTGTCTGTGTCCCCCAGTTGGTTTCGGGTTACCTCATGCAGGTCGAGCGCGCCCCCGCGGCGCGCGTCACGCAT
............(((((((((((((((...))))).))))))).))).....(((((.(((...((((((((....))))).)))...))).)))))......((((...(((((..((((.((.(((((((..((((...(((.((((((.(((((....))))).))))..)).)))...))))...))))))).))....)))))))))....)))).(((.......(((((((.....))))))).....))).
>145388552 Hamatocaulis vernicosus
ACCGCGCCCCCCCACCGATCCGCTCCCGCCGGGAGTCGGGTCGAGTGCAAGTGGCCATCCCGGTGGGCCTTCGAAGGAAGGACTTTAAGGGTTGGCTGAAATGGAGGGAATCGGGCCGCCGTGGTGACACAGTCCGCGATCGGGTGATCCGAGCTCCTCCGGGAGTCCGGAATTTTTCTAAGTGCGTGTCTGTGTCCCCCAGTTGGTTTCGGGTTACCTCATGCAGGTCGAGCGCGCCCCCGCGGCGCGCGTCACGCAT
............(((((((((((((((...))))).))))))).))).....(((((.(((...((((((((....))))).)))...))).)))))......((((...(((((..((((.((.(((((((..((((...(((.((((((.(((((....))))).))))..)).)))...))))...))))))).))....)))))))))....)))).(((.......(((((((.....))))))).....))).
>145388553 Hamatocaulis vernicosus
ACCGCGCCCCCCCACCGATCCGCTCCCGCCGGGAGTCGGGTCGAGTGCAAGTGGCCATCCCGGTGGGCCTTCGAAGGAAGGACTTTAAGGGTTGGCTGAAATGGAGGGAATCGGGCCGCCGTGGTGACACAGTCCGCGATCGGGTGATCCGAGCTCCTCCGGGAGTCCGGAATTTTTCTAAGTGCGTGTCTGTGTCCCCCAGTTGGTTTCGGGTTACCTCATGCAGGTCGAGCGCGCCCCCGCGGCGCGCGTCACGCAT
............(((((((((((((((...))))).))))))).))).....(((((.(((...((((((((....))))).)))...))).)))))......((((...(((((..((((.((.(((((((..((((...(((.((((((.(((((....))))).))))..)).)))...))))...))))))).))....)))))))))....)))).(((.......(((((((.....))))))).....))).
>145388554 Hamatocaulis vernicosus
ACCGCGCCCCCCCACCGATCCGCTCCCGCCGGGAGTCGGGTCGAGTGCAAGTGGCCATCCCGGTGGGCCTTCGAAGGAAGGACTTTAAGGGTTGGCTGAAATGGAGGGAATCGGGCCGCCGTGGTGACACAGTCCGCGATCGGGTGATCCGAGCTCCTCCGGGAGTCCGGAATTTTTCTAAGTGCGTGTCTGTGTCCCCCAGTTGGTTTCGGGTTACCTCATGCAGGTCGAGCGCGCCCCCGCGGCGCGCGTCACGCAT
............(((((((((((((((...))))).))))))).))).....(((((.(((...((((((((....))))).)))...))).)))))......((((...(((((..((((.((.(((((((..((((...(((.((((((.(((((....))))).))))..)).)))...))))...))))))).))....)))))))))....)))).(((.......(((((((.....))))))).....))).
>145388555 Hamatocaulis vernicosus
ACCGCGCCCCCCCACCGATCCGCTCCCGCCGGGAGTCGGGTCGAGTGCAAGTGGCCATCCCGGTGGGCCTTCGAAGGAAGGACTTTAAGGGTTGGCTGAAATGGAGGGAATCGGGCCGCCGTGGTGACACAGTCCGCGATCGGGTGATCCGAGCTCCTCCGGGAGTCCGGAATTTTTCTAAGTGCGTGTCTGTGTCCCCCAGTTGGTTTCGGGTTACCTCATGCAGGTCGAGCGCGCCCCCGCGGCGCGCGTCACGCAT
............(((((((((((((((...))))).))))))).))).....(((((.(((...((((((((....))))).)))...))).)))))......((((...(((((..((((.((.(((((((..((((...(((.((((((.(((((....))))).))))..)).)))...))))...))))))).))....)))))))))....)))).(((.......(((((((.....))))))).....))).
>145388556 Hamatocaulis vernicosus
ACCGCGCCCCCCCACCGATCCGCTCCCGCCGGGAGTCGGGTCGAGTGCAAGTGGCCATCCCGGTGGGCCTTCGAAGGAAGGACTTTAAGGGTTGGCTGAAATGGAGGGAATCGGGCCGCCGTGGTGACACAGTCCGCGATCGGGTGATCCGAGCTCCTCCGGGAGTCCGGAATTTTTCTAAGTGCGTGTCTGTGTCCCCCAGTTGGTTTCGGGTTACCTCATGCAGGTCGAGCGCGCCCCCGCGGCGCGCGTCACGCAT
............(((((((((((((((...))))).))))))).))).....(((((.(((...((((((((....))))).)))...))).)))))......((((...(((((..((((.((.(((((((..((((...(((.((((((.(((((....))))).))))..)).)))...))))...))))))).))....)))))))))....)))).(((.......(((((((.....))))))).....))).
>145388557 Hamatocaulis vernicosus
ACCGCGCCCCCCCACCGATCCGCTCCCGCCGGGAGTCGGGTCGAGTGCAAGTGGCCATCCCGGTGGGCCTTCGAAGGAAGGACTTTAAGGGTTGGCTGAAATGGAGGGAATCGGGCCGCCGTGGTGACACAGTCCGCGATCGGGTGATCCGAGCTCCTCCGGGAGTCCGGAATTTTTCTAAGTGCGTGTCTGTGTCCCCCAGTTGGTTTCGGGTTACCTCATGCAGGTCGAGCGCGCCCCCGCGGCGCGCGTCACGCAT
............(((((((((((((((...))))).))))))).))).....(((((.(((...((((((((....))))).)))...))).)))))......((((...(((((..((((.((.(((((((..((((...(((.((((((.(((((....))))).))))..)).)))...))))...))))))).))....)))))))))....)))).(((.......(((((((.....))))))).....))).
>145388558 Hamatocaulis vernicosus
ACCGCGCCCCCCCACCGATCCGCTCCCGCCGGGAGTCGGGTCGAGTGCAAGTGGCCATCCCGGTGGGCCTTCGAAGGAAGGGCTTTAAGGGTTGGCTGAAATGGAGGGAATCGGGCCGCCGTGGTGACACAGTCCGCGATCGGGTGATCCGAGCTCCTCCGGGAGTCCGGAATTTTTCTAAGTGCGTGTCTGTGTCCCCCAGTTGGTTTCGGGTTACCTCATGCAGGTCGAGCGCGCCCCCGCGGCGCGCGTCACGCAT
............(((((((((((((((...))))).))))))).))).....(((((.(((...(((((((.......)))))))...))).)))))......((((...(((((..((((.((.(((((((..((((...(((.((((((.(((((....))))).))))..)).)))...))))...))))))).))....)))))))))....)))).(((.......(((((((.....))))))).....))).
>145388559 Hamatocaulis vernicosus
ACCGCGCCCCCCCACCGATCCGCTCCCGCCGGGAGTCGGGTCGAGTGCAAGTGGCCATCCCGGTGGGCCTTCGAAGGAAGGGCTTTAAGGGTTGGCTGAAATGGAGGGAATCGGGCCGCCGTGGTGACACAGTCCGCGATCGGGTGATCCGAGCTCCTCCGGGAGTCCGGAATTTTTCTAAGTGCGTGTCTGTGTCCCCCAGTTGGTTTCGGGTTACCTCATGCAGGTCGAGCGCGCCCCCGCGGCGCGCGTCACGCAT
............(((((((((((((((...))))).))))))).))).....(((((.(((...(((((((.......)))))))...))).)))))......((((...(((((..((((.((.(((((((..((((...(((.((((((.(((((....))))).))))..)).)))...))))...))))))).))....)))))))))....)))).(((.......(((((((.....))))))).....))).
>145388560 Hamatocaulis vernicosus
ACCGCGCCCCCCCACCGATCCGCTCCCGCCGGGAGTCGGGTCGAGTGCAAGTGGCCATCCCGGTGGGCCTTCGAAGGAAGGGCTTTAAGGGTTGGCTGAAATGGAGGGAATCGGGCCGCCGTGGTGACACAGTCCGCGATCGGGTGATCCGAGCTCCTCCGGGAGTCCGGAATTTTTCTAAGTGCGTGTCTGTGTCCCCCAGTTGGTTTCGGGTTACCTCATGCAGGTCGAGCGCGCCCCCGCGGCGCGCGTCACGCAT
............(((((((((((((((...))))).))))))).))).....(((((.(((...(((((((.......)))))))...))).)))))......((((...(((((..((((.((.(((((((..((((...(((.((((((.(((((....))))).))))..)).)))...))))...))))))).))....)))))))))....)))).(((.......(((((((.....))))))).....))).
>145388561 Hamatocaulis vernicosus
ACCGCGCCCCCCCACCGATCCGCTCCCGCCGGGAGTCGGGTCGAGTGCAAGTGGCCATCCCGGTGGGCCTTCGAAGGAAGGACTTTAAGGGTTGGCTGAAATGGAGGGAATCGGGCCGCCGTGGTGACACAGTCCGCGATCGGGTGATCCGAGCTCCTCCGGGAGTCCGGAATTTTTCTAAGTGCGTGTCTGTGTCCCCCAGTTGGTTTCGGGTTACCTCATGCAGGTCGAGCGCGCCCCCGCGGCGCGCGTCACGCAT
............(((((((((((((((...))))).))))))).))).....(((((.(((...((((((((....))))).)))...))).)))))......((((...(((((..((((.((.(((((((..((((...(((.((((((.(((((....))))).))))..)).)))...))))...))))))).))....)))))))))....)))).(((.......(((((((.....))))))).....))).
>145388562 Hamatocaulis vernicosus
ACCGCGCCCCCCCACCGATCCGCTCCCGCCGGGAGTCGGGTCGAGTGCAAGTGGCCATCCCGGTGGGCCTTCGAAGGAAGGACTTTAAGGGTTGGCTGAAATGGAGGGAATCGGGCCGCCGTGGTGACACAGTCCGCGATCGGGTGATCCGAGCTCCTCCGGGAGTCCGGAATTTTTCTAAGTGCGTGTCTGTGTCCCCCAGTTGGTTTCGGGTTACCTCATGCAGGTCGAGCGCGCCCCCGCGGCGCGCGTCACGCAT
............(((((((((((((((...))))).))))))).))).....(((((.(((...((((((((....))))).)))...))).)))))......((((...(((((..((((.((.(((((((..((((...(((.((((((.(((((....))))).))))..)).)))...))))...))))))).))....)))))))))....)))).(((.......(((((((.....))))))).....))).
>145388563 Hamatocaulis vernicosus
ACCGCGCCCCCCCACCGATCCGCTCCCGCCGGGAGTCGGGTCGAGTGCAAGTGGCCATCCCGGTGGGCCTTCGAAGGAAGGACTTTAAGGGTTGGCTGAAATGGAGGGAATCGGGCCGCCGTGGTGACACAGTCCGCGATCGGGTGATCCGAGCTCCTCCGGGAGTCCGGAATTTTTCTAAGTGCGTGTCTGTGTCCCCCAGTTGGTTTCGGGTTACCTCATGCAGGTCGAGCGCGCCCCCGCGGCGCGCGTCACGCAT
............(((((((((((((((...))))).))))))).))).....(((((.(((...((((((((....))))).)))...))).)))))......((((...(((((..((((.((.(((((((..((((...(((.((((((.(((((....))))).))))..)).)))...))))...))))))).))....)))))))))....)))).(((.......(((((((.....))))))).....))).
>145388564 Hamatocaulis vernicosus
ACCGCGCCCCCCCACCGATCCGCTCCCGCCGGGAGTCGGGTCGAGTGCAAGTGGCCATCCCGGTGGGCCTTCGAAGGAAGGGCTTTAAGGGTTGGCTGAAATGGAGGGAATCGGGCCGCCGTGGTGACACAGTCCGCGATCGGGTGATCCGAGCTCCTCCGGGAGTCCGGAATTTTTCTAAGTGCGTGTCTGTGTCCCCCAGTTGGTTTCGGGTTACCTCATGCAGGTCGAGCGCGCCCCCGCGGCGCGCGTCACGCAT
............(((((((((((((((...))))).))))))).))).....(((((.(((...(((((((.......)))))))...))).)))))......((((...(((((..((((.((.(((((((..((((...(((.((((((.(((((....))))).))))..)).)))...))))...))))))).))....)))))))))....)))).(((.......(((((((.....))))))).....))).
>145388565 Hamatocaulis vernicosus
ACCGCGCCCCCCCACCGATCCGCTCCCGCCGGGAGTCGGGTCGAGTGCAAGTGGCCATCCCGGTGGGCCTTCGAAGGAAGGGCTTTAAGGGTTGGCTGAAATGGAGGGAATCGGGCCGCCGTGGTGACACAGTCCGCGATCGGGTGATCCGAGCTCCTCCGGGAGTCCGGAATTTTTCTAAGTGCGTGTCTGTGTCCCCCAGTTGGTTTCGGGTTACCTCATGCAGGTCGAGCGCGCCCCCGCGGCGCGCGTCACGCAT
............(((((((((((((((...))))).))))))).))).....(((((.(((...(((((((.......)))))))...))).)))))......((((...(((((..((((.((.(((((((..((((...(((.((((((.(((((....))))).))))..)).)))...))))...))))))).))....)))))))))....)))).(((.......(((((((.....))))))).....))).
>145388566 Hamatocaulis vernicosus
ACCGCGCCCCCCCACCGATCCGCTCCCGCCGGGAGTCGGGTCGAGTGCAAGTGGCCATCCCGGTGGGCCTTCGAAGGAAGGGCTTTAAGGGTTGGCTGAAATGGAGGGAATCGGGCCGCCGTGGTGACACAGTCCGCGATCGGGTGATCCGAGCTCCTCCGGGAGTCCGGAATTTTTCTAAGTGCGTGTCTGTGTCCCCCAGTTGGTTTCGGGTTACCTCATGCAGGTCGAGCGCGCCCCCGCGGCGCGCGTCACGCAT
............(((((((((((((((...))))).))))))).))).....(((((.(((...(((((((.......)))))))...))).)))))......((((...(((((..((((.((.(((((((..((((...(((.((((((.(((((....))))).))))..)).)))...))))...))))))).))....)))))))))....)))).(((.......(((((((.....))))))).....))).
>145388567 Hamatocaulis vernicosus
ACCGCGCCCCCCCACCGATCCGCTCCCGCCGGGAGTCGGGTCGAGTGCAAGTGGCCATCCCGGTGGGCCTTCGAAGGAAGGACTTTAAGGGTTGGCTGAAATGGAGGGAATCGGGCCGCCGTGGTGACACAGTCCGCGATCGGGTGATCCGAGCTCCTCCGGGAGTCCGGAATTTTTCTAAGTGCGTGTCTGTGTCCCCCAGTTGGTTTCGGGTTACCTCATGCAGGTCGAGCGCGCCCCCGCGGCGCGCGTCACGCAT
............(((((((((((((((...))))).))))))).))).....(((((.(((...((((((((....))))).)))...))).)))))......((((...(((((..((((.((.(((((((..((((...(((.((((((.(((((....))))).))))..)).)))...))))...))))))).))....)))))))))....)))).(((.......(((((((.....))))))).....))).
>145388568 Hamatocaulis vernicosus
GCGCCCCCCCCACCGATCCGCTCCCGCCGGGAGTCGGGTCGAGTGCAAGTGGCCATCCCGGTGGGCCTTCGAAGGAAGGGCTTTAAGGGTTGGCTGAAATGGAGGGAATCGGGCCGCCGTGGTGACACAGTCCGCGATCGGGTGATCCGAGCTCCTCCGGGAGTCCGGACTTTTTCTAAGTGCGTGTCTGTGTCCCCCAGTTGGTTTCGGGTTACCTCATGCAGGTCGAGCGCGCCCCCGCGGCGCGCGTCACGCAT
..........(((((((((((((((...))))).))))))).))).....(((((.(((...(((((((.......)))))))...))).)))))......((((...(((((..((((.((.(((((((..((((...(((.((((((.(((((....))))).))))..)).)))...))))...))))))).))....)))))))))....)))).(((.......(((((((.....))))))).....))).
>145388569 Hamatocaulis vernicosus
ACCGCGCCCCCCCACCGATCCGCTCCCGCCGGGAGTCGGGTCGAGTGCAAGTGGCCATCCCGGTGGGCCTTCGAAGGAAGGGCTTTAAGGGTTGGCTGAAATGGAGGGAATCGGGCCGCCGTGGTGACACAGTCCGCGATCGGGTGATCCGAGCTCCTCCGGGAGTCCGGAATTTTTCTAAGTGCGTGTCTGTGTCCCCCAGTTGGTTTCGGGTTACCTCATGCAGGTCGAGCGCGCCCCCGCGGCGCGCGTCACGCAT
............(((((((((((((((...))))).))))))).))).....(((((.(((...(((((((.......)))))))...))).)))))......((((...(((((..((((.((.(((((((..((((...(((.((((((.(((((....))))).))))..)).)))...))))...))))))).))....)))))))))....)))).(((.......(((((((.....))))))).....))).
>145388570 Hamatocaulis vernicosus
ACCGCGCCCCCCCACCGATCCGCTCCCGCCGGGAGTCGGGTCGAGTGCAAGTGGCCATCCCGGTGGGCCTTCGAAGGAAGGACTTTAAGGGTTGGCTGAAATGGAGGGAATCGGGCCGCCGTGGTGACACAGTCCGCGATCGGGTGATCCGAGCTCCTCCGGGAGTCCGGAATTTTTCTAAGTGCGTGTCTGTGTCCCCCAGTTGGTTTCGGGTTACCTCATGCAGGTCGAGCGCGCCCCCGCGGCGCGCGTCACGCAT
............(((((((((((((((...))))).))))))).))).....(((((.(((...((((((((....))))).)))...))).)))))......((((...(((((..((((.((.(((((((..((((...(((.((((((.(((((....))))).))))..)).)))...))))...))))))).))....)))))))))....)))).(((.......(((((((.....))))))).....))).
>145388571 Hamatocaulis vernicosus
ACCGCGCCCCCCCACCGATCCGCTCCCGCCGGGAGTCGGGTCGAGTGCAAGTGGCCATCCCGGTGGGCCTTCGAAGGAAGGGCTTTAAGGGTTGGCTGAAATGGAGGGAATCGGGCCGCCGTGGTGACACAGTCCGCGATCGGGTGATCCGAGCTCCTCCGGGAGTCCGGAATTTTTCTAAGTGCGTGTCTGTGTCCCCCAGTTGGTTTCGGGTTACCTCATGCAGGTCGAGCGCGCCCCCGCGGCGCGCGTCACGCAT
............(((((((((((((((...))))).))))))).))).....(((((.(((...(((((((.......)))))))...))).)))))......((((...(((((..((((.((.(((((((..((((...(((.((((((.(((((....))))).))))..)).)))...))))...))))))).))....)))))))))....)))).(((.......(((((((.....))))))).....))).
>145388572 Hamatocaulis vernicosus
ACCGCGCCCCCCCACCGATCCGCTCCCGCCGGGAGTCGGGTCGAGTGCAAGTGGCCATCCCGGTGGGCCTTCGAAGGAAGGACTTTAAGGGTTGGCTGAAATGGAGGGAATCGGGCCGCCGTGGTGACACAGTCCGCGATCGGGTGATCCGAGCTCCTCCGGGAGTCCGGAATTTTTCTAAGTGCGTGTCTGTGTCCCCCAGTTGGTTTCGGGTTACCTCATGCAGGTCGAGCGCGCCCCCGCGGCGCGCGTCACGCAT
............(((((((((((((((...))))).))))))).))).....(((((.(((...((((((((....))))).)))...))).)))))......((((...(((((..((((.((.(((((((..((((...(((.((((((.(((((....))))).))))..)).)))...))))...))))))).))....)))))))))....)))).(((.......(((((((.....))))))).....))).
>145388573 Hamatocaulis vernicosus
ACCGCGCCCCCCCACCGATCCGCTCCCGCCGGGAGTCGGGTCGAGTGCAAGTGGCCATCCCGGTGGGCCTTCGAAGGAAGGGCTTTAAGGGTTGGCTGAAATGGAGGGAATCGGGCCGCCGTGGTGACACAGTCCGCGATCGGGTGATCCGAGCTCCTCCGGGAGTCCGGAATTTTTCTAAGTGCGTGTCTGTGTCCCCCAGTTGGTTTCGGGTTACCTCATGCAGGTCGAGCGCGCCCCCGCGGCGCGCGTCACGCAT
............(((((((((((((((...))))).))))))).))).....(((((.(((...(((((((.......)))))))...))).)))))......((((...(((((..((((.((.(((((((..((((...(((.((((((.(((((....))))).))))..)).)))...))))...))))))).))....)))))))))....)))).(((.......(((((((.....))))))).....))).
>145388574 Hamatocaulis vernicosus
ACCGCGCCCCCCCACCGATCCGCTCCCGCCGGGAGTCGGGTCGAGTGCAAGTGGCCATCCCGGTGGGCCTTCGAAGGAAGGACTTTAAGGGTTGGCTGAAATGGAGGGAATCGGGCCGCCGTGGTGACACAGTCCGCGATCGGGTGATCCGAGCTCCTCCGGGAGTCCGGAATTTTTCTAAGTGCGTGTCTGTGTCCCCCAGTTGGTTTCGGGTTACCTCATGCAGGTCGAGCGCGCCCCCGCGGCGCGCGTCACGCAT
............(((((((((((((((...))))).))))))).))).....(((((.(((...((((((((....))))).)))...))).)))))......((((...(((((..((((.((.(((((((..((((...(((.((((((.(((((....))))).))))..)).)))...))))...))))))).))....)))))))))....)))).(((.......(((((((.....))))))).....))).
>145388575 Hamatocaulis vernicosus
ACCGCGCCCCCCCACCGATCCGCTCCCGCCGGGAGTCGGGTCGAGTGCAAGTGGCCATCCCGGTGGGCCTTCGAAGGAAGGGCTTTAAGGGTTGGCTGAAATGGAGGGAATCGGGCCGCCGTGGTGACACAGTCCGCGATCGGGTGATCCGAGCTCCTCCGGGAGTCCGGAATTTTTCTAAGTGCGTGTCTGTGTCCCCCAGTTGGTTTCGGGTTACCTCATGCAGGTCGAGCGCGCCCCCGCGGCGCGCGTCACGCAT
............(((((((((((((((...))))).))))))).))).....(((((.(((...(((((((.......)))))))...))).)))))......((((...(((((..((((.((.(((((((..((((...(((.((((((.(((((....))))).))))..)).)))...))))...))))))).))....)))))))))....)))).(((.......(((((((.....))))))).....))).
>145388576 Hamatocaulis vernicosus
ACCGCGCCCCCCCACCGATCCGCTCCCGCCGGGAGTCGGGTCGAGTGCAAGTGGCCATCCCGGTGGGCCTTCGAAGGAAGGACTTTAAGGGTTGGCTGAAATGGAGGGAATCGGGCCGCCGTGGTGACACAGTCCGCGATCGGGTGATCCGAGCTCCTCCGGGAGTCCGGAATTTTTCTAAGTGCGTGTCTGTGTCCCCCAGTTGGTTTCGGGTTACCTCATGCAGGTCGAGCGCGCCCCCGCGGCGCGCGTCACGCAT
............(((((((((((((((...))))).))))))).))).....(((((.(((...((((((((....))))).)))...))).)))))......((((...(((((..((((.((.(((((((..((((...(((.((((((.(((((....))))).))))..)).)))...))))...))))))).))....)))))))))....)))).(((.......(((((((.....))))))).....))).
>145388577 Hamatocaulis vernicosus
ACCGCGCCCCCCCACCGATCCGCTCCCGCCGGGAGTCGGGTCGAGTGCAAGTGGCCATCCCGGTGGGCCTTCGAAGGAAGGACTTTAAGGGTTGGCTGAAATGGAGGGAATCGGGCCGCCGTGGTGACACAGTCCGCGATCGGGTGATCCGAGCTCCTCCGGGAGTCCGGAATTTTTCTAAGTGCGTGTCTGTGTCCCCCAGTTGGTTTCGGGTTACCTCATGCAGGTCGAGCGCGCCCCCGCGGCGCGCGTCACGCAT
............(((((((((((((((...))))).))))))).))).....(((((.(((...((((((((....))))).)))...))).)))))......((((...(((((..((((.((.(((((((..((((...(((.((((((.(((((....))))).))))..)).)))...))))...))))))).))....)))))))))....)))).(((.......(((((((.....))))))).....))).
>145388578 Hamatocaulis vernicosus
ACCGCGCCCCCCCACCGATCCGCTCCCGCCGGGAGTCGGGTCGAGTGCAAGTGGCCATCCCGGTGGGCCTTCGAAGGAAGGACTTTAAGGGTTGGCTGAAATGGAGGGAATCGGGCCGCCGTGGTGACACAGTCCGCGATCGGGTGATCCGAGCTCCTCCGGGAGTCCGGAATTTTTCTAAGTGCGTGTCTGTGTCCCCCAGTTGGTTTCGGGTTACCTCATGCAGGTCGAGCGCGCCCCCGCGGCGCGCGTCACGCAT
............(((((((((((((((...))))).))))))).))).....(((((.(((...((((((((....))))).)))...))).)))))......((((...(((((..((((.((.(((((((..((((...(((.((((((.(((((....))))).))))..)).)))...))))...))))))).))....)))))))))....)))).(((.......(((((((.....))))))).....))).
>145388579 Hamatocaulis vernicosus
ACCGCGCCCCCCCACCGATCCGCTCCCGCCGGGAGTCGGGTCGAGTGCAAGTGGCCATCCCGGTGGGCCTTCGAAGGAAGGGCTTTAAGGGTTGGCTGAAATGGAGGGAATCGGGCCGCCGTGGTGACACAGTCCGCGATCGGGTGATCCGAGCTCCTCCGGGAGTCCGGAATTTTTCTAAGTGCGTGTCTGTGTCCCCCAGTTGGTTTCGGGTTACCTCATGCAGGTCGAGCGCGCCCCCGCGGCGCGCGTCACGCAT
............(((((((((((((((...))))).))))))).))).....(((((.(((...(((((((.......)))))))...))).)))))......((((...(((((..((((.((.(((((((..((((...(((.((((((.(((((....))))).))))..)).)))...))))...))))))).))....)))))))))....)))).(((.......(((((((.....))))))).....))).
>145388580 Hamatocaulis vernicosus
ACCGCGCCCCCCCACCGATCCGCTCCCGCCGGGAGTCGGGTCGAGTGCAAGTGGCCATCCCGGTGGGCCTTCGAAGGAAGGGCTTTAAGGGTTGGCTGAAATGGAGGGAATCGGGCCGCCGTGGTGACACAGTCCGCGATCGGGTGATCCGAGCTCCTCCGGGAGTCCGGAATTTTTCTAAGTGCGTGTCTGTGTCCCCCAGTTGGTTTCGGGTTACCTCATGCAGGTCGAGCGCGCCCCCGCGGCGCGCGTCACGCAT
............(((((((((((((((...))))).))))))).))).....(((((.(((...(((((((.......)))))))...))).)))))......((((...(((((..((((.((.(((((((..((((...(((.((((((.(((((....))))).))))..)).)))...))))...))))))).))....)))))))))....)))).(((.......(((((((.....))))))).....))).
>145848873 Acrocladium auriculatum
CCCCCCACCAATCCGCTCCCAGCGAGTCGGGTCGAGTGAAAGTGGCCATCCCAGTCCCCGCGGCTGGGTTGGCTGAAATGGAAGGAATTTTGGCCGCCGTGGTGACGCAGTCCGCGATCGGGTGATCCGAGCTCCCAGAGCCCGGAATTTTTCTAAGTGCGTGGCTGCGTCCCCCAGTTGGTTGTTACCTCGTGCAGGTGTCTCGCCCCCTCATCGGGGCGAGCGTCACG
.....((((.((((((((.....)))).)))).).))).....(((((.(((((....(...)))))).)))))......((.(.....(((((((..((((.(((((((((((((..((((.((((((.((((...)))).))))..)).)))..))))).)))))))))..))).)))))))..)).))...(..((((((((...((((...)))))))).)).)))
>147917542 Homalothecium laevisetum
GCCCCCCACCGATCCGCTCCCGCCGCGAGGCGCCAGTCGATTCGAGTGGAAGTGGCCGTCCCGGTCGCGGCCTTCGCAAGAAGGCCTTGAGAGCGAGCAAGGGTCGGCTGAAATGGATGGAATTGGGCCGCCGTGGTGACACAGTCCGCGATCGGGTGATTTTTCGCGAGCCTCCTCCGGGAGGGTCGCCGTGAATTTTTCTAAGTGCGTGGCTGCGTCCCCCAGTTGGTTTCGGTTACCTCGTGCAGGTCGTGCGCGCCCCCCGCGGCGCGCGTCACGCATCAGAC
.....((((((((.((((..((((....))))..)).))).))).))))....(((((.(((.((((((((((((....)))))))......)))).)..))).))))).........(((((((((..(((((((.(((.(((((((((..((((.((.((((.(((.((((.((...)).))))))).).))).)).)))..))))).))))).))).)).)..))))))))))).))..((((..((.(((((((.((.....))))))))).)))))).....
>148832185 Thuidium thermophilum
CCCCCCACCGACCCACTCCGGTCGAGTGAAAGTGGCCGTCCCGGCGGGCCCCCTCCCCTTCGGGAGAGGGGTCCCGAAGGGTCGGCTGAAATGGAAGGAATCGGGCCGCCGTGGCGACACAGTCCGCGATCGGGTGATCCGGACTCCCTTGATCGGGAGTCGGGAGTTTTCTAAGTGCGTGGCTGCGTCCCCCAGTCGGTTGTGGTTACCTCACGCAGGTCGAGCGCGCCCCCGCGGCGCGCGCGTCACGC
.....((((((((......))))).)))....((((((.(((..((((.((((((.(.(...)).))))))))).)..))).)))))).........((...((((((..((((.(((.(((((((((..((((.(((((.(((((..((....))))))).))).)).)))..))))).))))).)))..))).)))))).......).))......(.(((((((((.((...)).)))))).)..)))
>150035035 Hypnum cupressiforme
GCGCACCCCCACCGACCCACTCCCGTTCGCGGCGAGTCGGGTCGAGTGAAAGTGGCCGTCCCGAGCGGTGGGGGCCCGTCGGGCCTTCACTTGGAAGGGTGGGCTGAAATGGATGGAATTGGGCCGCCGTGGTGTGATGCAGTCCGCGATCGGGTGATCCGAGCTCCTCCGGGAGTCCGGACTTTTTCTAAGTGCGTGGCTGCGTCCCCCCAGTCGGTCCGTGGTTACCCCAGGTCGATGCGCGCCCGCGAGGCGCGCGTCACGCAT
.........((((((((((((((((....))).)))).)))))).))).....((((..(((....(((((((((((...))))))))))).....)))..))))....(((...((..(((((((...(((...(((((((((((((...(((.((((((.(((((....))))).))))..)).)))...)))).)))))))))...)))..)))))))...))...)))....((((((((((.....))))))))))......
>150035037 Hypnum jutlandicum
GCGCCCCCCCACCGACCCACTCCCGTTCGCGGCGAGTCGGGTTGAGTGAAAGTGGCCGTCCCGAGTGGTGGGGGCCCGTCGGGCCTTCACTTGGAAGGGTGGGCTGAAATGGATGGAATAGGGCCGCCGTGGTGTGATGCAGTCCGCGATCGGGTGATCCGAGCTCCTCCGGGAGTCCGGACTTTTTCTAAGTGCGTGGCTGCGTCCCCCCAGTCGGTCCGCGGTTACCCCAGGTCGATGCGCGCCCGCGAGGCGCGCGTCACGCAT
.........((((((((((((((((....))).)))).)))))).))).....((((..(((....(((((((((((...))))))))))).....)))..))))....(((..(((((.((((((...(((...(((((((((((((...(((.((((((.(((((....))))).))))..)).)))...)))).)))))))))...)))..))))))...))).)))))....((((((((((.....))))))))))......
>15282350 Claopodium aciculum
ACCGCGCCCCCCACCGATCCGCTCCCGCCGGGGGTCGGGTCGAGTGGAAGTGGCCGTCCCCGGTCTTGGCCTGAACCGCCGAGCGAAGGGTCGGCTGAAATGGAGGGAATTGGGCCGCCGTGGTGACACAGTCCGCGATCGGGTGATTTTACGGGGAGCCCCCTCCGACCGGAGAGGGGATCCGTCAATTTTTCTAAGTGCGTGGCTGCGTCCCCCAGTTGGTTACCTCGTGTTACCTCGTGCAGGTCTGGAAAGCGCGCCCCCGCGGCGCGCGTCACGCAT
..........((((((((((((((((...))))).))))))).))))....(((((..(((.(.((((((.......)))))))...))).)))))......((((..((.(((..((((.((.(((.(((((((((...(((.((.((.(((((...((((((((....)))).)))).))))).)).)).)))...)))).))))).))).))....))))..))).))....))))......((.(((...(((((((.....))))))).))).))..
>15384772 Herpetineuron toccoae
ACCGCGCCCCCCCACCGCTCCACTCCCGCGGGGAGCTGGGTCGAGTGAAAGTGGCCGTCCCCGTGGGCCTCCTCCTCCTCCCCCTTCCAAGGAAGGGAAGGGAAGGAAGGAAGGCCCTCAAGGGTTGGCTGAAATGGAAGGAATTCGGCCGCCGTGGTGACACAGTCCGCGATCAGGTGATCCGGGCTCTTCCGGGAGCCCGGACTTTTTCCAAGTGCGTGGCTGCGTCCCCCAGTCGGTCGTGGTTCCCTCATGCAGGTCGAGCGCGCCCCCGCGGCGCGCGTCACGCAT
............(((((.(((((((((...))))).)))).)).))).....(((((..(((..(((((((((..((((..(((((((.......))))))).))))))).))))))....))).)))))......((.((((((((((((...(((.(((.(((((((((....((.((((((((((((....))))))))))..))..))...)))).))))).)))..)))..)))))).)))))).)).(((.......(((((((.....))))))).....))).
>15419636 Fifea aciphylla
GCGCCCCCCACCGATCCACTCCCGCCGGGAGTCGGGTCGAGTGGAAGTGGCCATCCCGGTGGGCCTTCTGCATCTTGTTCAAGAGAGGAAGGACTTGAGGGTTGGCTGAAATGCAGGGAATCGGGCCGCCGTGGTGACACAGTCCGCGATCGGGTGATTTGGGGGCTCCTCCGGGAGTCCTGAATTTTTCTAAGTGCGTGGCTGCGTCCCCCAGTCGGTGTTGGTGTTACCTCATGCAGGTCGAGCGCGCCCCCGCGGCGCGCGTCACGCATC
.......((((((((((((((((...)))))).)))))).))))....(((((.(((..((((((((((...((((....))))..)))))).)))).))).)))))((..(((((((.((((...(((((.((.(((.(((((((((...(((.((.((.((((((((....)))))))).)).)).)))...)))).))))).))).))....))))).))))....)))..))))..))..(((((((.....)))))))..........
>15592949 Floribundaria floribunda
ACCGCGCCCCCCACCGATCCGCCCCCGCGGGAGTTGGAGTCGAGTGGAAGTGGCCGTCCCGGTCTCGGCCTTGGCGCCGGGTGAAGGGTCGGCTGAAATGAATGGAATTGGGCCGCCGTGGTGACACAGTCCGCGATCGGGTGATTTTTCGGCGAGCCTCGCTTCGGGGAGGGGAGCCGTGAATTTTTCTAAGTGCGGCTGTGTCCCCCAGTCGGTTGCTACCTCGTGCAGGTCCTCGCGCCCCCGCGGCGCGCTCGTCACGCATC
..........(((((((((((.(((...)))...)))).))).))))....(((((.(((...((((((......))))))....))).)))))................(((.((((.((.(((((((.(((((...(((.(((((..((((...((((.((....)).)))).)))).)))))..)))...)))))))))))).))....)))).)))....((((..((....((((((.....)))))).))..))))....
>15592951 Weymouthia billardieri
ACCGCGCCCCCCACCGATCCACTCCCGTCGGGAGTCGGGTCGAGTGGAAGTGGCCATCCCGGTCGGCCTTCTGCATTTTGTTTAAAGAGAGGAAGGACTTGAGGGTTGGCTGAAATGCAGGGAATCGGGCCGCCGTGGTGACACAGTCCGCGATCGGGTGATTTGGGGGCTCCTCCGGGAGTCCTGAATTTTTCTAAGTGCGTGGCTGCGTCCCCCAGTCGGTGTTGGTGTTACNTCATGCAGGTCGAGCGCGCCCCCGCGGCGCGCCTCACGCNTC
..........((((((((((((((((...)))))).)))))).))))....(((((.(((..(((.((((((...((((.....))))..))))))...)))))).)))))((..((((..((((((...(((((.((.(((.(((((((((...(((.((.((.((((((((....)))))))).)).)).)))...)))).))))).))).))....))))).))))......)).))))..))..(((((((.....)))))))..........
>157850967 Homalothecium nuttallii
ACCGCGCCCCCCACCGATCCACTCTCGCCGCGAGGCGACAGTCGGGTCGAGTGAAAGTGGCCGTCCCGGTTTGYTGAGTGGTGGTCTTCGCGAGAAGGCCGCCATCCTTGGAAGGGTCGGCTGAAATGGATGGAATTGGGCCGCCGTGGTGACACAGTCCGCGATCGGGTGATTTCGTCGCGAGCCTCCTCCGGGAGGGTCGCCTTGAATTTTTCTAAGTGCGAGTCTGCGTCCCCCAGTTGGCTTTTTGGTTCCCTCATGCAGGTCGAG
.((((......((((((((((((.(((((....))))).))).)))))).)))...))))((((((...........((((((((((((.((((.(((...)).).))))))).)))).))))...)))))))..(.((((((..((((.(((.(((.(((((..((((.(((((.(..((((.(((((....))))).)))))..)))))..)))..))))).).))).)))..))).)))))..)).)....(((.....))).....
>157850981 Homalothecium sericeum
CCCCCCACCGATCCACTCTCGCCGCGAGGCGACAGTCGGGTCGAGTGAAAGTGGCCGTCCCGGTTTTTTTCCCAAGTGTTGGTCTTCGCGAGAAGGCCCTCCTTAGTAGAAGAAGGGTCGGCTGAAATGGATGGAATTGGGCCGCCGTGGTGACACAGTCCGCGATCGGGTGATTTTGTCGCGAGCCTCCTCCGGGAGGGTCGCGGTGAATTTTTCTAAGTGCGAGTCTGCGTCCCCCAGTTGGCTTTGGTTACCTCATGCAGGTCGAGCGCGCCCCCCGCGGCGCGC
.....((((((((((((.(((((....))))).))).)))))).))).....(((((.(((..((((((..(.(((.(..(((((((....))))))))..))).).)))))).))).)))))((..((.((((....((((((((((((.(((.(((.(((((..((((.(((((.(((((((.(((((....))))).))))))))))))..)))..))))).).))).))).)).)..))))...)))).).)))).))..))..((((((((...).)))))))
>161375741 Rhytidiadelphus squarrosus
ACCGCGTCCCCCACCGATCCACTCCCCCTGCGGGAGTTCAAGGTTCGAGTGGATTGGGTCATCCCGCCGCCGCGGGTCTCCTTCGGGGGATCCCGCTACGTGACGGGTTGACTGAAATGGAAGGAATTGGGCCGCCGTGGTGACACAGTCCGCGATCGGGTGATCCGAGTTCCTCCGGGAGCCCGGAATTTTTCTAAGTGTGGCTGCGTCCCCCAGTTGGTTTGGGTTACCTCATGCAGGTCGAGCGCGCCCTTGCGGCGCGCGTCACGCA
.((......((((((((.((((((((.....))))))....)).))).))))...)))(.(.(((......((((((((((....)))))))........)).))))).).((((..(.((.((((((.((..(((((((.(((.((((((..(..((((.((((((.(((((....))))).))))..)).)))..))).))))).))).)).)..)))))).)))).)))))).)))...(((((((((.....))))))).)).....
>161375742 Rhytidiadelphus squarrosus
ACCGCGTCCCCCACCGATCCACTCCCCCTGCGGGAGTTCAAGGTTCGAGTGGATTGGGTCATCCCGCCGCCGCGGGTCTCCTTCGGGGGATCCCGCTACGTGACGGGTTGACTGAAATGGAAGGAATTGGGCCGCCGTGGTGACACAGTCCGCGATCGGGTGATCCGAGTTCCTCCGGGAGCCCGGAATTTTTCTAAGTGTGGCTGCGTCCCCCAGTTGGTTTGGGTTACCTCATGCAGGTCGAGCGCGCCCTTGCGGCGCGCGTCACGCA
.((......((((((((.((((((((.....))))))....)).))).))))...)))(.(.(((......((((((((((....)))))))........)).))))).).((((..(.((.((((((.((..(((((((.(((.((((((..(..((((.((((((.(((((....))))).))))..)).)))..))).))))).))).)).)..)))))).)))).)))))).)))...(((((((((.....))))))).)).....
>161375743 Rhytidiadelphus subpinnatus
ACCGCGTCCCCCACCGATCCACTCCCCCCGCGGGAGTTCAAGGTTCGAGTGGATTGGGTCATCCCGCCGCCGCGGGTCTCCTTCGGGGGATCCCGCCAAGTGACGGGTTGACTGAAATGGAAGGAATTGGGCCGCCGTGGTGACACAGTCCGCGATCGGGTGATCCGAGTTCCTCCGGGAGCCCGGAATTTTTCTAAGTGTGGCTGCGTCCCCCAGTTGGTTTGGGTTACCTCATGCAGGTCGAGCGCGCCCTTGCGGCGCGCGTCACGCA
.((......((((((((.((((((((.....))))))....)).))).))))...)))(.(.(((......((((((((((....)))))))........)).))))).).((((..(.((.((((((.((..(((((((.(((.((((((..(..((((.((((((.(((((....))))).))))..)).)))..))).))))).))).)).)..)))))).)))).)))))).)))...(((((((((.....))))))).)).....
>161375744 Rhytidiadelphus subpinnatus
ACCGCGTCCCCCACCGATCCACTCCCCCCGCGGGAGTTCAAGGTTCGAGTGGATTGGGTCATCCCGCCGCCGCGGGTCTCCTTCGGGGGATCCCGCCAAGTGACGGGTTGACTGAAATGGAAGGAATTGGGCCGCCGTGGTGACACAGTCCGCGATCGGGTGATCCGAGTTCCTCCGGGAGCCCGGAATTTTTCTAAGTGTGGCTGCGTCCCCCAGTTGGTTTGGGTTACCTCATGCAGGTCGAGCGCGCCCTTGCGGCGCGCGTCACGCA
.((......((((((((.((((((((.....))))))....)).))).))))...)))(.(.(((......((((((((((....)))))))........)).))))).).((((..(.((.((((((.((..(((((((.(((.((((((..(..((((.((((((.(((((....))))).))))..)).)))..))).))))).))).)).)..)))))).)))).)))))).)))...(((((((((.....))))))).)).....
>161375745 Rhytidiadelphus subpinnatus
ACCGCGTCCCCCACCGATCCACTCCCCCCGCGGGAGTTCAAGGTTCGAGTGGATTGGGTCATCCCGCCGCCGCGGGTCTCCTTCGGGGGATCCCGCCAAGTGACGGGTTGACTGAAATGGAAGGAATTGGGCCGCCGTGGTGACACAGTCCGCGATCGGGTGATCCGAGTTCCTCCGGGAGCCCGGAATTTTTCTAAGTGTGGCTGCGTCCCCCAGTTGGTTTGGGTTACCTCATGCAGGTCGAGCGCGCCCTTGCGGCGCGCGTCACGCA
.((......((((((((.((((((((.....))))))....)).))).))))...)))(.(.(((......((((((((((....)))))))........)).))))).).((((..(.((.((((((.((..(((((((.(((.((((((..(..((((.((((((.(((((....))))).))))..)).)))..))).))))).))).)).)..)))))).)))).)))))).)))...(((((((((.....))))))).)).....
>161621729 Sciuro-hypnum uncinifolium
ACCGCGCCCCCCACCGATCCACTCTCGCCGCGAGGCGCCAGTCGGGTCGAGTGCAAGTGGCCGTCCCGGTGGAGCGGCCTCCTTTCNCGAGGAGGCCTGACTTAGAAGGGTCGGCTGAAATGGATGGAATCGGGCCGCCGTGGTGACACAGTCCGCGATCGGGTGATTTCGTCGCGAGCCTCCTTCGGGAGGTTCTCGGCGAATTTTTCTAAGTGGTTGGCTGCGTCCCCCAGTTGGCTCGGGTTACCTCATGCAGGTCGAGCGCGCCCCCGCGGCGCGCGTCACGC
...((((.......(((((((((..((((....))))..))).)))))).))))....(((((.(((....(((((((((((((....))))))))).).)))....))).)))))((..((.((((..((((((((...(((.(((.((((((((....(((.((.(((((((.((((((((....)))))))).))))))).)).)))..))))...)))).)))..)))..))))))))......)))).))..))..(((((((.....))))))).......
>161621730 Sciuro-hypnum uncinifolium
ACCGCGCCCCCCACCGATCCACTCTCGCCGCGAGGCGCCAGTCGGGTCGAGTGCAAGTGGCCGTCCCGGTGGAGCGGCCTCCTTTCGCGAGGAGGCCTGACTTAGAAGGGTCGGCTGAAATGGATGGAATCGGGCCGCCGTGGTGACACAGTCCGCGATCGGGTGATTTCGTCGCGAGCCTCCTTCGGGAGGTTCTCGGCGAATTTTTCTAAGTGGTTGGCTGCGTCCCCCAGTTGGCTCGGGTTACCTCATGCAGGTCGAGCGCGCCCCCGCGGCGCGCGTCACGC
...((((.......(((((((((..((((....))))..))).)))))).))))....(((((.(((....(((((((((((((....))))))))).).)))....))).)))))((..((.((((..((((((((...(((.(((.((((((((....(((.((.(((((((.((((((((....)))))))).))))))).)).)))..))))...)))).)))..)))..))))))))......)))).))..))..(((((((.....))))))).......
>16266123 Scorpidium scorpioides
GCGCCCCCCCACCGCTCCACTCCCGCCAGGAGTCGGGTCGAGTGAAAGTGGCCGTCCCGGTGGGCCTTCGAAGGAAGGCCTTAAGGGTCGGCTGAAATGGAGGGAATCGGGCCGCCGTGGTGACACAGTCCGCGATCGGGTGATCCGAGCTCCTCCGGGAGCCCGGTATTTTTCTAAGTGTGTGGCTGTGTCCCCCAGTTGGTTGTGGTTACCTCATGCAGGTCGAGCGCGTCCCCGTGCCGCGCGTCACGCAT
.((.(.......((.(((((((.(....))))).))).)).))).....(((((.(((..(((((((((....)))))))).).))).)))))........(((((((((((((..((((.(((((((((((((..((((.((((((.(((((....))))).))).).)).)))..))))).)))))))))..))).)))))).))))).))).((((..((.(.(((((((...).).))))).).))))))
>16266125 Drepanocladus sordidus
GCGCCCCCCACCCACCCCCTCCCTCCGGGAGTCGGGTGGCGTGAAAGTGGCCGTCCCGGCGTCGGGCTTCGCGGCCTGACTGCGGGTCGGCTGAAATGGAAGGAATCGGGCCGCCGTGGTGACACAGTCCGCGATCGGGTGATCCGCGCTCCTTCGGGAGCCCGGAATATTTCTAAGTGCGTGGCTGCGTCCCCAGTTGGCTCCGGTTACCTCGTGCAGGTCGGGCGCGCCCCCCGTGAATGGGGCGGCGCGCGTCACGTCACGCAT
........(((((((((.(((((...)))))..)))))).))).....(((((.((((..((((((((....))))))))..)))).)))))........(((((((((((((...(((.(((.(((((((((...(((((.((((.(((((....))))).)))).))))).....)))).))))).))).)))..)))).)))))).))).((((....((.(((((((((((......)))).)))))))....))....))))
>164685144 Drepanocladus aduncus
ACCGCGCCCCCCACCCACCCCCTCCCTCCGGGAGTCGGGTGGCGTGAAAGTGGCCGTCCCGGCGTCGGGCTTCGCGGCCTGACTGCGGGTCGGCTGAAATGGAAGGAATCGGGCCGCCGTGGTGACACAGTCCGCGATCGGGTGATCCGCGCTCCTTCGGGAGCCCGGAATATTTCTAAGTGCGTGGCTGCGTCCCCAGTTGGCTCCGGTTACCTCGTGCAGGTCGGGCGCGCCCCCCGTGAATGGGGCGGCGCGCGTCACGTCACGCAT
...........(((((((((.(((((...)))))..)))))).))).....(((((.((((..((((((((....))))))))..)))).)))))........(((((((((((((...(((.(((.(((((((((...(((((.((((.(((((....))))).)))).))))).....)))).))))).))).)))..)))).)))))).))).((((....((.(((((((((((......)))).)))))))....))....))))
>164685145 Drepanocladus aduncus
ACCGCGCCCCCCACCCACCCCCTCCCTCCGGGAGTCGGGTGGAGTGAAAGTGGCCGTCCCGGCGTCGGGCTTCGCGGCCTGACTGCGGGTCGGCTGAAATGGAAGGAATCGGGCCGCCGTGGTGACACAGTCCGCGATCGGGTGATCCGCGCTCCTTCGGGAGCCCGGAATATTTCTAAGTGCGTGGCTGCGTCCCCAGTTGGCTCCGGTTACCTCGTGCAGGTCGGGCGCGCCCCCCGTGAATGGGGCGGCGCGCGTCACGTCACGCAT
...........(((((((((.(((((...)))))..)))))).))).....(((((.((((..((((((((....))))))))..)))).)))))........(((((((((((((...(((.(((.(((((((((...(((((.((((.(((((....))))).)))).))))).....)))).))))).))).)))..)))).)))))).))).((((....((.(((((((((((......)))).)))))))....))....))))
>164685146 Drepanocladus aduncus
ACCGCGCCCCCCACCCACCCCCTCCTTCCGGGAGTCGGGTGGCGTGAAAGTGGCCGTCCCGGCGTCGGGCTTCGCGGCCTGACTGCGGGTCGGCTGAAATGGAAGGAATCGGGCCGCCGTGGTGACACAGTCCGCGATCGGGTGATCCGCGCTCCTTCGGGAGCCCGGAATATTTCTAAGTGCGTGGCTGCGTCCCCAGTTGGCTCCGGTTACCTCGTGCAGGTCGGGCGCGCCCCCCGTGAATGGGGCGGCGCGCGTCACGTCACGCAT
...........(((((((((.(((((...)))))..)))))).))).....(((((.((((..((((((((....))))))))..)))).)))))........(((((((((((((...(((.(((.(((((((((...(((((.((((.(((((....))))).)))).))))).....)))).))))).))).)))..)))).)))))).))).((((....((.(((((((((((......)))).)))))))....))....))))
>164685147 Drepanocladus aduncus
ACCGCGCCCCCCACCCACCCCCTCCTTCCGGGAGTCGGGTGGCGTGAAAGTGGCCGTCCCGGCGTCGGGCTTCGCGGCCTGACTGCGGGTCGGCTGAAATGGAAGGAATCGGGCCGCCGTGGTGACACAGTCCGCGATCGGGTGATCCGCGCTCCTTCGGGAGCCCGGAATATTTCTAAGTGCGTGGCTGCGTCCCCAGTTGGCTCCGGTTACCTCGTGCAGGTCGGGCGCGCCCCCCGTGAATGGGGCGGCGCGCGTCACGTCACGCAT
...........(((((((((.(((((...)))))..)))))).))).....(((((.((((..((((((((....))))))))..)))).)))))........(((((((((((((...(((.(((.(((((((((...(((((.((((.(((((....))))).)))).))))).....)))).))))).))).)))..)))).)))))).))).((((....((.(((((((((((......)))).)))))))....))....))))
>164685148 Drepanocladus aduncus
ACCGCGCCCCCCACCCACCCCCTCCCTCCGGGAGTCGGGTGGAGTGAAAGTGGCCGTCCCGGCGTCGGGCTTCGCGGCCTGACTGCGGGTCGGCTGAAATGGAAGGAATCGGGCCGCCGTGGTGACACAGTCCGCGATCGGGTGATCCGCGCTCCTTCGGGAGCCCGGAATATTTCTAAGTGCGTGGCTGCGTCCCCAGTTGGCTCCGGTTACCTCGTGCAGGTCGGGCGCGCCCCCCGTGAATGGGGCGGCGCGCGTCACGTCACGCAT
...........(((((((((.(((((...)))))..)))))).))).....(((((.((((..((((((((....))))))))..)))).)))))........(((((((((((((...(((.(((.(((((((((...(((((.((((.(((((....))))).)))).))))).....)))).))))).))).)))..)))).)))))).))).((((....((.(((((((((((......)))).)))))))....))....))))
>164685149 Drepanocladus aduncus
ACCGCGCCCCCCACCCACCCCCTCCCTCCGGGAGTCGGGTGGAGTGAAAGTGGCCGTCCCGGCGTCGGGCTTCGCGGCCTGACTGCGGGTCGGCTGAAATGGAAGGAATCGGGCCGCCGTGGTGACACAGTCCGCGATCGGGTGATCCGCGCTCCTTCGGGAGCCCGGAATATTTCTAAGTGCGTGGCTGCGTCCCCAGTTGGCTCCGGTTACCTCGTGCAGGTCGGGCGCGCCCCCCGTGAATGGGGCGGCGCGCGTCACGTCACGCAT
...........(((((((((.(((((...)))))..)))))).))).....(((((.((((..((((((((....))))))))..)))).)))))........(((((((((((((...(((.(((.(((((((((...(((((.((((.(((((....))))).)))).))))).....)))).))))).))).)))..)))).)))))).))).((((....((.(((((((((((......)))).)))))))....))....))))
>164685150 Drepanocladus aduncus
ACCGCGCCCCCCACCCACCCCCTCCCTCCGGGAGTCGGGTGGAGTGAAAGTGGCCGTCCCGGCGTCGGGCTTCGCGGCCTGACTGCGGGTCGGCTGAAATGGAAGGAATCGGGCCGCCGTGGTGACACAGTCCGCGATCGGGTGATCCGCGCTCCTTCGGGAGCCCGGAATATTTCTAAGTGCGTGGCTGCGTCCCCAGTTGGCTCCGGTTACCTCGTGCAGGTCGGGCGCGCCCCCCGTGAATGGGGCGGCGCGCGTCACGTCACGCAT
...........(((((((((.(((((...)))))..)))))).))).....(((((.((((..((((((((....))))))))..)))).)))))........(((((((((((((...(((.(((.(((((((((...(((((.((((.(((((....))))).)))).))))).....)))).))))).))).)))..)))).)))))).))).((((....((.(((((((((((......)))).)))))))....))....))))
>164685151 Drepanocladus aduncus
ACCGCGCCCCCCACCCACCCCCTCCCTCCGGGAGTCGGGTGGAGTGAAAGTGGCCGTCCCGGCGTCGGGCTTCGCGGCCTGACTGCGGGTCGGCTGAAATGGAAGGAATCGGGCCGCCGTGGTGACACAGTCCGCGATCGGGTGATCCGCGCTCCTTCGGGAGCCCGGAATATTTCTAAGTGCGTGGCTGCGTCCCCAGTTGGCTCCGGTTACCTCGTGCAGGTCGGGCGCGCCCCCCGTGAATGGGGCGGCGCGCGTCACGTCACGCAT
...........(((((((((.(((((...)))))..)))))).))).....(((((.((((..((((((((....))))))))..)))).)))))........(((((((((((((...(((.(((.(((((((((...(((((.((((.(((((....))))).)))).))))).....)))).))))).))).)))..)))).)))))).))).((((....((.(((((((((((......)))).)))))))....))....))))
>164685152 Drepanocladus aduncus
ACCGCGCCCCCCACCCACCCCCTCCCTCCGGGAGTCGGGTGGAGTGAAAGTGGCCGTCCCGGCGTCGGGCTTCGCGGCCTGACTGCGGGTCGGCTGAAATGGAAGGAATCGGGCCGCCGTGGTGACACAGTCCGCGATCGGGTGATCCGCGCTCCTTCGGGAGCCCGGAATATTTCTAAGTGCGTGGCTGCGTCCCCAGTTGGCTCCGGTTACCTCGTGCAGGTCGGGCGCGCCCCCCGTGAATGGGGCGGCGCGCGTCACGTCACGCAT
...........(((((((((.(((((...)))))..)))))).))).....(((((.((((..((((((((....))))))))..)))).)))))........(((((((((((((...(((.(((.(((((((((...(((((.((((.(((((....))))).)))).))))).....)))).))))).))).)))..)))).)))))).))).((((....((.(((((((((((......)))).)))))))....))....))))
>164685153 Drepanocladus aduncus
ACCGCGCCCCCCACCCACCCCCTCCCTCCGGGAGTCGGGTGGAGTGAAAGTGGCCGTCCCGGCGTCGGGCTTCGCGGCCTGACTGCGGGTCGGCTGAAATGGAAGGAATCGGGCCGCCGTGGTGACACAGTCCGCGATCGGGTGATCCGCGCTCCTTCGGGAGCCCGGAATATTTCTAAGTGCGTGGCTGCGTCCCCAGTTGGCTCCGGTTACCTCGTGCAGGTCGGGCGCGCCCCCCGTGAATGGGGCGGCGCGCGTCACGTCACGCAT
...........(((((((((.(((((...)))))..)))))).))).....(((((.((((..((((((((....))))))))..)))).)))))........(((((((((((((...(((.(((.(((((((((...(((((.((((.(((((....))))).)))).))))).....)))).))))).))).)))..)))).)))))).))).((((....((.(((((((((((......)))).)))))))....))....))))
>164685154 Drepanocladus aduncus
ACCGCGCCCCCCACCCACCCCCTCCCTCCGGGAGTCGGGTGGCGTGAAAGTGGCCGTCCCGGCGTCGGGCTTCGCGGCCTGACTGCGGGTCGGCTGAAATGGAAGGAATCGGGCCGCCGTGGTGACACAGTCCGCGATCGGGTGATCCGCGCTCCTTCGGGAGCCCGGAATATTTCTAAGTGCGTGGCTGCGTCCCCAGTTGGCTCCGGTTACCTCGTGCAGGTCGGGCGCGCCCCCCGTGAATGGGGCGGCGCGCGTCACGTCACGCAT
...........(((((((((.(((((...)))))..)))))).))).....(((((.((((..((((((((....))))))))..)))).)))))........(((((((((((((...(((.(((.(((((((((...(((((.((((.(((((....))))).)))).))))).....)))).))))).))).)))..)))).)))))).))).((((....((.(((((((((((......)))).)))))))....))....))))
>164685155 Drepanocladus aduncus
ACCGCGCCCCCCACCCACCCCCTCCCTCCGGGAGTCGGGTGGCGTGAAAGTGGCCGTCCCGGCGTCGGGCTTCGCGGCCTGACTGCGGGTCGGCTGAAATGGAAGGAATCGGGCCGCCGTGGTGACACAGTCCGCGATCGGGTGATCCGCGCTCCTTCGGGAGCCCGGAATATTTCTAAGTGCGTGGCTGCGTCCCCAGTTGGCTCCGGTTACCTCGTGCAGGTCGGGCGCGCCCCCCGTGAATGGGGCGGCGCGCGTCACGTCACGCAT
...........(((((((((.(((((...)))))..)))))).))).....(((((.((((..((((((((....))))))))..)))).)))))........(((((((((((((...(((.(((.(((((((((...(((((.((((.(((((....))))).)))).))))).....)))).))))).))).)))..)))).)))))).))).((((....((.(((((((((((......)))).)))))))....))....))))
>164685156 Drepanocladus aduncus
ACCGCGCCCCCCACCCACCCCCTCCCTCCGGGAGTCGGGTGGAGTGAAAGTGGCCGTCCCGGCGTCGGGCTTCGCGGCCTGACTGCGGGTCGGCTGAAATGGAAGGAATCGGGCCGCCGTGGTGACACAGTCCGCGATCGGGTGATCCGCGCTCCTTCGGGAGCCCGGAATATTTCTAAGTGCGTGGCTGCGTCCCCAGTTGGCTCCGGTTACCTCGTGCAGGTCGGGCGCGCCCCCCGTGAATGGGGCGGCGCGCGTCACGTCACGCAT
...........(((((((((.(((((...)))))..)))))).))).....(((((.((((..((((((((....))))))))..)))).)))))........(((((((((((((...(((.(((.(((((((((...(((((.((((.(((((....))))).)))).))))).....)))).))))).))).)))..)))).)))))).))).((((....((.(((((((((((......)))).)))))))....))....))))
>164685157 Drepanocladus aduncus
ACCGCGCCCCCCACCCACCCCCTCCCTCCGGGAGTCGGGTGGAGTGAAAGTGGCCGTCCCGGCGTCGGGCTTCGCGGCCTGACTGCGGGTCGGCTGAAATGGAAGGAATCGGGCCGCCGTGGTGACACAGTCCGCGATCGGGTGATCCGCGCTCCTTCGGGAGCCCGGAATATTTCTAAGTGCGTGGCTGCGTCCCCAGTTGGCTCCGGTTACCTCGTGCAGGTCGGGCGCGCCCCCCGTGAATGGGGCGGCGCGCGTCACGTCACGCAT
...........(((((((((.(((((...)))))..)))))).))).....(((((.((((..((((((((....))))))))..)))).)))))........(((((((((((((...(((.(((.(((((((((...(((((.((((.(((((....))))).)))).))))).....)))).))))).))).)))..)))).)))))).))).((((....((.(((((((((((......)))).)))))))....))....))))
>164685158 Drepanocladus aduncus
ACCGCGCCCCCCACCCACCCCCTCCCTCCGGGAGTCGGGTGGAGTGAAAGTGGCCGTCCCGGCGTCGGGCTTCGCGGCCTGACTGCGGGTCGGCTGAAATGGAAGGAATCGGGCCGCCGTGGTGACACAGTCCGCGATCGGGTGATCCGCGCTCCTTCGGGAGCCCGGAATATTTCTAAGTGCGTGGCTGCGTCCCCAGTTGGCTCCGGTTACCTCGTGCAGGTCGGGCGCGCCCCCCGTGAATGGGGCGGCGCGCGTCACGTCACGCAT
...........(((((((((.(((((...)))))..)))))).))).....(((((.((((..((((((((....))))))))..)))).)))))........(((((((((((((...(((.(((.(((((((((...(((((.((((.(((((....))))).)))).))))).....)))).))))).))).)))..)))).)))))).))).((((....((.(((((((((((......)))).)))))))....))....))))
>164685159 Drepanocladus aduncus
ACCGCGCCCCCCACCCACCCCCTCCCTCCGGGAGTCGGGTGGAGTGAAAGTGGCCGTCCCGGCGTCGGGCTTCGCGGCCTGACTGCGGGTCGGCTGAAATGGAAGGAATCGGGCCGCCGTGGTGACACAGTCCGCGATCGGGTGATCCGCGCTCCTTCGGGAGCCCGGAATATTTCTAAGTGCGTGGCTGCGTCCCCAGTTGGCTCCGGTTACCTCGTGCAGGTCGGGCGCGCCCCCCGTGAATGGGGCGGCGCGCGTCACGTCACGCAT
...........(((((((((.(((((...)))))..)))))).))).....(((((.((((..((((((((....))))))))..)))).)))))........(((((((((((((...(((.(((.(((((((((...(((((.((((.(((((....))))).)))).))))).....)))).))))).))).)))..)))).)))))).))).((((....((.(((((((((((......)))).)))))))....))....))))
>164685160 Drepanocladus aduncus
ACCGCGCCCCCCACCCACCCCCTCCCTCCGGGAGTCGGGTGGAGTGAAAGTGGCCGTCCCGGCGTCGGGCTTCGCGGCCTGACTGCGGGTCGGCTGAAATGGAAGGAATCGGGCCGCCGTGGTGACACAGTCCGCGATCGGGTGATCCGCGCTCCTTCGGGAGCCCGGAATATTTCTAAGTGCGTGGCTGCGTCCCCAGTTGGCTCCGGTTACCTCGTGCAGGTCGGGCGCGCCCCCCGTGAATGGGGCGGCGCGCGTCACGTCACGCAT
...........(((((((((.(((((...)))))..)))))).))).....(((((.((((..((((((((....))))))))..)))).)))))........(((((((((((((...(((.(((.(((((((((...(((((.((((.(((((....))))).)))).))))).....)))).))))).))).)))..)))).)))))).))).((((....((.(((((((((((......)))).)))))))....))....))))
>164685161 Drepanocladus aduncus
ACCGCGCCCCCCACCCACCCCCTCCCTCCGGGAGTCGGGTGGCGTGAAAGTGGCCGTCCCGGCGTCGGGCTTCGCGGCCTGACTACGGGTCGGCTGAAATGGAAGGAATCGGGCCGCCGTGGTGACACAGTCCGCGATCGGGTGATCCGCGCTCCTTCGGGAGCCCGGAATATTTCTAAGTGCGTGGCTGCGTCCCCAGTTGGCTCCGGTTACCTCGTGCAGGTCGGGCGCGCCCCCCGTGAATGGGGCGGCGCGCGTCACGTCACGCAT
...........(((((((((.(((((...)))))..)))))).))).....(((((.((((..((((((((....))))))))..)))).)))))........(((((((((((((...(((.(((.(((((((((...(((((.((((.(((((....))))).)))).))))).....)))).))))).))).)))..)))).)))))).))).((((....((.(((((((((((......)))).)))))))....))....))))
>164685162 Drepanocladus aduncus
ACCGCGCCCCCCACCCACCCCCTCCCTCCGGGAGTCGGGTGGCGTGAAAGTGGCCGTCCCGGCGTCGGGCTTCGCGGCCTGACTGCGGGTCGGCTGAAATGGAAGGAATCGGGCCGCCGTGGTGACACAGTCCGCGATCGGGTGATCCGCGCTCCTTCGGGAGCCCGGAATATTTCTAAGTGCGTGGCTGCGTCCCCAGTTGGCTCCGGTTACCTCGTGCAGGTCGGGCGCGCCCCCCGTGAATGGGGCGGCGCGCGTCACGTCACGCAT
...........(((((((((.(((((...)))))..)))))).))).....(((((.((((..((((((((....))))))))..)))).)))))........(((((((((((((...(((.(((.(((((((((...(((((.((((.(((((....))))).)))).))))).....)))).))))).))).)))..)))).)))))).))).((((....((.(((((((((((......)))).)))))))....))....))))
>164685163 Drepanocladus aduncus
ACCGCGCCCCCCACCCACCCCCTCCCTCCGGGAGTCGGGTGGAGTGAAAGTGGCCGTCCCGGCGTCGGGCTTCGCGGCCTGACTGCGGGTCGGCTGAAATGGAAGGAATCGGGCCGCCGTGGTGACACAGTCCGCGATCGGGTGATCCGCGCTCCTTCGGGAGCCCGGAATATTTCTAAGTGCGTGGCTGCGTCCCCAGTTGGCTCCGGTTACCTCGTGCAGGTCGGGCGCGCCCCCCGTGAATGGGGCGGCGCGCGTCACGTCACGCAT
...........(((((((((.(((((...)))))..)))))).))).....(((((.((((..((((((((....))))))))..)))).)))))........(((((((((((((...(((.(((.(((((((((...(((((.((((.(((((....))))).)))).))))).....)))).))))).))).)))..)))).)))))).))).((((....((.(((((((((((......)))).)))))))....))....))))
>164685164 Drepanocladus aduncus
ACCGCGCCCCCCACCCACCCCCTCCCTCCGGGAGTCGGGTGGAGTGAAAGTGGCCGTCCCGGCGTCGGGCTTCGCGGCCTGACTGCGGGTCGGCTGAAATGGAAGGAATCGGGCCGCCGTGGTGACACAGTCCGCGATCGGGTGATCCGCGCTCCTTCGGGAGCCCGGAATATTTCTAAGTGCGTGGCTGCGTCCCCAGTTGGCTCCGGTTACCTCGTGCAGGTCGGGCGCGCCCCCCGTGAATGGGGCGGCGCGCGTCACGTCACGCAT
...........(((((((((.(((((...)))))..)))))).))).....(((((.((((..((((((((....))))))))..)))).)))))........(((((((((((((...(((.(((.(((((((((...(((((.((((.(((((....))))).)))).))))).....)))).))))).))).)))..)))).)))))).))).((((....((.(((((((((((......)))).)))))))....))....))))
>164685165 Drepanocladus aduncus
ACCGCGCCCCCCACCCACCCCCTCCCTCCGGGAGTCGGGTGGAGTGAAAGTGGCCGTCCCGGCGTCGGGCTTCGCGGCCTGACTGCGGGTCGGCTGAAATGGAAGGAATCGGGCCGCCGTGGTGACACAGTCCGCGATCGGGTGATCCGCGCTCCTTCGGGAGCCCGGAATATTTCTAAGTGCGTGGCTGCGTCCCCAGTTGGCTCCGGTTACCTCGTGCAGGTCGGGCGCGCCCCCCGTGAATGGGGCGGCGCGCGTCACGTCACGCAT
...........(((((((((.(((((...)))))..)))))).))).....(((((.((((..((((((((....))))))))..)))).)))))........(((((((((((((...(((.(((.(((((((((...(((((.((((.(((((....))))).)))).))))).....)))).))))).))).)))..)))).)))))).))).((((....((.(((((((((((......)))).)))))))....))....))))
>164685166 Drepanocladus aduncus
ACCGCGCCCCCCACCCACCCCCTCCCTCCGGGAGTCGGGTGGAGTGAAAGTGGCCGTCCCGGCGTCGGGCTTCGCGGCCTGACTGCGGGTCGGCTGAAATGGAAGGAATCGGGCCGCCGTGGTGACACAGTCCGCGATCGGGTGATCCGCGCTCCTTCGGGAGCCCGGAATATTTCTAAGTGCGTGGCTGCGTCCCCAGTTGGCTCCGGTTACCTCGTGCAGGTCGGGCGCGCCCCCCGTGAATGGGGCGGCGCGCGTCACGTCACGCAT
...........(((((((((.(((((...)))))..)))))).))).....(((((.((((..((((((((....))))))))..)))).)))))........(((((((((((((...(((.(((.(((((((((...(((((.((((.(((((....))))).)))).))))).....)))).))))).))).)))..)))).)))))).))).((((....((.(((((((((((......)))).)))))))....))....))))
>164685167 Drepanocladus aduncus
ACCGCGCCCCCCACCCACCCCCTCCCTCCGGGAGTCGGGTGGAGTGAAAGTGGCCGTCCCGGCGTCGGGCTTCGCGGCCTGACTGCGGGTCGGCTGAAATGGAAGGAATCGGGCCGCCGTGGTGACACAGTCCGCGATCGGGTGATCCGCGCTCCTTCGGGAGCCCGGAATATTTCTAAGTGCGTGGCTGCGTCCCCAGTTGGCTCCGGTTACCTCGTGCAGGTCGGGCGCGCCCCCCGTGAATGGGGCGGCGCGCGTCACGTCACGCAT
...........(((((((((.(((((...)))))..)))))).))).....(((((.((((..((((((((....))))))))..)))).)))))........(((((((((((((...(((.(((.(((((((((...(((((.((((.(((((....))))).)))).))))).....)))).))))).))).)))..)))).)))))).))).((((....((.(((((((((((......)))).)))))))....))....))))
>164685168 Drepanocladus aduncus
ACCGCGCCCCCCACCCACCCCCTCCCTCCGGGAGTCGGGTGGAGTGAAAGTGGCCGTCCCGGCGTCGGGCTTCGCGGCCTGACTGCGGGTCGGCTGAAATGGAAGGAATCGGGCCGCCGTGGTGACACAGTCCGCGATCGGGTGATCCGCGCTCCTTCGGGAGCCCGGAATATTTCTAAGTGCGTGGCTGCGTCCCCAGTTGGCTCCGGTTACCTCGTGCAGGTCGGGCGCGCCCCCCGTGAATGGGGCGGCGCGCGTCACGTCACGCAT
...........(((((((((.(((((...)))))..)))))).))).....(((((.((((..((((((((....))))))))..)))).)))))........(((((((((((((...(((.(((.(((((((((...(((((.((((.(((((....))))).)))).))))).....)))).))))).))).)))..)))).)))))).))).((((....((.(((((((((((......)))).)))))))....))....))))
>164685169 Drepanocladus aduncus
ACCGCGCCCCCCACCCACCCCCTCCCTCCGGGAGTCGGGTGGCGTGAAAGTGGCCGTCCCGGCGTCGGGCTTCGCGGCCTGACTGCGGGTCGGCTGAAATGGAAGGAATCGGGCCGCCGTGGTGACACAGTCCGCGATCGGGTGATCCGCGCTCCTTCGGGAGCCCGGAATATTTCTAAGTGCGTGGCTGCGTCCCCAGTTGGCTCCGGTTACCTCGTGCAGGTCGGGCGCGCCCCCCGTGAATGGGGCGGCGCGCGTCACGTCACGCAT
...........(((((((((.(((((...)))))..)))))).))).....(((((.((((..((((((((....))))))))..)))).)))))........(((((((((((((...(((.(((.(((((((((...(((((.((((.(((((....))))).)))).))))).....)))).))))).))).)))..)))).)))))).))).((((....((.(((((((((((......)))).)))))))....))....))))
>164685170 Drepanocladus aduncus
ACCGCGCCCCCCACCCACCCCCTCCCTCCGGGAGTCGGGTGGAGTGAAAGTGGCCGTCCCGGCGTCGGGCTTCGCGGCCTGACTGCGGGTCGGCTGAAATGGAAGGAATCGGGCCGCCGTGGTGACACAGTCCGCGATCGGGTGATCCGCGCTCCTTCGGGAGCCCGGAATATTTCTAAGTGCGTGGCTGCGTCCCCAGTTGGCTCCGGTTACCTCGTGCAGGTCGGGCGCGCCCCCCGTGAATGGGGCGGCGCGCGTCACGTCACGCAT
...........(((((((((.(((((...)))))..)))))).))).....(((((.((((..((((((((....))))))))..)))).)))))........(((((((((((((...(((.(((.(((((((((...(((((.((((.(((((....))))).)))).))))).....)))).))))).))).)))..)))).)))))).))).((((....((.(((((((((((......)))).)))))))....))....))))
>164685171 Drepanocladus aduncus
ACCGCGCCCCCCACCCACCCCCTCCCTCCGGGAGTCGGGTGGCGTGAAAGTGGCCGTCCCGGCGTCGGGCTTCGCGGCCTGACTGCGGGTCGGCTGAAATGGAAGGAATCGGGCCGCCGTGGTGACACAGTCCGCGATCGGGTGATCCGCGCTCCTTCGGGAGCCCGGAATATTTCTAAGTGCGTGGCTGCGTCCCCAGTTGGCTCCGGTTACCTCGTGCAGGTCGGGCGCGCCCCCCGTGAATGGGGCGGCGCGCGTCACGTCACGCAT
...........(((((((((.(((((...)))))..)))))).))).....(((((.((((..((((((((....))))))))..)))).)))))........(((((((((((((...(((.(((.(((((((((...(((((.((((.(((((....))))).)))).))))).....)))).))))).))).)))..)))).)))))).))).((((....((.(((((((((((......)))).)))))))....))....))))
>164685172 Drepanocladus aduncus
ACCGCGCCCCCCACCCACCCCCTCCCTCCGGGAGTCGGGTGGCGTGAAAGTGGCCGTCCCGGCGTCGGGCTTCGCGGCCTGACTGCGGGTCGGCTGAAATGGAAGGAATCGGGCCGCCGTGGTGACACAGTCCGCGATCGGGTGATCCGCGCTCCTTCGGGAGCCCGGAATATTTCTAAGTGCGTGGCTGCGTCCCCAGTTGGCTCCGGTTACCTCGTGCAGGTCGGGCGCGCCCCCCGTGAATGGGGCGGCGCGCGTCACGTCACGCAT
...........(((((((((.(((((...)))))..)))))).))).....(((((.((((..((((((((....))))))))..)))).)))))........(((((((((((((...(((.(((.(((((((((...(((((.((((.(((((....))))).)))).))))).....)))).))))).))).)))..)))).)))))).))).((((....((.(((((((((((......)))).)))))))....))....))))
>164685173 Drepanocladus aduncus
ACCGCGCCCCCCACCCACCCCCTCCCTCCGGGAGTCGGGTGGCGTGAAAGTGGCCGTCCCGGCGTCGGGCTTCGCGGCCTGACTGCGGGTCGGCTGAAATGGAAGGAATCGGGCCGCCGTGGTGACACAGTCCGCGATCGGGTGATCCGCGCTCCTTCGGGAGCCCGGAATATTTCTAAGTGCGTGGCTGCGTCCCCAGTTGGCTCCGGTTACCTCGTGCAGGTCGGGCGCGCCCCCCGTGAATGGGGCGGCGCGCGTCACGTCACGCAT
...........(((((((((.(((((...)))))..)))))).))).....(((((.((((..((((((((....))))))))..)))).)))))........(((((((((((((...(((.(((.(((((((((...(((((.((((.(((((....))))).)))).))))).....)))).))))).))).)))..)))).)))))).))).((((....((.(((((((((((......)))).)))))))....))....))))
>164685174 Drepanocladus aduncus
ACCGCGCCCCCCACCCACCCCCTCCCTCCGGGAGTCGGGTGGAGTGAAAGTGGCCGTCCCGGCGTCGGGCTTCGCGGCCTGACTGCGGGTCGGCTGAAATGGAAGGAATCGGGCCGCCGTGGTGACACAGTCCGCGATCGGGTGATCCGCGCTCCTTCGGGAGCCCGGAATATTTCTAAGTGCGTGGCTGCGTCCCCAGTTGGCTCCGGTTACCTCGTGCAGGTCGGGCGCGCCCCCCGTGAATGGGGCGGCGCGCGTCACGTCACGCAT
...........(((((((((.(((((...)))))..)))))).))).....(((((.((((..((((((((....))))))))..)))).)))))........(((((((((((((...(((.(((.(((((((((...(((((.((((.(((((....))))).)))).))))).....)))).))))).))).)))..)))).)))))).))).((((....((.(((((((((((......)))).)))))))....))....))))
>164685175 Drepanocladus aduncus
ACCGCGCCCCCCACCCACCCCCTCCCTCCGGAAGTCGGGTGGCGTGAAAGTGGCCGTCCCGGCGTCGGGCTTCGCGGCCTGACTGCGGGTCGGCTGAAATGGAAGGAATCGGGCCGCCGTGGTGACACAGTCCGCGATCGGGTGATCCGCGCTCCTTCGGGAGCCCGGAATATTTCTAAGTGCGTGGCTGCGTCCCCAGTTGGCTCCGGTTACCTCGTGCAGGTCGGGCGCGCCCCCCGTGAATGGGGCGGCGCGCGTCACGTCACGCAT
..(((((((((.((((.............))..)).))).)))))).....(((((.((((..((((((((....))))))))..)))).)))))........(((((((((((((...(((.(((.(((((((((...(((((.((((.(((((....))))).)))).))))).....)))).))))).))).)))..)))).)))))).))).((((....((.(((((((((((......)))).)))))))....))....))))
>164685176 Drepanocladus aduncus
ACCGCGCCCCCCACCCACCCCCTCCCTCCGGGAGTCGGGTGGCGTGAAAGTGGCCGTCCCGGCGTCGGGCTTCGCGGCCTGACTGCGGGTCGGCTGAAATGGAAGGAATCGGGCCGCCGTGGTGACACAGTCCGCGATCGGGTGATCCGCGCTCCTTCGGGAGCCCGGAATATTTCTAAGTGCGTGGCTGCGTCCCCAGTTGGCTCCGGTTACCTCGTGCAGGTCGGGCGCGCCCCCCGTGAATGGGGCGGCGCGCGTCACGTCACGCAT
...........(((((((((.(((((...)))))..)))))).))).....(((((.((((..((((((((....))))))))..)))).)))))........(((((((((((((...(((.(((.(((((((((...(((((.((((.(((((....))))).)))).))))).....)))).))))).))).)))..)))).)))))).))).((((....((.(((((((((((......)))).)))))))....))....))))
>164685177 Drepanocladus aduncus
ACCGCGCCCCCCACCCACCCCCTCCCTCCGGGAGTCGGGTGGCGTGAAAGTGGCCGTCCCGGCGTGTCGGGCTTCGCGGCCTGACTGCGGGTCGGCTGAAATGGAAGGAATCGGGCCGCCGTGGTGACACAGTCCGCGATCGGGTGATCCGCGCTCCTTCGGGAGCCCGGAATATTTCTAAGTGCGTGGCTGCGTCCCCAGTTGGCTCCGGTTACCTCGTGCAGGTCGGGCGCGCCCCCCGTGAATGGGGCGGCGCGCGTCACGTCACGCAT
...........(((((((((.(((((...)))))..)))))).))).....(((((.((((.((.((((((((....)))))))))))))).)))))........(((((((((((((...(((.(((.(((((((((...(((((.((((.(((((....))))).)))).))))).....)))).))))).))).)))..)))).)))))).))).((((....((.(((((((((((......)))).)))))))....))....))))
>164685178 Drepanocladus aduncus
ACCGCGCCCCCCACCCACCCCCTCCTTCCGGGAGTCGGGTGGCGTGAAAGTGGCCGTCCCGGCGTCGGGCTTCGCGGCCTGACTGCGGGTCGGCTGAAATGGAAGGAATCGGGCCGCCGTGGTGACACAGTCCGCGATCGGGTGATCCGCGCTCCTTCGGGAGCCCGGAATATTTCTAAGTGCGTGGCTGCGTCCCCAGTTGGCTCCGGTTACCTCGTGCAGGTCGGGCGCGCCCCCCGTGAATGGGGCGGCGCGCGTCACGTCACGCAT
...........(((((((((.(((((...)))))..)))))).))).....(((((.((((..((((((((....))))))))..)))).)))))........(((((((((((((...(((.(((.(((((((((...(((((.((((.(((((....))))).)))).))))).....)))).))))).))).)))..)))).)))))).))).((((....((.(((((((((((......)))).)))))))....))....))))
>164685179 Drepanocladus aduncus
ACCGCGCCCCCCACCCACCCCCTCCCTCCGGGAGTCGGGTGGCGTGAAAGTGGCCGTCCCGGCGTCGGGCTTCGCGGCCTGACTGCGGGTCGGCTGAAATGGAAGGAATCGGGCCGCCGTGGTGACACAGTCCGCGATCGGGTGATCCGCGCTCCTTCGGGAGCCCGGAATATTTCTAAGTGCGTGGCTGCGTCCCCAGTTGGCTCCGGTTACCTCGTGCAGGTCGGGCGCGCCCCCCGTGAATGGGGCGGCGCGCGTCACGTCACGCAT
...........(((((((((.(((((...)))))..)))))).))).....(((((.((((..((((((((....))))))))..)))).)))))........(((((((((((((...(((.(((.(((((((((...(((((.((((.(((((....))))).)))).))))).....)))).))))).))).)))..)))).)))))).))).((((....((.(((((((((((......)))).)))))))....))....))))
>164685180 Drepanocladus aduncus
ACCGCGCCCCCCACCCACCCCCTCCCTCCGGGAGTCGGGTGGAGTGAAAGTGGCCGTCCCGGCGTCGGGCTTCGCGGCCTGACTGCGGGTCGGCTGAAATGGAAGGAATCGGGCCGCCGTGGTGACACAGTCCGCGATCGGGTGATCCGCGCTCCTTCGGGAGCCCGGAATATTTCTAAGTGCGTGGCTGCGTCCCCAGTTGGCTCCGGTTACCTCGTGCAGGTCGGGCGCGCCCCCCGTGAATGGGGCGGCGCGCGTCACGTCACGCAT
...........(((((((((.(((((...)))))..)))))).))).....(((((.((((..((((((((....))))))))..)))).)))))........(((((((((((((...(((.(((.(((((((((...(((((.((((.(((((....))))).)))).))))).....)))).))))).))).)))..)))).)))))).))).((((....((.(((((((((((......)))).)))))))....))....))))
>164685181 Drepanocladus aduncus
ACCGCGCCCCCCACCCACCCCCTCCCTCCGGGAGTCGGGTGGCGTGAAAGTGGCCGTCCCGGCGTCGGGCTTCGCGGCCTGACTGCGGGTCGGCTGAAATGGAAGGAATCGGGCCGCCGTGGTGACACAGTCCGCGATCGGGTGATCCGCGCTCCTTCGGGAGCCCGGAATATTTCTAAGTGCGTGGCTGCGTCCCCAGTTGGCTCCGGTTACCTCGTGCAGGTCGTGCGCGCCCCCCGTGAATGGGGCGGCGCGCGTCACGTCACGCAT
...........(((((((((.(((((...)))))..)))))).))).....(((((.((((..((((((((....))))))))..)))).)))))........(((((((((((((...(((.(((.(((((((((...(((((.((((.(((((....))))).)))).))))).....)))).))))).))).)))..)))).)))))).))).((((....((((((((((((((......)))).)))))))...)))....))))
>164685182 Drepanocladus aduncus
ACCGCGCCCCCCACCCACCCCCTCCTTCCGGGAGTCGGGTGGCGTGAAAGTGGCCGTCCCGGCGTCGGGCTTCGCGGCCTGACTGCGGGTCGGCTGAAATGGAAGGAATCGGGCCGCCGTGGTGACACAGTCCGCGATCGGGTGATCCGCGCTCCTTCGGGAGCCCGGAATATTTCTAAGTGCGTGGCTGCGTCCCCAGTTGGCTCCGGTTACCTCGTGCAGGTCGGGCGCGCCCCCCGTGAATGGGGCGGCGCGCGTCACGTCACGCAT
...........(((((((((.(((((...)))))..)))))).))).....(((((.((((..((((((((....))))))))..)))).)))))........(((((((((((((...(((.(((.(((((((((...(((((.((((.(((((....))))).)))).))))).....)))).))))).))).)))..)))).)))))).))).((((....((.(((((((((((......)))).)))))))....))....))))
>164685183 Drepanocladus aduncus
ACCGCGCCCCCCACCCACCCCCTCCCTCCGGGAGTCGGGTGGCGTGAAAGTGGCCGTCCCGGCGTCGGGCTTCGCGGCCTGACTGCGGGTCGGCTGAAATGGAAGGAATCGGGCCGCCGTGGTGACACAGTCCGCGATCGGGTGATCCGCGCTCCTTCGGGAGCCCGGAATATTTCTAAGTGCGTGGCTGCGTCCCCAGTTGGCTCCGGTTACCTCGTGCAGGTCGGGCGCGCCCCCCGTGAATGGGGCGGCGCGCGTCACGTCACGCAT
...........(((((((((.(((((...)))))..)))))).))).....(((((.((((..((((((((....))))))))..)))).)))))........(((((((((((((...(((.(((.(((((((((...(((((.((((.(((((....))))).)))).))))).....)))).))))).))).)))..)))).)))))).))).((((....((.(((((((((((......)))).)))))))....))....))))
>164685184 Drepanocladus aduncus
ACCGCGCCCCCCACCCACCCCCTCCTTCCGGGAGTCGGGTGGCGTGAAAGTGGCCGTCCCGGCGTCGGGCTTCGCGGCCTGACTGCGGGTCGGCTGAAATGGAAGGAATCGGGCCGCCGTGGTGACACAGTCCGCGATCGGGTGATCCGCGCTCCTTCGGGAGCCCGGAATATTTCTAAGTGCGTGGCTGCGTCCCCAGTTGGCTCCGGTTACCTCGTGCAGGTCGGGCGCGCCCCCCGTGAATGGGGCGGCGCGCGTCACGTCACGCAT
...........(((((((((.(((((...)))))..)))))).))).....(((((.((((..((((((((....))))))))..)))).)))))........(((((((((((((...(((.(((.(((((((((...(((((.((((.(((((....))))).)))).))))).....)))).))))).))).)))..)))).)))))).))).((((....((.(((((((((((......)))).)))))))....))....))))
>164685185 Drepanocladus aduncus
ACCGCGCCCCCCACCCACCCCCTCCCTCCGGGAGTCGGGTGGCGTGAAAGTGGCCGTCCCGGCGTCGGGCTTCGCGGCCTGACTGCGGGTCGGCTGAAATGGAAGGAATCGGGCCGCCGTGGTGACACAGTCCGCGATCGGGTGATCCGCGCTCCTTCGGGAGCCCGGAATATTTCTAAGTGCGTGGCTGCGTCCCCAGTTGGCTCCGGTTACCTCGTGCAGGTCGGGCGCGCCCCCCGTGAATGGGGCGGCGCGCGTCACGTCACGCAT
...........(((((((((.(((((...)))))..)))))).))).....(((((.((((..((((((((....))))))))..)))).)))))........(((((((((((((...(((.(((.(((((((((...(((((.((((.(((((....))))).)))).))))).....)))).))))).))).)))..)))).)))))).))).((((....((.(((((((((((......)))).)))))))....))....))))
>164685186 Drepanocladus aduncus
ACCGCGCCCCCCACCCACCCCCTCCCTCCGGGAGTCGGGTGGCGTGAAAGTGGCCGTCCCGGCGTCGGGCTTCGCGGCCTGACTGCGGGTCGGCTGAAATGGAAGGAATCGGGCCGCCGTGGTGACACAGTCCGCGATCGGGTGATCCGCGCTCCTTCGGGAGCCCGGAATATTTCTAAGTGCGTGGCTGCGTCCCCAGTTGGCTCCGGTTACCTCGTGCAGGTCGGGCGCGCCCCCCGTGAATGGGGCGGCGCGCGTCACGTCACGCAT
...........(((((((((.(((((...)))))..)))))).))).....(((((.((((..((((((((....))))))))..)))).)))))........(((((((((((((...(((.(((.(((((((((...(((((.((((.(((((....))))).)))).))))).....)))).))))).))).)))..)))).)))))).))).((((....((.(((((((((((......)))).)))))))....))....))))
>164685187 Drepanocladus aduncus
ACCGCGCCCCCCACCCACCCCCTCCCTCCGGGAGTCGGGTGGAGTGAAAGTGGCCGTCCCGGCGTCGGGCTTCGCGGCCTGACTGCGGGTCGGCTGAAATGGAAGGAATCGGGCCGCCGTGGTGACACAGTCCGCGATCGGGTGATCCGCGCTCCTTCGGGAGCCCGGAATATTTCTAAGTGCGTGGCTGCGTCCCCAGTTGGCTCCGGTTACCTCGTGCAGGTCGGGCGCGCCCCCCGTGAATGGGGCGGCGCGCGTCACGTCACGCAT
...........(((((((((.(((((...)))))..)))))).))).....(((((.((((..((((((((....))))))))..)))).)))))........(((((((((((((...(((.(((.(((((((((...(((((.((((.(((((....))))).)))).))))).....)))).))))).))).)))..)))).)))))).))).((((....((.(((((((((((......)))).)))))))....))....))))
>164685188 Drepanocladus aduncus
ACCGCGCCCCCCACCCACCCCCTCCCTCCGGGAGTCGGGTGGCGTGAAAGTGGCCGTCCCGGCGTCGGGCTTCGCGGCCTGACTGCGGGTCGGCTGAAATGGAAGGAATCGGGCCGCCGTGGTGACACAGTCCGCGATCGGGTGATCCGCGCTCCTTCGGGAGCCCGGAATATTTCTAAGTGCGTGGCTGCGTCCCCAGTTGGCTCCGGTTACCTCGTGCAGGTCGGGCGCGCCCCCCGTGAATGGGGCGGCGCGCGTCACGTCACGCAT
...........(((((((((.(((((...)))))..)))))).))).....(((((.((((..((((((((....))))))))..)))).)))))........(((((((((((((...(((.(((.(((((((((...(((((.((((.(((((....))))).)))).))))).....)))).))))).))).)))..)))).)))))).))).((((....((.(((((((((((......)))).)))))))....))....))))
>164685189 Drepanocladus aduncus
ACCGCGCCCCCCACCCACCCCCTCCCTCCGGGAGTCGGGTGGAGTGAAAGTGGCCGTCCCGGCGTCGGGCTTCGCGGCCTGACTGCGGGTCGGCTGAAATGGAAGGAATCGGGCCGCCGTGGTGACACAGTCCGCGATCGGGTGATCCGCGCTCCTTCGGGAGCCCGGAATATTTCTAAGTGCGTGGCTGCGTCCCCAGTTGGCTCCGGTTACCTCGTGCAGGTCGGGCGCGCCCCCCGTGAATGGGGCGGCGCGCGTCACGTCACGCAT
...........(((((((((.(((((...)))))..)))))).))).....(((((.((((..((((((((....))))))))..)))).)))))........(((((((((((((...(((.(((.(((((((((...(((((.((((.(((((....))))).)))).))))).....)))).))))).))).)))..)))).)))))).))).((((....((.(((((((((((......)))).)))))))....))....))))
>164685190 Drepanocladus aduncus
ACCGCGCCCCCCACCCACCCCCTCCCTCCGGGAGTCGGGTGGCGTGAAAGTGGCCGTCCCGGCGTCGGGCTTCGCGGCCTGACTGCGGGTCGGCTGAAATGGAAGGAATCGGGCCGCCGTGGTGACACAGTCCGCGATCGGGTGATCCGCGCTCCTTCGGGAGCCCGGAATATTTCTAAGTGCGTGGCTGCGTCCCCAGTTGGCTCCGGTTACCTCGTGCAGGTCGGGCGCGCCCCCCGTGAATGGGGCGGCGCGCGTCACGTCACGCAT
...........(((((((((.(((((...)))))..)))))).))).....(((((.((((..((((((((....))))))))..)))).)))))........(((((((((((((...(((.(((.(((((((((...(((((.((((.(((((....))))).)))).))))).....)))).))))).))).)))..)))).)))))).))).((((....((.(((((((((((......)))).)))))))....))....))))
>164685191 Drepanocladus aduncus
ACCGCGCCCCCCACCCACCCCCTCCCTCCGGGAGTCGGGTGGCGTGAAAGTGGCCGTCCCGGCGTCGGGCTTCGCGGCCTGACTACGGGTCGGCTGAAATGGAAGGAATCGGGCCGCCGTGGTGACACAGTCCGCGATCGGGTGATCCGCGCTCCTTCGGGAGCCCGGAATATTTCTAAGTGCGTGGCTGCGTCCCCAGTTGGCTTCGGTTACCTCGTGCAGGTCGGGCGCGCCCCCCGTGAATGGGGCGGCGCGCGTCACGTCACGCAT
...........(((((((((.(((((...)))))..)))))).))).....(((((.((((..((((((((....))))))))..)))).)))))........(((((((((((((...(((.(((.(((((((((...(((((.((((.(((((....))))).)))).))))).....)))).))))).))).)))..)))).)))))).))).((((....((.(((((((((((......)))).)))))))....))....))))
>164685192 Drepanocladus aduncus
ACCGCGCCCCCCACCCACCCCCTCCCTCCGGGAGTCGGGTGGCGTGAAAGTGGCCGTCCCGGCGTCGGGCTTCGCGGCCTGACTGCGGGTCGGCTGAAATGGAAGGAATCGGGCCGCCGTGGTGACACAGTCCGCGATCGGGTGATCCGCGCTCCTTCGGGAGCCCGGAATATTTCTAAGTGCGTGGCTGCGTCCCCAGTTGGCTCCGGTTACCTCGTGCAGGTCGGGCGCGCCCCCCGTGAATGGGGCGGCGCGCGTCACGTCACGCAT
...........(((((((((.(((((...)))))..)))))).))).....(((((.((((..((((((((....))))))))..)))).)))))........(((((((((((((...(((.(((.(((((((((...(((((.((((.(((((....))))).)))).))))).....)))).))))).))).)))..)))).)))))).))).((((....((.(((((((((((......)))).)))))))....))....))))
>164685193 Drepanocladus aduncus
ACCGCGCCCCCCACCCACCCCCTCCCTCCGGAAGTCGGGTGGCGTGAAAGTGGCCGTCCCGGCGTCGGGCTTCGCGGCCTGACTGCGGGTCGGCTGAAATGGAAGGAATCGGGCCGCCGTGGTGACACAGTCCGCGATCGGGTGATCCGCGCTCCTTCGGGAGCCCGGAATATTTCTAAGTGCGTGGCTGCGTCCCCAGTTGGCTCCGGTTACCTCGTGCAGGTCGGGCGCGCCCCCCGTGAATGGGGCGGCGCGCGTCACGTCACGCAT
..(((((((((.((((.............))..)).))).)))))).....(((((.((((..((((((((....))))))))..)))).)))))........(((((((((((((...(((.(((.(((((((((...(((((.((((.(((((....))))).)))).))))).....)))).))))).))).)))..)))).)))))).))).((((....((.(((((((((((......)))).)))))))....))....))))
>164685194 Drepanocladus aduncus
ACCGCGCCCCCCACCCACCCCCTCCCTCCGGGAGTCGGGTGGCGTGAAAGTGGCCGTCCCGGCGTCGGGCTTCGCGGCCTGACTGCGGGTCGGCTGAAATGGAAGGAATCGGGCCGCCGTGGTGACACAGTCCGCGATCGGGTGATCCGCGCTCCTTCGGGAGCCCGGAATATTTCTAAGTGCGTGGCTGCGTCCCCAGTTGGCTCCGGTTACCTCGTGCAGGTCGGGCGCGCCCCCCGTGAATGGGGCGGCGCGCGTCACGTCACGCAT
...........(((((((((.(((((...)))))..)))))).))).....(((((.((((..((((((((....))))))))..)))).)))))........(((((((((((((...(((.(((.(((((((((...(((((.((((.(((((....))))).)))).))))).....)))).))))).))).)))..)))).)))))).))).((((....((.(((((((((((......)))).)))))))....))....))))
>164685195 Drepanocladus aduncus
ACCGCGCCCCCCACCCACCCCCTCCCTCCGGGAGTCGGGTGGAGTGAAAGTGGCCGTCCCGGCGTCGGGCTTCGCGGCCTGACTGCGGGTCGGCTGAAATGGAAGGAATCGGGCCGCCGTGGTGACACAGTCCGCGATCGGGTGATCCGCGCTCCTTCGGGAGCCCGGAATATTTCTAAGTGCGTGGCTGCGTCCCCAGTTGGCTCCGGTTACCTCGTGCAGGTCGGGCGCGCCCCCCGTGAATGGGGCGGCGCGCGTCACGTCACGCAT
...........(((((((((.(((((...)))))..)))))).))).....(((((.((((..((((((((....))))))))..)))).)))))........(((((((((((((...(((.(((.(((((((((...(((((.((((.(((((....))))).)))).))))).....)))).))))).))).)))..)))).)))))).))).((((....((.(((((((((((......)))).)))))))....))....))))
>164685196 Drepanocladus aduncus
ACCGCGCCCCCCACCCACCCCCTCCCTCCGGGAGTCGGGTGGAGTGAAAGTGGCCGTCCCGGCGTCGGGCTTCGCGGCCTGACTGCGGGTCGGCTGAAATGGAAGGAATCGGGCCGCCGTGGTGACACAGTCCGCGATCGGGTGATCCGCGCTCCTTCGGGAGCCCGGAATATTTCTAAGTGCGTGGCTGCGTCCCCAGTTGGCTCCGGTTACCTCGTGCAGGTCGGGCGCGCCCCCCGTGAATGGGGCGGCGCGCGTCACGTCACGCAT
...........(((((((((.(((((...)))))..)))))).))).....(((((.((((..((((((((....))))))))..)))).)))))........(((((((((((((...(((.(((.(((((((((...(((((.((((.(((((....))))).)))).))))).....)))).))))).))).)))..)))).)))))).))).((((....((.(((((((((((......)))).)))))))....))....))))
>164685197 Drepanocladus aduncus
ACCGCGCCCCCCACCCACCCCCTCCCTCCGGGAGTCGGGTGGCGTGAAAGTGGCCGTCCCGGCGTCGGGCTTCGCGGCCTGACTGCGGGTCGGCTGAAATGGAAGGAATCGGGCCGCCGTGGTGACACAGTCCGCGATCGGGTGATCCGCGCTCCTTCGGGAGCCCGGAATATTTCTAAGTGCGTGGCTGCGTCCCCAGTTGGCTCCGGTTACCTCGTGCAGGTCGGGCGCGCCCCCCGTGAATGGGGCGGCGCGCGTCACGTCACGCAT
...........(((((((((.(((((...)))))..)))))).))).....(((((.((((..((((((((....))))))))..)))).)))))........(((((((((((((...(((.(((.(((((((((...(((((.((((.(((((....))))).)))).))))).....)))).))))).))).)))..)))).)))))).))).((((....((.(((((((((((......)))).)))))))....))....))))
>164685198 Drepanocladus aduncus
ACCGCGCCCCCCACCCACCCCCTCCCTCCGGGAGTCGGGTGGCGTGAAAGTGGCCGTCCCGGCGTCGGGCTTCGCGGCCTGAGTGCGGGTCGGCTGAAATGGAAGGAATCGGGCCGCCGTGGTGACACAGTCCGCGATCGGGTGATCCGCGCTCCTTCGGGAGTCCGGAATATTTCTAAGTGCGTGGCTGCGTCCCCAGTTGGCTCCGGTTACCTCGTGCAGGTCGGGCGCGCCCCCCGTGAATGGGGCGGCGCGCGTCATGTCACGCAT
...........(((((((((.(((((...)))))..)))))).))).....(((((.((((.(((((((((....))))))).)))))).)))))........(((((((((((((...(((.(((.(((((((((...(((((.((((.(((((....))))).)))).))))).....)))).))))).))).)))..)))).)))))).)))((((((....(((((((((((((......)))).))))))).)).)).))))...
>164685199 Drepanocladus aduncus
ACCGCGCCCCCCACCCACCCCCTCCCTCCGGGAGTCGGGTGGAGTGAAAGTGGCCGTCCCGGCGTCGGGCTTCGCGGCCTGACTGCGGGTCGGCTGAAATGGAAGGAATCGGGCCGCCGTGGTGACACAGTCCGCGATCGGGTGATCCGCGCTCCTTCGGGAGCCCGGAATATTTCTAAGTGCGTGGCTGCGTCCCCAGTTGGCTCCGGTTACCTCGTGCAGGTCGGGCGCGCCCCCCGTGAATGGGGCGGCGCGCGTCACGTCACGCAT
...........(((((((((.(((((...)))))..)))))).))).....(((((.((((..((((((((....))))))))..)))).)))))........(((((((((((((...(((.(((.(((((((((...(((((.((((.(((((....))))).)))).))))).....)))).))))).))).)))..)))).)))))).))).((((....((.(((((((((((......)))).)))))))....))....))))
>164685200 Drepanocladus aduncus
ACCGCGCCCCCCACCCACCCCCTCCCTCCGGGAGTCGGGTGGCGTGAAAGTGGCCGTCCCGGCGTCGGGCTTCGCGGCCTGACTGCGGGTCGGCTGAAATGGAAGGAATCGGGCCGCCGTGGTGACACAGTCCGCGATCGGGTGATCCGCGCTCCTTCGGGAGCCCGGAATATTTCTAAGTGCGTGGCTGCGTCCCCAGTTGGCTCCGGTTACCTCGTGCAGGTCGGGCGCGCCCCCCGTGAATGGGGCGGCGCGCGTCACGTCACGCAT
...........(((((((((.(((((...)))))..)))))).))).....(((((.((((..((((((((....))))))))..)))).)))))........(((((((((((((...(((.(((.(((((((((...(((((.((((.(((((....))))).)))).))))).....)))).))))).))).)))..)))).)))))).))).((((....((.(((((((((((......)))).)))))))....))....))))
>164685201 Drepanocladus aduncus
ACCGCGCCCCCCACCCACCCCCTCCCTCCGGAAGTCGGGTGGCGTGAAAGTGGCCGTCCCGGCGTCGGGCTTCGCGGCCTGACTGCGGGTCGGCTGAAATGGAAGGAATCGGGCCGCCGTGGTGACACAGTCCGCGATCGGGTGATCCGCGCTCCTTCGGGAGCCCGGAATATTTCTAAGTGCGTGGCTGCGTCCCCAGTTGGCTCCGGTTACCTCGTGCAGGTCGGGCGCGCCCCCCGTGAATGGGGCGGCGCGCGTCACGTCACGCAT
..(((((((((.((((.............))..)).))).)))))).....(((((.((((..((((((((....))))))))..)))).)))))........(((((((((((((...(((.(((.(((((((((...(((((.((((.(((((....))))).)))).))))).....)))).))))).))).)))..)))).)))))).))).((((....((.(((((((((((......)))).)))))))....))....))))
>164685202 Drepanocladus aduncus
ACCGCGCCCCCCACCCACCCCCTCCCTCCGGGAGTCGGGTGGCGTGAAAGTGGCCGTCCCGGCGTCGGGCTTCGCGGCCTGACTGCGGGTCGGCTGAAATGGAAGGAATCGGGCCGCCGTGGTGACACAGTCCGCGATCGGGTGATCCGCGCTCCTTCGGGAGCCCGGAATATTTCTAAGTGCGTGGCTGCGTCCCCAGTTGGCTCCGGTTACCTCGTGCAGGTCGGGCGCGCCCCCCGTGAATGGGGCGGCGCGCGTCACGTCACGCAT
...........(((((((((.(((((...)))))..)))))).))).....(((((.((((..((((((((....))))))))..)))).)))))........(((((((((((((...(((.(((.(((((((((...(((((.((((.(((((....))))).)))).))))).....)))).))))).))).)))..)))).)))))).))).((((....((.(((((((((((......)))).)))))))....))....))))
>164685203 Drepanocladus aduncus
ACCGCGCCCCCCACCCACCCCCTCCCTCCGGGAGTCGGGTGGCGTGAAAGTGGCCGTCCCGGCGTCGGGCTTCGCGGCCTGACTGCGGGTCGGCTGAAATGGAAGGAATCGGGCCGCCGTGGTGACACAGTCCGCGATCGGGTGATCCGCGCTCCTTCGGGAGTCCGGAATATTTCTAAGTGCGTGGCTGCGTCCCCAGTTGGCTCCGGTTACCTCGTGCAGGTCGGGCGCGCCCCCCGTGAATGGGGCGGCGCGCGTCACGTCACGCAT
...........(((((((((.(((((...)))))..)))))).))).....(((((.((((..((((((((....))))))))..)))).)))))........(((((((((((((...(((.(((.(((((((((...(((((.((((.(((((....))))).)))).))))).....)))).))))).))).)))..)))).)))))).))).((((....((.(((((((((((......)))).)))))))....))....))))
>164685204 Drepanocladus aduncus
ACCGCGCCCCCCACCCACCCCCTCCCTCCGGGAGTCGGGTGGAGTGAAAGTGGCCGTCCCGGCGTCGGGCTTCGCGGCCTGACTGCGGGTCGGCTGAAATGGAAGGAATCGGGCCGCCGTGGTGACACAGTCCGCGATCGGGTGATCCGCGCTCCTTCGGGAGCCCGGAATATTTCTAAGTGCGTGGCTGCGTCCCCAGTTGGCTCCGGTTACCTCGTGCAGGTCGGGCGCGCCCCCCGTGAATGGGGCGGCGCGCGTCACGTCACGCAT
...........(((((((((.(((((...)))))..)))))).))).....(((((.((((..((((((((....))))))))..)))).)))))........(((((((((((((...(((.(((.(((((((((...(((((.((((.(((((....))))).)))).))))).....)))).))))).))).)))..)))).)))))).))).((((....((.(((((((((((......)))).)))))))....))....))))
>164685205 Drepanocladus aduncus
ACCGCGCCCCCCACCCACCCCCTCCCTCCGGGAGTCGGGTGGAGTGAAAGTGGCCGTCCCGGCGTCGGGCTTCGCGGCCTGACTGCGGGTCGGCTGAAATGGAAGGAATCGGGCCGCCGTGGTGACACAGTCCGCGATCGGGTGATCCGCGCTCCTTCGGGAGCCCGGAATATTTCTAAGTGCGTGGCTGCGTCCCCAGTTGGCTCCGGTTACCTCGTGCAGGTCGGGCGCGCCCCCCGTGAATGGGGCGGCGCGCGTCACGTCACGCAT
...........(((((((((.(((((...)))))..)))))).))).....(((((.((((..((((((((....))))))))..)))).)))))........(((((((((((((...(((.(((.(((((((((...(((((.((((.(((((....))))).)))).))))).....)))).))))).))).)))..)))).)))))).))).((((....((.(((((((((((......)))).)))))))....))....))))
>164685206 Drepanocladus aduncus
ACCGCGCCCCCCACCCACCCCCTCCTTCCGGGAGTCGGGTGGCGTGAAAGTGGCCGTCCCGGCGTCGGGCTTCGCGGCCTGACTGCGGGTCGGCTGAAATGGAAGGAATCGGGCCGCCGTGGTGACACAGTCCGCGATCGGGTGATCCGCGCTCCTTCGGGAGCCCGGAATATTTCTAAGTGCGTGGCTGCGTCCCCAGTTGGCTCCGGTTACCTCGTGCAGGTCGGGCGCGCCCCCCGTGAATGGGGCGGCGCGCGTCACGTCACGCAT
...........(((((((((.(((((...)))))..)))))).))).....(((((.((((..((((((((....))))))))..)))).)))))........(((((((((((((...(((.(((.(((((((((...(((((.((((.(((((....))))).)))).))))).....)))).))))).))).)))..)))).)))))).))).((((....((.(((((((((((......)))).)))))))....))....))))
>164685207 Drepanocladus aduncus
ACCGCGCCCCCCACCCACCCCCTCCCTCCGGGAGTCGGGTGGCGTGAAAGTGGCCGTCCCGGCGTCGGGCTTCGCGGCCTGACTGCGGGTCGGCTGAAATGGAAGGAATCGGGCCGCCGTGGTGACACAGTCCGCGATCGGGTGATCCGCGCTCCTTCGGGAGCCCGGAATATTTCTAAGTGCGTGGCTGCGTCCCCAGTTGGCTCCGGTTACCTCGTGCAGGTCGGGCGCGCCCCCCGTGAATGGGGCGGCGCGCGTCACGTCACGCAT
...........(((((((((.(((((...)))))..)))))).))).....(((((.((((..((((((((....))))))))..)))).)))))........(((((((((((((...(((.(((.(((((((((...(((((.((((.(((((....))))).)))).))))).....)))).))))).))).)))..)))).)))))).))).((((....((.(((((((((((......)))).)))))))....))....))))
>164685208 Drepanocladus aduncus
ACCGCGCCCCCCACCCACCCCCTCCCTCCGGGAGTCGGGTGGAGTGAAAGTGGCCGTCCCGGCGTCGGGCTTCGCGGCCTGACTGCGGGTCGGCTGAAATGGAAGGAATCGGGCCGCCGTGGTGACACAGTCCGCGATCGGGTGATCCGCGCTCCTTCGGGAGCCCGGAATATTTCTAAGTGCGTGGCTGCGTCCCCAGTTGGCTCCGGTTACCTCGTGCAGGTCGGGCGCGCCCCCCGTGAATGGGGCGGCGCGCGTCACGTCACGCAT
...........(((((((((.(((((...)))))..)))))).))).....(((((.((((..((((((((....))))))))..)))).)))))........(((((((((((((...(((.(((.(((((((((...(((((.((((.(((((....))))).)))).))))).....)))).))))).))).)))..)))).)))))).))).((((....((.(((((((((((......)))).)))))))....))....))))
>164685209 Drepanocladus aduncus
ACCGCGCCCCCCACCCACCCCCTCCCTCCGGGAGTCGGGTGGAGTGAAAGTGGCCGTCCCGGCGTCGGGCTTCGCGGCCTGACTGCGGGTCGGCTGAAATGGAAGGAATCGGGCCGCCGTGGTGACACAGTCCGCGATCGGGTGATCCGCGCTCCTTCGGGAGCCCGGAATATTTCTAAGTGCGTGGCTGCGTCCCCAGTTGGCTCCGGTTACCTCGTGCAGGTCGGGCGCGCCCCCCGTGAATGGGGCGGCGCGCGTCACGTCACGCAT
...........(((((((((.(((((...)))))..)))))).))).....(((((.((((..((((((((....))))))))..)))).)))))........(((((((((((((...(((.(((.(((((((((...(((((.((((.(((((....))))).)))).))))).....)))).))))).))).)))..)))).)))))).))).((((....((.(((((((((((......)))).)))))))....))....))))
>164685210 Drepanocladus aduncus
ACCGCGCCCCCCACCCACCCCCTCCTTCCGGGAGTCGGGTGGNGTGAAAGTGGCCGTCCCGGCGTCGGGCTTCGCGGCCTGACTGCGGGTCGGCTGAAATGGAAGGAATCGGGCCGCCGTGGTGACACAGTCCGCGATCGGGTGATCCGCGCTCCTTCGGGAGCCCGGAATATTTCTAAGTGCGTGGCTGCGTCCCCAGTTGGCTCCGGTTACCTCGTGCAGGTCGGGCGCGCCCCCCGTGAATGGGGCGGCGCGCGTCACGTCACGCAT
...........(((((((((.(((((...)))))..)))))).))).....(((((.((((..((((((((....))))))))..)))).)))))........(((((((((((((...(((.(((.(((((((((...(((((.((((.(((((....))))).)))).))))).....)))).))))).))).)))..)))).)))))).))).((((....((.(((((((((((......)))).)))))))....))....))))
>164685211 Drepanocladus aduncus
ACCGCGCCCCCCACCCACCCCCTCCCTCCGGGAGTCGGGTGGCGTGAAAGTGGCCGTCCCGGCGTCGGGCTTCGCGGCCTGACTGCGGGTCGGCTGAAATGGAAGGAATCGGGCCGCCGTGGTGACACAGTCCGCGATCGGGTGATCCGCGCTCCTTCGGGAGCCCGGAATATTTCTAAGTGCGTGGCTGCGTCCCCAGTTGGCTCCGGTTACCTCGTGCAGGTCGGGCGCGCCCCCCGTGAATGGGGCGGCGCGCGTCACGTCACGCAT
...........(((((((((.(((((...)))))..)))))).))).....(((((.((((..((((((((....))))))))..)))).)))))........(((((((((((((...(((.(((.(((((((((...(((((.((((.(((((....))))).)))).))))).....)))).))))).))).)))..)))).)))))).))).((((....((.(((((((((((......)))).)))))))....))....))))
>164685212 Drepanocladus aduncus
ACCGCGCCCCCCACCCACCCCCTCCCTCCGGGAGTCGGGTGGCGTGAAAGTGGCCGTCCCGGCGTCGGGCTTCGCGGCCTGACTGCGGGTCGGCTGAAATGGAAGGAATCGGGCCGCCGTGGTGACACAGTCCGCGATCGGGTGATCCGCGCTCCTTCGGGAGCCCGGAATATTTCTAAGTGCGTGGCTGCGTCCCCAGTTGGCTCCGGTTACCTCGTGCAGGTCGGGCGCGCCCCCCGTGAATGGGGCGGCGCGCGTCACGTCACGCAT
...........(((((((((.(((((...)))))..)))))).))).....(((((.((((..((((((((....))))))))..)))).)))))........(((((((((((((...(((.(((.(((((((((...(((((.((((.(((((....))))).)))).))))).....)))).))))).))).)))..)))).)))))).))).((((....((.(((((((((((......)))).)))))))....))....))))
>164685213 Drepanocladus aduncus
ACCGCGCCCCCCACCCACCCCCTCCCTCCGGGAGTCGGGTGGCGTGAAAGTGGCCGTCCCGGCGTCGGGCTTCGCGGCCTGACTACGGGTCGGCTGAAATGGAAGGAATCGGGCCGCCGTGGTGACACAGTCCGCGATCGGGTGATCCGCGCTCCTTCGGGAGCCCGGAATATTTCTAAGTGCGTGGCTGCGTCCCCAGTTGGCTCCGGTTACCTCGTGCAGGTCGGGCGCGCCCCCCGTGAATGGGGCGGCGCGCGTCACGTCACGCAT
...........(((((((((.(((((...)))))..)))))).))).....(((((.((((..((((((((....))))))))..)))).)))))........(((((((((((((...(((.(((.(((((((((...(((((.((((.(((((....))))).)))).))))).....)))).))))).))).)))..)))).)))))).))).((((....((.(((((((((((......)))).)))))))....))....))))
>164685214 Drepanocladus aduncus
ACCGCGCCCCCCACCCACCCCCTCCCTCCGGGAGTCGGGTGGCGTGAAAGTGGCCGTCCCGGCGTCGGGCTTCGCGGCCTGACTGCGGGTCGGCTGAAATGGAAGGAATCGGGCCGCCGTGGTGACACAGTCCGCGATCGGGTGATCCGCGCTCCTTCGGGAGCCCGGAATATTTCTAAGTGCGTGGCTGCGTCCCCAGTTGGCTCCGGTTACCTCGTGCAGGTCGGGCGCGCCCCCCGTGAATGGGGCGGCGCGCGTCACGTCACGCAT
...........(((((((((.(((((...)))))..)))))).))).....(((((.((((..((((((((....))))))))..)))).)))))........(((((((((((((...(((.(((.(((((((((...(((((.((((.(((((....))))).)))).))))).....)))).))))).))).)))..)))).)))))).))).((((....((.(((((((((((......)))).)))))))....))....))))
>164685215 Drepanocladus aduncus
ACCGCGCCCCCCACCCACCCCCTCCCTCCGGGAGTCGGGTGGCGTGAAAGTGGCCGTCCCGGCGTCGGGCTTCGCGGCCTGACTGCGGGTCGGCTGAAATGGAAGGAATCGGGCCGCCGTGGTGACACAGTCCGCGATCGGGTGATCCGCGCTCCTTCGGGAGCCCGGAATATTTCTAAGTGCGTGGCTGCGTCCCCAGTTGGCTCCGGTTACCTCGTGCAGGTCGGGCGCGCCCCCCGTGAATGGGGCGGCGCGCGTCACGTCACGCAT
...........(((((((((.(((((...)))))..)))))).))).....(((((.((((..((((((((....))))))))..)))).)))))........(((((((((((((...(((.(((.(((((((((...(((((.((((.(((((....))))).)))).))))).....)))).))))).))).)))..)))).)))))).))).((((....((.(((((((((((......)))).)))))))....))....))))
>164685216 Drepanocladus aduncus
ACCGCGCCCCCCACCCACCCCCTCCCTCCGGGAGTCGGGTGGCGTGAAAGTGGCCGTCCCGGCGTCGGGCTTCGCGGCCTGACTGCGGGTCGGCTGAAATGGAAGGAATCGGGCCGCCGTGGTGACACAGTCCGCGATCGGGTGATCCGCGCTCCTTCGGGAGCCCGGAATATTTCTAAGTGCGTGGCTGCGTCCCCAGTTGGCTCCGGTTACCTCGTGCAGGTCGGGCGCGCCCCCCGTGAATGGGGCGGCGCGCNNCACGTCACGCAT
...........(((((((((.(((((...)))))..)))))).))).....(((((.((((..((((((((....))))))))..)))).)))))........(((((((((((((...(((.(((.(((((((((...(((((.((((.(((((....))))).)))).))))).....)))).))))).))).)))..)))).)))))).))).((((....((.(((((((((((......)))).)))))))....))....))))
>164685217 Drepanocladus aduncus
ACCGCGCCCCCCACCCACCCCCTCCCTCCGGGAGTCGGGTGGAGTGAAAGTGGCCGTCCCGGCGTCGGGCTTCGCGGCCTGACTGCGGGTCGGCTGAAATGGAAGGAATCGGGCCGCCGTGGTGACACAGTCCGCGATCGGGTGATCCGCGCTCCTTCGGGAGCCCGGAATATTTCTAAGTGCGTGGCTGCGTCCCCAGTTGGCTCCGGTTACCTCGTGCAGGTCGGGCGCGCCCCCCGTGAATGGGGCGGCGCGCGTCACGTCACGCAT
...........(((((((((.(((((...)))))..)))))).))).....(((((.((((..((((((((....))))))))..)))).)))))........(((((((((((((...(((.(((.(((((((((...(((((.((((.(((((....))))).)))).))))).....)))).))))).))).)))..)))).)))))).))).((((....((.(((((((((((......)))).)))))))....))....))))
>164685218 Drepanocladus aduncus
ACCGCGCCCCCCACCCACCCCCTCCCTCCGGGAGTCGGGTGGAGTGAAAGTGGCCGTCCCGGCGTCGGGCTTCGCGGCCTGACTGCGGGTCGGCTGAAATGGAAGGAATCGGGCCGCCGTGGTGACACAGTCCGCGATCGGGTGATCCGCGCTCCTTCGGGAGCCCGGAATATTTCTAAGTGCGTGGCTGCGTCCCCAGTTGGCTCCGGTTACCTCGTGCAGGTCGGGCGCGCCCCCCGTGAATGGGGCGGCGCGCGTCACGTCACGCAT
...........(((((((((.(((((...)))))..)))))).))).....(((((.((((..((((((((....))))))))..)))).)))))........(((((((((((((...(((.(((.(((((((((...(((((.((((.(((((....))))).)))).))))).....)))).))))).))).)))..)))).)))))).))).((((....((.(((((((((((......)))).)))))))....))....))))
>164685219 Drepanocladus aduncus
ACCGCGCCCCCCACCCACCCCCTCCCTCCGGGAGTCGGGTGGCGTGAAAGTGGCCGTCCCGGCGTCGGGCTTCGCGGCCTGACTGCGGGTCGGCTGAAATGGAAGGAATCGGGCCGCCGTGGTGACACAGTCCGCGATCGGGTGATCCGCGCTCCTTCGGGAGCCCGGAATATTTCTAAGTGCGTGGCTGCGTCCCCAGTTGGCTCCGGTTACCTCGTGCAGGTCGGGCGCGCCCCCCGTGAATGGGGCGGCGCGCGTCACGTCACGCAT
...........(((((((((.(((((...)))))..)))))).))).....(((((.((((..((((((((....))))))))..)))).)))))........(((((((((((((...(((.(((.(((((((((...(((((.((((.(((((....))))).)))).))))).....)))).))))).))).)))..)))).)))))).))).((((....((.(((((((((((......)))).)))))))....))....))))
>164685220 Drepanocladus aduncus
ACCGCGCCCCCCACCCACCCCCTCCCTCCGGGAGTCGGGTGGCGTGAAAGTGGCCGTCCCGGCGTCGGGCTTCGCGGCCTGACTGCGGGTCGGCTGAAATGGAAGGAATCGGGCCGCCGTGGTGACACAGTCCGCGATCGGGTGATCCGCGCTCCTTCGGGAGCCCGGAATATTTCTAAGTGCGTGGCTGCGTCCCCAGTTGGCTCCGGTTACCTCGTGCAGGTCGGGCGCGCCCCCCGTGAATGGGGCGGCGCGCGTCACGTCACGCAT
...........(((((((((.(((((...)))))..)))))).))).....(((((.((((..((((((((....))))))))..)))).)))))........(((((((((((((...(((.(((.(((((((((...(((((.((((.(((((....))))).)))).))))).....)))).))))).))).)))..)))).)))))).))).((((....((.(((((((((((......)))).)))))))....))....))))
>164685221 Drepanocladus aduncus
ACCGCGCCCCCCACCCACCCCCTCCCTCCGGGAGTCGGGTGGCGTGAAAGTGGCCGTCCCGGCGTCGGGCTTCGCGGCCTGACTGCGGGTCGGCTGAAATGGAAGGAATCGGGCCGCCGTGGTGACACAGTCCGCGATCGGGTGATCCGCGCTCCTTCGGGAGCCCGGAATATTTCTAAGTGCGTGGCTGCGTCCCCAGTTGGCTCCGGTTACCTCGTGCAGGTCGGGCGCGCCCCCCATGAATGGGGCGGCGCGCGTCACGTCACGCAT
...........(((((((((.(((((...)))))..)))))).))).....(((((.((((..((((((((....))))))))..)))).)))))........(((((((((((((...(((.(((.(((((((((...(((((.((((.(((((....))))).)))).))))).....)))).))))).))).)))..)))).)))))).))).((((....((.((((((((((((....))))).)))))))....))....))))
>164685222 Drepanocladus aduncus
ACCGCGCCCCCCACCCACCCCCTCCCTCCGGAAGTCGGGTGGCGTGAAAGTGGCCGTCCCGGCGTCGGGCTTCGCGGCCTGACTGCGGGTCGGCTGAAATGGAAGGAATCGGGCCGCCGTGGTGACACAGTCCGCGATCGGGTGATCCGCGCTCCTTCGGGAGCCCGGAATATTTCTAAGTGCGTGGCTGCGTCCCCAGTTGGCTCCGGTTACCTCGTGCAGGTCGGGCGCGCCCCCCGTGAATGGGGCGGCGCGCGTCACGTCACGCAT
..(((((((((.((((.............))..)).))).)))))).....(((((.((((..((((((((....))))))))..)))).)))))........(((((((((((((...(((.(((.(((((((((...(((((.((((.(((((....))))).)))).))))).....)))).))))).))).)))..)))).)))))).))).((((....((.(((((((((((......)))).)))))))....))....))))
>164685223 Drepanocladus aduncus
ACCGCGCCCCCCACCCACCCCCTCCCTCCGGGAGTCGGGTGGCGTGAAAGTGGCCGTCCCGGCGTCGGGCTTCGCGGCCTGACTGCGGGTCGGCTGAAATGGAAGGAATCGGGCCGCCGTGGTGACACAGTCCGCGATCGGGTGATCCGCGCTCCTTCGGGAGCCCGGAATATTTCTAAGTGCGTGGCTGCGTCCCCAGTTGGCTCCGGTTACCTCGTGCAGGTCGGGCGCGCCCCCCGTGAATGGGGCGGCGCGCGTCACGTCACGCAT
...........(((((((((.(((((...)))))..)))))).))).....(((((.((((..((((((((....))))))))..)))).)))))........(((((((((((((...(((.(((.(((((((((...(((((.((((.(((((....))))).)))).))))).....)))).))))).))).)))..)))).)))))).))).((((....((.(((((((((((......)))).)))))))....))....))))
>164685224 Drepanocladus aduncus
ACCGCGCCCCCCACCCACCCCCTCCCTCCGGGAGTCGGGTGGAGTGAAAGTGGCCGTCCCGGCGTCGGGCTTCGCGGCCTGACTGCGGGTCGGCTGAAATGGAAGGAATCGGGCCGCCGTGGTGACACAGTCCGCGATCGGGTGATCCGCGCTCCTTCGGGAGCCCGGAATATTTCTAAGTGCGTGGCTGCGTCCCCAGTTGGCTCCGGTTACCTCGTGCAGGTCGGGCGCGCCCCCCGTGAATGGGGCGGCGCGCGTCACGTCACGCAT
...........(((((((((.(((((...)))))..)))))).))).....(((((.((((..((((((((....))))))))..)))).)))))........(((((((((((((...(((.(((.(((((((((...(((((.((((.(((((....))))).)))).))))).....)))).))))).))).)))..)))).)))))).))).((((....((.(((((((((((......)))).)))))))....))....))))
>164685225 Drepanocladus aduncus
ACCGCGCCCCCCACCCACCCCCTCCCTCCGGGAGTCGGGTGGAGTGAAAGTGGCCGTCCCGGCGTCGGGCTTCGCGGCCTGACTGCGGGTCGGCTGAAATGGAAGGAATCGGGCCGCCGTGGTGACACAGTCCGCGATCGGGTGATCCGCGCTCCTTCGGGAGCCCGGAATATTTCTAAGTGCGTGGCTGCGTCCCCAGTTGGCTCCGGTTACCTCGTGCAGGTCGGGCGCGCCCCCCGTGAATGGGGCGGCGCGCGTCACGTCACGCAT
...........(((((((((.(((((...)))))..)))))).))).....(((((.((((..((((((((....))))))))..)))).)))))........(((((((((((((...(((.(((.(((((((((...(((((.((((.(((((....))))).)))).))))).....)))).))))).))).)))..)))).)))))).))).((((....((.(((((((((((......)))).)))))))....))....))))
>164685226 Drepanocladus aduncus
ACCGCGCCCCCCACCCACCCCCTCCCTCCGGGAGTCGGGTGGAGTGAAAGTGGCCGTCCCGGCGTCGGGCTTCGCGGCCTGACTGCGGGTCGGCTGAAATGGAAGGAATCGGGCCGCCGTGGTGACACAGTCCGCGATCGGGTGATCCGCGCTCCTTCGGGAGCCCGGAATATTTCTAAGTGCGTGGCTGCGTCCCCAGTTGGCTCCGGTTACCTCGTGCAGGTCGGGCGCGCCCCCCCGTGAATGGGGCGGCGCGCGTCACGTCACGCAT
...........(((((((((.(((((...)))))..)))))).))).....(((((.((((..((((((((....))))))))..)))).)))))........(((((((((((((...(((.(((.(((((((((...(((((.((((.(((((....))))).)))).))))).....)))).))))).))).)))..)))).)))))).))).((((....((.(((((((.((((......)))).)))))))....))....))))
>164685227 Drepanocladus aduncus
ACCGCGCCCCCCACCCACCCCCTCCCTCCGGGAGTCGGGTGGAGTGAAAGTGGCCGTCCCGGCGTCGGGCTTCGCGGCCTGACTGCGGGTCGGCTGAAATGGAAGGAATCGGGCCGCCGTGGTGACACAGTCCGCGATCGGGTGATCCGCGCTCCTTCGGGAGCCCGGAATATTTCTAAGTGCGTGGCTGCGTCCCCAGTTGGCTCCGGTTACCTCGTGCAGGTCGGGCGCGCCCCCCGTGAATGGGGCGGCGCGCGTCACGTCACGCAT
...........(((((((((.(((((...)))))..)))))).))).....(((((.((((..((((((((....))))))))..)))).)))))........(((((((((((((...(((.(((.(((((((((...(((((.((((.(((((....))))).)))).))))).....)))).))))).))).)))..)))).)))))).))).((((....((.(((((((((((......)))).)))))))....))....))))
>164685228 Drepanocladus aduncus
ACCGCGCCCCCCACCCACCCCCTCCCTCCGGGAGTCGGGTGGAGTGAAAGTGGCCGTCCCGGCGTCGGGCTTCGCGGCCTGACTGCGGGTCGGCTGAAATGGAAGGAATCGGGCCGCCGTGGTGACACAGTCCGCGATCGGGTGATCCGCGCTCCTTCGGGAGCCCGGAATATTTCTAAGTGCGTGGCTGCGTCCCCAGTTGGCTCCGGTTACCTCGTGCAGGTCGGGCGCGCCCCCCGTGAATGGGGCGGCGCGCGTCACGTCACGCAT
...........(((((((((.(((((...)))))..)))))).))).....(((((.((((..((((((((....))))))))..)))).)))))........(((((((((((((...(((.(((.(((((((((...(((((.((((.(((((....))))).)))).))))).....)))).))))).))).)))..)))).)))))).))).((((....((.(((((((((((......)))).)))))))....))....))))
>164685229 Drepanocladus aduncus
ACCGCGCCCCCCACCCACCCCCTCCCTCCGGGAGTCGGGTGGAGTGAAAGTGGCCGTCCCGGCGTCGGGCTTCGCGGCCTGACTGCGGGTCGGCTGAAATGGAAGGAATCGGGCCGCCGTGGTGACACAGTCCGCGATCGGGTGATCCGCGCTCCTTCGGGAGCCCGGAATATTTCTAAGTGCGTGGCTGCGTCCCCAGTTGGCTCCGGTTACCTCGTGCAGGTCGGGCGCGCCCCCCGTGAATGGGGCGGCGCGCGTCACGTCACGCAT
...........(((((((((.(((((...)))))..)))))).))).....(((((.((((..((((((((....))))))))..)))).)))))........(((((((((((((...(((.(((.(((((((((...(((((.((((.(((((....))))).)))).))))).....)))).))))).))).)))..)))).)))))).))).((((....((.(((((((((((......)))).)))))))....))....))))
>164685230 Drepanocladus aduncus
ACCGCGCCCCCCACCCACCCCCTCCCTCCGGGAGTCGGGTGGAGTGAAAGTGGCCGTCCCGGCGTCGGGCTTCGCGGCCTGACTGCGGGTCGGCTGAAATGGAAGGAATCGGGCCGCCGTGGTGACACAGTCCGCGATCGGGTGATCCGCGCTCCTTCGGGAGCCCGGAATATTTCTAAGTGCGTGGCTGCGTCCCCAGTTGGCTCCGGTTACCTCGTGCAGGTCGGGCGCGCCCCCCGTGAATGGGGCGGCGCGCGTCACGTCACGCAT
...........(((((((((.(((((...)))))..)))))).))).....(((((.((((..((((((((....))))))))..)))).)))))........(((((((((((((...(((.(((.(((((((((...(((((.((((.(((((....))))).)))).))))).....)))).))))).))).)))..)))).)))))).))).((((....((.(((((((((((......)))).)))))))....))....))))
>164685231 Drepanocladus aduncus
ACCGCGCCCCCCACCCACCCCCTCCCTCCGGGAGTCGGGTGGAGTGAAAGTGGCCGTCCCGGCGTCGGGCTTCGCGGCCTGACTGCGGGTCGGCTGAAATGGAAGGAATCGGGCCGCCGTGGTGACACAGTCCGCGATCGGGTGATCCGCGCTCCTTCGGGAGCCCGGAATATTTCTAAGTGCGTGGCTGCGTCCCCAGTTGGCTCCGGTTACCTCGTGCAGGTCGGGCGCGCCCCCCGTGAATGGGGCGGCGCGCGTCACGTCACGCAT
...........(((((((((.(((((...)))))..)))))).))).....(((((.((((..((((((((....))))))))..)))).)))))........(((((((((((((...(((.(((.(((((((((...(((((.((((.(((((....))))).)))).))))).....)))).))))).))).)))..)))).)))))).))).((((....((.(((((((((((......)))).)))))))....))....))))
>164685232 Drepanocladus aduncus
ACCGCGCCCCCCACCCACCCCCTCCCTCCGGGAGTCGGGTGGAGTGAAAGTGGCCGTCCCGGCGTCGGGCTTCGCGGCCTGACTGCGGGTCGGCTGAAATGGAAGGAATCGGGCCGCCGTGGTGACACAGTCCGCGATCGGGTGATCCGCGCTCCTTCGGGAGCCCGGAATATTTCTAAGTGCGTGGCTGCGTCCCCAGTTGGCTCCGGTTACCTCGTGCAGGTCGGGCGCGCCCCCCGTGAATGGGGCGGCGCGCGTCACGTCACGCAT
...........(((((((((.(((((...)))))..)))))).))).....(((((.((((..((((((((....))))))))..)))).)))))........(((((((((((((...(((.(((.(((((((((...(((((.((((.(((((....))))).)))).))))).....)))).))))).))).)))..)))).)))))).))).((((....((.(((((((((((......)))).)))))))....))....))))
>164685233 Drepanocladus aduncus
ACCGCGCCCCCCACCCACCCCCTCCCTCCGGGAGTCGGGTGGAGTGAAAGTGGCCGTCCCGGCGTCGGGCTTCGCGGCCTGACTGCGGGTCGGCTGAAATGGAAGGAATCGGGCCGCCGTGGTGACACAGTCCGCGATCGGGTGATCCGCGCTCCTTCGGGAGCCCGGAATATTTCTAAGTGCGTGGCTGCGTCCCCAGTTGGCTCCGGTTACCTCGTGCAGGTCGGGCGCGCCCCCCGTGAATGGGGCGGCGCGCGTCACGTCACGCAT
...........(((((((((.(((((...)))))..)))))).))).....(((((.((((..((((((((....))))))))..)))).)))))........(((((((((((((...(((.(((.(((((((((...(((((.((((.(((((....))))).)))).))))).....)))).))))).))).)))..)))).)))))).))).((((....((.(((((((((((......)))).)))))))....))....))))
>164685234 Drepanocladus aduncus
ACCGCGCCCCCCACCCACCCCCTCCCTCCGGGAGTCGGGTGGAGTGAAAGTGGCCGTCCCGGCGTCGGGCTTCGCGGCCTGACTGCGGGTCGGCTGAAATGGAAGGAATCGGGCCGCCGTGGTGACACAGTCCGCGATCGGGTGATCCGCGCTCCTTCGGGAGCCCGGAATATTTCTAAGTGCGTGGCTGCGTCCCCAGTTGGCTCCGGTTACCTCGTGCAGGTCGGGCGCGCCCCCCCGTGAATGGGGCGGCGCGCGTCACGTCACGCAT
...........(((((((((.(((((...)))))..)))))).))).....(((((.((((..((((((((....))))))))..)))).)))))........(((((((((((((...(((.(((.(((((((((...(((((.((((.(((((....))))).)))).))))).....)))).))))).))).)))..)))).)))))).))).((((....((.(((((((.((((......)))).)))))))....))....))))
>164685235 Drepanocladus aduncus
ACCGCGCCCCCCACCCACCCCCTCCCTCCGGGAGTCGGGTGGAGTGAAAGTGGCCGTCCCGGCGTCGGGCTTCGCGGCCTGACTGCGGGTCGGCTGAAATGGAAGGAATCGGGCCGCCGTGGTGACACAGTCCGCGATCGGGTGATCCGCGCTCCTTCGGGAGCCCGGAATATTTCTAAGTGCGTGGCTGCGTCCCCAGTTGGCTCCGGTTACCTCGTGCAGGTCGGGCGCGCCCCCCGTGAATGGGGCGGCGCGCGTCACGTCACGCAT
...........(((((((((.(((((...)))))..)))))).))).....(((((.((((..((((((((....))))))))..)))).)))))........(((((((((((((...(((.(((.(((((((((...(((((.((((.(((((....))))).)))).))))).....)))).))))).))).)))..)))).)))))).))).((((....((.(((((((((((......)))).)))))))....))....))))
>164685236 Drepanocladus aduncus
ACCGCGCCCCCCACCCCCCCACTCCCGCCGGGAGTGGGGTCGCGTGAAAGTGGCCGTCCCGGCGTCGGGCTTCGCGGCCTGGCTAAGGGTCGGCTGAAATGGAAGGAATCGGGCCGCCGTGGTGACACAGTCCGCGATCGGGTGATCCGCGCTCCTTCGGGAGTCCGGAATTTTCTAAGTGCGTGGCTGCGTCCCCAGTTGGCTCCGGTTACCTCGTGCAGGTCGGGCGCGCCCCCCGAATGGGGCGGCGCGCGTCACGTCACGCAT
..(((((.....(((((...((((((...))))))))))).))))).....(((((.(((.(.((((((((....)))))))))..))).)))))........(((((((((((((..((((.(((.(((((((((..(.((.((((((.(((((....))))).)))).))..))..))))).))))).))).))).))))).)))))).))).((((..((((((((((((((((....)))).))))))).)..))..))))))
>164685237 Drepanocladus aduncus
ACCGCGCCCCCCACCCCCCCACTCCCGCCGGGAGTGGGGTCGCGTGAAAGTGGCCGTCCCGGCGTCGGGCTTCGCGGCCTGGCTAAGGGTCGGCTGAAATGGAAGGAATCGGGCCGCCGTGGTGACACAGTCCGCGATCGGGTGATCCGCGCTCCTTCGGGAGTCCGGAATTTTCTAAGTGCGTGGCTGCGTCCCCAGTTGGCTCCGGTTACCTCGTGCAGGTCGGGCGCGCCCCCCGAATGGGGCGGCGCGCGTCACGTCACGCAT
..(((((.....(((((...((((((...))))))))))).))))).....(((((.(((.(.((((((((....)))))))))..))).)))))........(((((((((((((..((((.(((.(((((((((..(.((.((((((.(((((....))))).)))).))..))..))))).))))).))).))).))))).)))))).))).((((..((((((((((((((((....)))).))))))).)..))..))))))
>164685238 Drepanocladus aduncus
ACCGCGCCCCCCACCCACCCCCTCCCTCCGGGAGTCGGGTGGCGTGAAAGTGGCCGTCCCGGCGTGTCGGGCTTCGCGGCCTGACTGCGGGTCGGCTGAAATGGAAGGAATCGGGCCGCCGTGGTGACACAGTCCGCGATCGGGTGATCCGCGCTCCTTCGGGAGCCCGGAATATTTCTAAGTGCGTGGCTGCGTCCCCAGTTGGCTCCGGTTACCTCGTGCAGGTCGGGCGCGCCCCCCGTGAATGGGGCGGCGCGCGTCACGTCACGCAT
...........(((((((((.(((((...)))))..)))))).))).....(((((.((((.((.((((((((....)))))))))))))).)))))........(((((((((((((...(((.(((.(((((((((...(((((.((((.(((((....))))).)))).))))).....)))).))))).))).)))..)))).)))))).))).((((....((.(((((((((((......)))).)))))))....))....))))
>164685239 Drepanocladus aduncus
ACCGCGCCCCCCACCCACCCCCTCCCTCCGGGAGTCGGGTGGAGTGAAAGTGGCCGTCCCGGCGTCGGGCTTCGCGGCCTGACTGCGGGTCGGCTGAAATGGAAGGAATCGGGCCGCCGTGGTGACACAGTCCGCGATCGGGTGATCCGCGCTCCTTCGGGAGCCCGGAATATTTCTAAGTGCGTGGCTGCGTCCCCAGTTGGCTCCGGTTACCTCGTGCAGGTCGGGCGCGCCCCCCGTGAATGGGGCGGCGCGCGTCACGTCACGCAT
...........(((((((((.(((((...)))))..)))))).))).....(((((.((((..((((((((....))))))))..)))).)))))........(((((((((((((...(((.(((.(((((((((...(((((.((((.(((((....))))).)))).))))).....)))).))))).))).)))..)))).)))))).))).((((....((.(((((((((((......)))).)))))))....))....))))
>164685240 Drepanocladus aduncus
ACCGCGCCCCCCACCCACCCCCTCCCTCCGGGAGTCGGGTGGAGTGAAAGTGGCCGTCCCGGCGTCGGGCTTCGCGGCCTGACTGCGGGTCGGCTGAAATGGAAGGAATCGGGCCGCCGTGGTGACACAGTCCGCGATCGGGTGATCCGCGCTCCTTCGGGAGCCCGGAATATTTCTAAGTGCGTGGCTGCGTCCCCAGTTGGCTCCGGTTACCTCGTGCAGGTCGGGCGCGCCCCCCGTGAATGGGGCGGCGCGCGTCACGTCACGCAT
...........(((((((((.(((((...)))))..)))))).))).....(((((.((((..((((((((....))))))))..)))).)))))........(((((((((((((...(((.(((.(((((((((...(((((.((((.(((((....))))).)))).))))).....)))).))))).))).)))..)))).)))))).))).((((....((.(((((((((((......)))).)))))))....))....))))
>164685241 Drepanocladus aduncus
ACCGCGCCCCCCACCCACCCCCTCCCTCCGGGAGTCGGGTGGAGTGAAAGTGGCCGTCCCGGCGTCGGGCTTCGCGGCCTGACTGCGGGTCGGCTGAAATGGAAGGAATCGGGCCGCCGTGGTGACACAGTCCGCGATCGGGTGATCCGCGCTCCTTCGGGAGCCCGGAATATTTCTAAGTGCGTGGCTGCGTCCCCAGTTGGCTCCGGTTACCTCGTGCAGGTCGGGCGCGCCCCCCGTGAATGGGGCGGCGCGCGTCACGTCACGCAT
...........(((((((((.(((((...)))))..)))))).))).....(((((.((((..((((((((....))))))))..)))).)))))........(((((((((((((...(((.(((.(((((((((...(((((.((((.(((((....))))).)))).))))).....)))).))))).))).)))..)))).)))))).))).((((....((.(((((((((((......)))).)))))))....))....))))
>164685242 Drepanocladus aduncus
ACCGCGCCCCCCACCCACCCCCTCCCTCCGGGAGTCGGGTGGAGTGAAAGTGGCCGTCCCGGCGTCGGGCTTCGCGGCCTGACTGCGGGTCGGCTGAAATGGAAGGAATCGGGCCGCCGTGGTGACACAGTCCGCGATCGGGTGATCCGCGCTCCTTCGGGAGCCCGGAATATTTCTAAGTGCGTGGCTGCGTCCCCAGTTGGCTCCGGTTACCTCGTGCAGGTCGGGCGCGCCCCCCGTGAATGGGGCGGCGCGCGTCACGTCACGCAT
...........(((((((((.(((((...)))))..)))))).))).....(((((.((((..((((((((....))))))))..)))).)))))........(((((((((((((...(((.(((.(((((((((...(((((.((((.(((((....))))).)))).))))).....)))).))))).))).)))..)))).)))))).))).((((....((.(((((((((((......)))).)))))))....))....))))
>164685243 Drepanocladus aduncus
ACCGCGCCCCCCACCCACCCCCTCCCTCCGGGAGTCGGGTGGAGTGAAAGTGGCCGTCCCGGCGTCGGGCTTCGCGGCCTGACTGCGGGTCGGCTGAAATGGAAGGAATCGGGCCGCCGTGGTGACACAGTCCGCGATCGGGTGATCCGCGCTCCTTCGGGAGCCCGGAATATTTCTAAGTGCGTGGCTGCGTCCCCAGTTGGCTCCGGTTACCTCGTGCAGGTCGGGCGCGCCCCCCGTGAATGGGGCGGCGCGCGTCACGTCACGCAT
...........(((((((((.(((((...)))))..)))))).))).....(((((.((((..((((((((....))))))))..)))).)))))........(((((((((((((...(((.(((.(((((((((...(((((.((((.(((((....))))).)))).))))).....)))).))))).))).)))..)))).)))))).))).((((....((.(((((((((((......)))).)))))))....))....))))
>164685244 Drepanocladus aduncus
ACCGCGCCCCCCACCCACCCCCTCCCTCCGGGAGTCGGGTGGAGTGAAAGTGGCCGTCCCGGCGTCGGGCTTCGCGGCCTGACTGCGGGTCGGCTGAAATGGAAGGAATCGGGCCGCCGTGGTGACACAGTCCGCGATCGGGTGATCCGCGCTCCTTCGGGAGCCCGGAATATTTCTAAGTGCGTGGCTGCGTCCCCAGTTGGCTCCGGTTACCTCGTGCAGGTCGGGCGCGCCCCCCGTGAATGGGGCGGCGCGCGTCACGTCACGCAT
...........(((((((((.(((((...)))))..)))))).))).....(((((.((((..((((((((....))))))))..)))).)))))........(((((((((((((...(((.(((.(((((((((...(((((.((((.(((((....))))).)))).))))).....)))).))))).))).)))..)))).)))))).))).((((....((.(((((((((((......)))).)))))))....))....))))
>164685245 Drepanocladus aduncus
ACCGCGCCCCCCACCCACCCCCTCCCTCCGGGAGTCGGGTGGCGTGAAAGTGGCCGTCCCGGCGTGTCGGGCTTCGCGGCCTGACTGCGGGTCGGCTGAAATGGAAGGAATCGGGCCGCCGTGGTGACACAGTCCGCGATCGGGTGATCCGCGCTCCTTCGGGAGCCCGGAATATTTCTAAGTGCGTGGCTGCGTCCCCAGTTGGCTCCGGTTACCTCGTGCAGGTCGGGCGCGCCCCCCGTGAATGGGGCGGCGCGCGTCACGTCACGCAT
...........(((((((((.(((((...)))))..)))))).))).....(((((.((((.((.((((((((....)))))))))))))).)))))........(((((((((((((...(((.(((.(((((((((...(((((.((((.(((((....))))).)))).))))).....)))).))))).))).)))..)))).)))))).))).((((....((.(((((((((((......)))).)))))))....))....))))
>164685246 Drepanocladus polygamus
ACCGCGCCCCCCACCAACCCACTCCCGCCGGGAGTCGGGTCGAGTGAAAGTGGTCGTCCCGGCGTCGGGGTCCCCCAAAACCCCGACCAAGGGTCGGCTGAAATGGAAGGAATCGGGCCGCCGTGGTGACACAGTCCGCGATCGGGTGATCCGCGCTCCGGACTTCGGGAGCCCGGTATTTTTCTAAGTGCGTGGCTGCGTCCCCAGTTGGCTCCGGTTACCTCGTGCAGGTCGAGCGCGCCACCCCCTCCCACCTGGTGGATCGGGGCGGCGCGCGTCAC
(((((......((((.((((((((((...)))))).)))).).)))...)))))...(((.(.((((((((........)))))))))..)))(((((((..(((..(((((((((((((..((((.(((.(((((((((..((((.((((((.(((((.(....).))))).))).)))..)))..))))).))))).))).))).))))).)))))).)))))).).))))))(((((((.((((.(.((((...)))))..)))).))))))).....
>16541423 Abietinella abietina
GCGCCCCCCACCGCCCCCCTCCCAGGGGTCGAGTGAAAGTGGCCATCCCGGTGGTCTCCTCCTCCTTCGAGGAGGAAGGCCCTAAGGGTTGGCTGAAATGGAAGGAATCGGGCCGCCGTGGTGACACAGTCCGCGATCGGGTGATCCGAGCTCCTCCGGGAGCCCGGAGTTTTCTAAGTGCGTGGCTGCGTCCCCCAGTCGGTTGTGGTTACCTCATGCAGGTCGAGCGCGCCCCCCGCGGCGCGCGTCACGCAT
........(((((((((.......)))).)).))).....(((((.(((...((((((((((((....))))))).)))))....))).)))))........(((((((..((.((((.((.(((.(((((((((...(((...((((.(((((....))))).))))....)))...)))).))))).))).))....)))).)))))).))).((((.......(((((((......))))))).....))))
>16554891 Thamnobryum alopecurum
GCGCCCCCCACCGACCCACTCCCTCCGGGAGTCGGGTCGAGTGAAAGTGGCCATCCCGGTGGGCCTTCTAACTCGCTTGGAAGGCCTTAAGGGTTGGCTGAAATGGAGGGAATCGGGCCGCCGTGGTGACACAGTCCGCGATCGGGTGATTTTCGGGCTCTTCCGGGAGCCCGGGATTTTTCTAAGTGCGTGGCTGCGTCCCCCAGTTGGTTGTGGTTGCCTCATGCAGGTCGANNNNNCCCCNNNGCGCGCNTCACGCATCAGACCTCTNNTCGG
........(((((((((((((((...)))))).)))))).))).....(((((.(((...(((((((((((.....)))))))))))...))).)))))......((((.((((..((.((((.((.(((.(((((((((...(((.((.(((((((((((....))))))))))).)).)))...)))).))))).))).))....)))).)))))).))))....(((((................(((.....)))....)))))........
>16554892 Thamnobryum alopecurum
GCGCCCCCCACCGACCCACTCCCTCCGGGAGTCGGGTCGAGTGAAAGTGGCCATCCCGGTGGGCCTTCTAACTCGCTTGGAAGGCCTTAAGGGTTGGCTGAAATGGAGGGAATCGGGCCGCCGTGGTGACACAGTCCGCGATCGGGTGATTTTCGGGCTCTTCCGGGAGCCCGGGATTTTTCTAAGTGCGTGGCTGCGTCCCCCAGTTGGTTGTGGTTACCTCATGCAGGTCGANNNNNCCCCNNNGCGCGCNTCACGCNTCAGACCTCTAATCGG
........(((((((((((((((...)))))).)))))).))).....(((((.(((...(((((((((((.....)))))))))))...))).)))))......((((.((((..((.((((.((.(((.(((((((((...(((.((.(((((((((((....))))))))))).)).)))...)))).))))).))).))....)))).)))))).)))).((.(((((...............................))))).)).....
>16554893 Thamnobryum alopecurum
GCGCCCCCCACCGACCCACTCCCTCCGGGAGTCGGGTCGAGTGAAAGTGGCCATCCCGGTGGGCCTTCTAACTCGCTTGGAAGGCCTTAAGGGTTGGCTGAAATGGAGGGAATCGGGCCGCCGTGGTGACACAGTCCGCGATCGGGTGATTTTCGGGCTCTTCCGGGAGCCCGGGATTTTTCTAAGTGCGTGGCTGCGTCCCCCAGTTGGTTGTGGTTACCTCATGCAGGTCGANNNNNCCCCNNNGCGCGCNTCACGCNTCAGACNTCTAATCGG
........(((((((((((((((...)))))).)))))).))).....(((((.(((...(((((((((((.....)))))))))))...))).)))))......((((.((((..((.((((.((.(((.(((((((((...(((.((.(((((((((((....))))))))))).)).)))...)))).))))).))).))....)))).)))))).)))).........................(((.....))).................
>16554894 Thamnobryum alopecurum
GCGCCCCCCACCGACCCACTCCCTCCGGGAGTCGGGTCGAGTGAAAGTGGCCATCCCGGTGGGCCTTCTAACTCGCTTGGAAGGCCTTAAGGGTTGGCTGAAATGGAGGGAATCGGGCCGCCGTGGTGACACAGTCCGCGATCGGGTGATTTTCGGGCTCTTCCGGGAGCCCGGGATTTTTCTAAGTGCGTGGCTGCGTCCCCCAGTTGGTTGTGGTTACCTCATGCAGGTCGAGCGCGCCCCNNNGCGCGCNTCACGCATCAGACCTCTAATCGG
........(((((((((((((((...)))))).)))))).))).....(((((.(((...(((((((((((.....)))))))))))...))).)))))......((((.((((..((.((((.((.(((.(((((((((...(((.((.(((((((((((....))))))))))).)).)))...)))).))))).))).))....)))).)))))).)))).((.(((((((((((((......))))))........)).))))).)).....
>16554895 Thamnobryum alopecurum
GCGCCCCCCACCGACCCACTCCCTCCGGGAGTCGGGTCGAGTGAAAGTGGCCATCCCGGTGGGCCTTCTAACTCGCTTGGAAGGCCTTAAGGGTTGGCTGAAATGGAGGGAATCGGGCCGCCGTGGTGACACAGTCCGCGATCGGGTGATTTTCGGGCTCTTCCGGGAGCCCGGGATTTTTCTAAGTGCGTGGCTGCGTCCCCCAGTTGGTTGTGGTTGCCTCATGCAGGTCGAGCGCGCCCCNNNGCGCGCNTCACGCATCAGACCTCTAATCGG
........(((((((((((((((...)))))).)))))).))).....(((((.(((...(((((((((((.....)))))))))))...))).)))))......((((.((((..((.((((.((.(((.(((((((((...(((.((.(((((((((((....))))))))))).)).)))...)))).))))).))).))....)))).)))))).)))).((.(((((((((((((......))))))........)).))))).)).....
>16554897 Thamnobryum maderense
CCCCCCACCGACCCACTCCCTCCGGGAGTCGGGTCGAGTGAAAGTGGCCATCCCGGTGGGCCTTCTAACTCGCTTGGAAGGCCTTAAGGGTTGGCTGAAATGGAGGGAATCGGGCCGCCGTGGTGACACAGTCCGCGATCGGGTGATTTTCGGGCTCTTCCGGGAGCCCGGGATTTTTCTAAGTGCGTGGCTGCGTCCCCCAGTTGGTTGTGGTTACNTCATGCAGGTCGANNNNNCCCCNNNGCGCGCNTCACGCNTCAGACCTCTAAT
.....(((((((((((((((...)))))).)))))).))).....(((((.(((..((((((((((((.....))))))))))).).))).)))))......((((.((((..((.(((((((.(((.(((((((((..((((.((.(((((((((((....))))))))))).)).)))..))))).))))).))).)).)..)))).)))))).))))....((((((.............(((((.....)))))).))))).....
>16554898 Thamnobryum maderense
CCCCCCACCGACCCACTCCCTCCGGGAGTCGGGTCGAGTGAAAGTGGCCATCCCGGTGGGCCTTCTAACTCGCTTGGAAGGCCTTAAGGGTTGGCTGAAATGGAGGGAATCGGGCCGCCGTGGTGACACAGTCCGCGATCGGGTGATTTTCGGGCTCTTCCGGGAGCCCGGGATTTTTCTAAGTGCGTGGCTGCGTCCCCCAGTTGGTTGTGGTTACNTCATGCAGGTCGANNNNNCCCCNNNGCGCGCNTCACGCNTCAGACCTCTAAT
.....(((((((((((((((...)))))).)))))).))).....(((((.(((..((((((((((((.....))))))))))).).))).)))))......((((.((((..((.(((((((.(((.(((((((((..((((.((.(((((((((((....))))))))))).)).)))..))))).))))).))).)).)..)))).)))))).))))....((((((.............(((((.....)))))).))))).....
>16554899 Thamnobryum maderense
GCGCCCCCCACCGACCCACTCCCTCCGGGAGTCGGGTCGAGTGAAAGTGGCCATCCCGGTGGGCCTTCTAACTCGCTTGGAAGGCCTTAAGGGTTGGCTGAAATGGAGGGAATCGGGCCGCCGTGGTGACACAGTCCGCGATCGGGTGATTTTCGGGCTCTTCCGGGAGCCCGGGATTTTTCTAAGTGCGTGGCTGCGTCCCCCAGTTGGTTGTGGTTACCTCATGCAGGTCGAGCGCGCCCCNNNGCGCGCNTCACGCATCAGACCTCTAATCGG
........(((((((((((((((...)))))).)))))).))).....(((((.(((...(((((((((((.....)))))))))))...))).)))))......((((.((((..((.((((.((.(((.(((((((((...(((.((.(((((((((((....))))))))))).)).)))...)))).))))).))).))....)))).)))))).)))).((.(((((((((((((......))))))........)).))))).)).....
>169977169 Straminergon stramineum
ACCGCGCCCCCCACCAACCCGCTCCCACGTGGATTCGGGTCGAGTGAAAGTGGCCATCCTGGTGGGCCTTTTTTTTCCTAAGGGAAGGGGAAGGCCTTAAGGGTTGGCTGAAATGGAGGGAATCGAGCCGCCGTGGTGACACAGTCCGCGATCGGGTGATCCGAGCTCCTTCGGGAGTCCGGAATTTTTCTAAGTGCGTGGCTGCGTCCCCCAGTTGGTTTTGGTTACCTCATGCAGGTCGAGCGCGCCCTCGTGGCGCGCGTCACGCAT
...........(((..(((((.(((.....)))..)))))...))).....(((((.(((...(((((((((((((((....)))))))))))))))...))).)))))......((((.(((((((..((((.((.(((.(((((((((...(((.((((((.(((((....))))).))))..)).)))...)))).))))).))).))....))))))))))).)))).(((.......(((((((.....))))))).....))).
>171903627 Hypnum imponens
GCGCACCCCCACCGACCCACTCCCGTTCGCGGCGAGTCGGGTCGAGTGAAAGTGGCCGTCCCGAGCGGTGGGGGCCCGTCGGGCCTTCACTTGGAAGGGTGGGCTGAAATGGATGGAATTGGGCCGCCGTGGTGTGATGCAGTCCGCGATCGGGTGATCCGAGCTCCTCCGGGAGTCCGGACTTTTTCTAAGTGCGTGGCTGCGTCCCCCCAGTCGGTCCGTGGTTACCCCAGGTCGATGCGCGCCCGCGAGGCGCGCGTCACGCAT
.........((((((((((((((((....))).)))).)))))).))).....((((..(((....(((((((((((...))))))))))).....)))..))))....(((...((..(((((((...(((...(((((((((((((...(((.((((((.(((((....))))).))))..)).)))...)))).)))))))))...)))..)))))))...))...)))....((((((((((.....))))))))))......
>171903628 Hypnum cupressiforme var. resupinatum
GCGCACCCCCACCGACCCACTCCCGTTCGCGGCGAGTCGGGTCGAGTGAAAGTGGCCGTCCCGAGCGGTGGGGGCCCGTCGGGCCTTCACTTGGAAGGGTGGGCTGAAATGGATGGAATTGGGCCGCCGTGGTGTGATGCAGTCCGCGATCGGGTGATCCGAGCTCCTCCGGGAGTCCGGACTTTTTCTAAGTGCGTGGCTGCGTCCCCCCAGTCGGTCCGTGGTTACCCCAGGTCGATGCGCGCCCGCGAGGCGCGCGTCACGCAT
.........((((((((((((((((....))).)))).)))))).))).....((((..(((....(((((((((((...))))))))))).....)))..))))....(((...((..(((((((...(((...(((((((((((((...(((.((((((.(((((....))))).))))..)).)))...)))).)))))))))...)))..)))))))...))...)))....((((((((((.....))))))))))......
>171903629 Hypnum cupressiforme var. lacunosum
GCGCACCCCCACCGACCCACTCCCGTTCGCGGCGAGTCGGGTCGAGTGAAAGTGGCCGTCCCGAGCGGTGGGGGCCCGTCGGGCCTTCACTTGGAAGGGTGGGCTGAAATGGATGGAATTGGGCCGCCGTGGTGTGATGCAGTCCGCGATCGGGTGATCCGAGCTCCTCCGGGAGTCCGGACTTTTTCTAAGTGCGTGGCTGCGTCCCCCCAGTCGGTCCGTGGTTACCCCAGGTCGATGCGCGCCCGCGAGGCGCGCGTCACGCAT
.........((((((((((((((((....))).)))).)))))).))).....((((..(((....(((((((((((...))))))))))).....)))..))))....(((...((..(((((((...(((...(((((((((((((...(((.((((((.(((((....))))).))))..)).)))...)))).)))))))))...)))..)))))))...))...)))....((((((((((.....))))))))))......
>171903630 Hypnum cupressiforme var. mammillatum
GCGCACCCCCACCGACCCACTCCCGTTCGCGGCGAGTCGGGTCGAGTGAAAGTGGCCGTCCCGAGCGGTGGGGGCCCGTCGGGCCTTCACTTGGAAGGGTGGGCTGAAATGGATGGAATTGGGCCGCCGTGGTGTGATGCAGTCCGCGATCGGGTGATCCGAGCTCCTCCGGGAGTCCGGACTTTTTCTAAGTGCGTGGCTGCGTCCCCCCAGTCGGTCCGTGGTTACCCCAGGTCGATGCGCGCCCGCGAGGCGCGCGTCACGCAT
.........((((((((((((((((....))).)))).)))))).))).....((((..(((....(((((((((((...))))))))))).....)))..))))....(((...((..(((((((...(((...(((((((((((((...(((.((((((.(((((....))))).))))..)).)))...)))).)))))))))...)))..)))))))...))...)))....((((((((((.....))))))))))......
>172046484 Thamnobryum maderense
ACCGCGCCCCCCACCGATCCACTCCCTCCGGGAGTCGGGTCGAGTGAAAGTGGCCATCCCGGTGGGCCTTCTAACTCGCTTGGAAGGCCTTAAGGGTTGGCTGAAATGGAGGGAATCGGGCCGCCGTGGTGACACAGTCCGCGATCGGGTGATTTTCGGGCTCTTCCGGGAGCCCGGGATTTTTCTAAGTGCGGGCTGCGTCCCCCGGTTGGTTGGGTTTCCTCTGCAGGTCGAGCGCGCCCCGCGGCGCGCGTCTCGCTT
...........(((((((((((((((...)))))).)))))).))).....(((((.(((...(((((((((((.....)))))))))))...))).))))).....((((((((((.((((((((.((.(((.(((((((((...(((.((.(((((((((((....))))))))))).)).)))...))))))))).))).))))).))))).))))))))))((.((....(((((((....)))))))..)).))..
>184161547 Echinodium prolixum
CCCCCCACCGATCCACTCCCGCCGGGAGTCGGGTCGAGTGGAAGTGGCCATCCCCGGTGGGCCTTCTTACTTTGTGAAAAGAGGAAGGCCTTAGGGGTTGGCTGAAATGGAAGGAATCGGGCCGCCGTGGTGACACAGTCCGCGATCGGGTGATTTTCGGGCTCCTCCGTGAGTCCGGAATTTTTCTAAGTGCGTGGCTGCGTCCCCCAGTCGGTCGTGGTGTTACCTCATGCAGGTCGANNNNNNNNNNNNNGGCGCGCGTCACGCATC
.....(((((((((((((((...)))))).)))))).))).....(((((..(((..(((((((((((((...))......)))))))))).).))).)))))......((.(.((((..((.(((((((.(((.(((((((((..((((.((.(((((((((((...).)))))))))).)).)))..))))).))))).))).)).)..)))).)))..))).).))...........................(((.....)))...
>184161548 Echinodium prolixum
CCCCCCACCGATCCACTCCCGCCGGGAGTCGGGTCGAGTGGAAGTGGCCATCCCCGGTGGGCCTTCTTACTTTGTGAAAAGAGGAAGGCCTTAGGGGTTGGCTGAAATGGAAGGAATCGGGCCGCCGTGGTGACACAGTCCGCGATCGGGTGATTTTCGGGCTCCTCCGTGAGTCCGGAATTTTTCTAAGTGCGTGGCTGCGTCCCCCAGTCGGTCGTGGTGTTACCTCATGCAGGTCGANNNNNNNNNNNNNGGCGCGCGTCACGCATC
.....(((((((((((((((...)))))).)))))).))).....(((((..(((..(((((((((((((...))......)))))))))).).))).)))))......((.(.((((..((.(((((((.(((.(((((((((..((((.((.(((((((((((...).)))))))))).)).)))..))))).))))).))).)).)..)))).)))..))).).))...........................(((.....)))...
>184161549 Echinodium prolixum
CCCCCCACCGATCCACTCCCGCCGGGAGTCGGGTCGAGTGGAAGTGGCCATCCCCGGTGGGCCTTCTTACTTTGTGAAAAGAGGAAGGCCTTCGGGGTTGGCTGAAATGGAAGGAATCGGGCCGCCGTGGTGACACAGTCCGCGATCGGGTGATTTTCGGGCTCCTCCGGGAGTCCGGAATTTTTCTAAGTGCGTGGCTGCGTCCCCCAGTCGGTCGTGGTGTTACCTCATGCAGGTCGANNNNNNNNNNNNNGGCGCGCGTCACGCATC
.....(((((((((((((((...)))))).)))))).))).....(((((..(((..(((((((((((((...))......))))))))))..)))).)))))......((.(.((((..((.(((((((.(((.(((((((((..((((.((.(((((((((((....))))))))))).)).)))..))))).))))).))).)).)..)))).)))..))).).))...........................(((.....)))...
>184161550 Echinodium prolixum
ACCGCGCCCCCCACCGATCCACTCCCGCCGGGAGTCGGGTCGAGTGGAAGTGGCCATCCCCGGTGGGCCTTCTTACTTTGTGAAAAGAGGAAGGCCTTCGGGGTTGGCTGAAATGGAAGGAATCGGGCCGCCGTGGTGACACAGTCCGCGATCGGGTGATTTTCGGGCTCCTCCGCGAGTCCGTAATTTTTCTAAGTGCGTGGCTGCGTCCCCCAGTCGGTCGTGGTGTTACCTCATGCAGGTCGAGCGCGCCCCCNGCGGCGCGCGTCAC
((((.(((.(((((((((((((((((...)))))).)))))).))))..).)))......))))((((((((((.((((....))))))))))))))......(((((((..((((..(.(((..(((.(((((((.(((.(((((((((..((((.((.((.((((((((...).))))))).)).)).)))..))))).))))).))).)).)..)))).))..)))).).)))).).))))))((((((((...).))))))).....
>184161551 Echinodium hispidum
CCCCCCACCGATCCACTCCCGCCGGGAGTCGGGTCGAGTGAAAGTGGCCATCCCGGTGGGCCTTCTAACTCGCTTGGAAGGCCTTAAGGGTTGGCTGAAATGGAGGGAATCGGGCCGCCGTGGTGACACAGTCCGCGATCGGGTGATTTTCGGGCTCTTCCGGGAGCCCGGGATTTTTCTAAGTGCGTGGCTGCGTCCCCCAGTTGGTTGTGGTTGCCTCATGCAGGTCGAGCGCGCCCNNNNNNNNNNNNNTCACGCATC
.....(((((((((((((((...)))))).)))))).))).....(((((.(((..((((((((((((.....))))))))))).).))).)))))......((((.((((..((.(((((((.(((.(((((((((..((((.((.(((((((((((....))))))))))).)).)))..))))).))))).))).)).)..)))).)))))).))))...........(((.(((((((...)))))))...)))...
>184161552 Echinodium hispidum
ACCGCGCCCCCCACCGATCCACTCCCGCCGGGAGTCGGGTCGAGTGAAAGTGGCCATCCCGGTGGGCCTTCTAACTCGCTTGGAAGGCCTTAAGGGTTGGCTGAAATGGAGGGAATCGGGCCGCCGTGGTGACACAGTCCGCGATCGGGTGATTTTCGGGCTCTTCCGGGAGCCCGGGATTTTTCTAAGTGCGTGGCTGCGTCCCCCAGTTGGTTGTGGTTGCCTCATGCAGGTCGAGCGCNNNNNNNNNNNNNNNNNTCACGCATC
...........(((((((((((((((...)))))).)))))).))).....(((((.(((...(((((((((((.....)))))))))))...))).)))))......((((.((((..((.((((.((.(((.(((((((((...(((.((.(((((((((((....))))))))))).)).)))...)))).))))).))).))....)))).)))))).))))...........(((.....................)))...
>184161553 Echinodium hispidum
CCCCCCACCGATCCACTCCCGCCGGGAGTCGGGTCGAGTGAAAGTGGCCATCCCGGTGGGCCTTCTAACTCGCTTGGAAGGCCTTAAGGGTTGGCTGAAATGGAGGGAATCGGGCCGCCGTGGTGACACAGTCCGCGATCGGGTGATTTTCGGGCTCTTCCGGGAGCCCGGGATTTTTCTAAGTGCGTGGCTGCGTCCCCCAGTTGGTTGTGGTTGCCTCATGCAGGTCGANNNNNNNNNNNNNGGCGCGCGTCACGCATC
.....(((((((((((((((...)))))).)))))).))).....(((((.(((..((((((((((((.....))))))))))).).))).)))))......((((.((((..((.(((((((.(((.(((((((((..((((.((.(((((((((((....))))))))))).)).)))..))))).))))).))).)).)..)))).)))))).))))...........................(((.....)))...
>184161554 Echinodium umbrosum var. glaucoviride
ACCGCGCCCCCCACCGATCCACTCCCGCCGGGAGTCGGGTCGAGTGAAAGTGGCCATCCCGGTGGGCCTTCTAACTCGCTTGGAAGGCCTTAAGGGTTGGCTGAAATGGAGGGAATCGGGCCGCCGTGGTGACACAGTCCGCGATCGGGTGATTTTCGGGCTCTTCCGGGAGCCCGGGATTTTTCTAAGTGCGTGGCTGCGTCCCCCAGTTGGTTGTGGTTGCCTCATGCAGGTCGAGCGCGCCCCCNGCGGCGCGCGTCACGCATC
...........(((((((((((((((...)))))).)))))).))).....(((((.(((...(((((((((((.....)))))))))))...))).)))))......((((.((((..((.((((.((.(((.(((((((((...(((.((.(((((((((((....))))))))))).)).)))...)))).))))).))).))....)))).)))))).)))).(((.......(((((((......))))))).....)))..
>184161555 Echinodium spinosum
ACCGCGCCCCCCACCGATCCACTCCCGCTGGGAGTCGGGTCGAGTGAAAGTGGCCGTCCCGGTGGGTTCAGCCCTAAGGGTTGGCTGAAATGGAGGGAATCGGGCCGCCGTGGTGACACAGTCCGCGATCGGGTGATTTTCGAGCTCCTCCGGGAGCCCGGAATTTTTCTAAGTGCGTGGCTGCGTCCCCCAGTTGGTTCGGGTTACCTCATGCAGGTCGAGCGCGCCCCCCGCGGCGCGCGTCACGCATC
...........(((((((((((((((...)))))).)))))).))).....(((((.(((...((((...))))...))).)))))......((((...((((((((...(((.(((.(((((((((...(((.((.(((((.(((((....))))).))))).)).)))...)))).))))).)))..)))..))))))))....)))).(((.......(((((((......))))))).....)))..
>184161557 Echinodium renauldii
ACCGCGCCCCCCACCGATCCACTCCCGCTGGGAGTCGGGTCGAGTGAAAGTGGCCGTCCCGGTGGGTTCAGCCCTAAGGGTTGGCTGAAATGGAGGGAATCGGGCCGCCGTGGTGACACAGTCCGCGATCGGGTGATTTTCGAGCTCTTCCGGGAGCCCGGAATTTTTCTAAGTGCGTGGCTGCGTCCCCCAGTTGGTTCGGGTTACCTCATGCAGGTCGAGCGCGCCTCCNGCGGCGCGCGTCACGCATC
...........(((((((((((((((...)))))).)))))).))).....(((((.(((...((((...))))...))).)))))......((((...((((((((...(((.(((.(((((((((...(((.((.(((((.(((((....))))).))))).)).)))...)))).))))).)))..)))..))))))))....)))).(((.......(((((((......))))))).....)))..
>184161558 Echinodium renauldii
ACCGCGCCCCCCACCGATCCACTCCCGCTGGGAGTCGGGTCGAGTGAAAGTGGCCGTCCCGGTGGGTTCAGCCCTAAGGGTTGGCTGAAATGGAGGGAATCGGGCCGCCGTGGTGACACAGTCCGCGATCGGGTGATTTTCGAGCTCTTCCGGGAGCCCGGAATTTTTCTAAGTGCGTGGCTGCGTCCCCCAGTTGGTTCGGGTTACCTCATGCAGGTCNNNNNNNNNNNNNNNNNNNNNNGTCACGCATC
...........(((((((((((((((...)))))).)))))).))).....(((((.(((...((((...))))...))).)))))......((((...((((((((...(((.(((.(((((((((...(((.((.(((((.(((((....))))).))))).)).)))...)))).))))).)))..)))..))))))))....)))).(((................................)))..
>184161559 Echinodium setigerum
ACCGCGCCCCCCACCGATCCACTCCCGCTGGGAGTCGGGTCGAGTGAAAGTGGCCGTCCCGGTGGGTTCAGCCCTAAGGGTTGGCTGAAATGGAGGGAATCGGGCCGCCGTGGTGACACAGTCCGCGATCGGGTGATTTTCGAGCTCCTCCGGGAGCCCGGAATTTTTCTAAGTGCGTGGCTGCGTCCCCCAGTTGGTTCGGGTTACCTCATGCAGGTCGAGCGCGCCTCCNGCGGCGCGCGTCACGCATC
...........(((((((((((((((...)))))).)))))).))).....(((((.(((...((((...))))...))).)))))......((((...((((((((...(((.(((.(((((((((...(((.((.(((((.(((((....))))).))))).)).)))...)))).))))).)))..)))..))))))))....)))).(((.......(((((((......))))))).....)))..
>18460973 Palustriella pluristratosa
GCGCCCCCCACCAACCCACTCCCGTGTGAAATCGGGAGTCGGGTCGAGTGGAAGTGGCCGTCCCGGNGTCGGGCTTCGCCGCCTGACCAAGGGTCGGCTGAAATGGAAGGAATCGGGCCGCCGTGGTGACACAGTCCGCGATCGGGTGATCCGCGCTCCTTCGGGAGCCCGGAATTTTTCTAAGTGCGTGGCTGCGTCCCCAGTTGGCTCCGGTTACCTCGTGCAGGTCGGGCGCGCCCCCCACCCCCAAAGTGGGGCNGCGCGCGTCACGTCA
.......((((..(((((((((((........))))))).))))...))))....(((((.(((...(((((((......)))))))...))).)))))........(((((((((((((...(((.(((.(((((((((...(((.((((((.(((((....))))).))))..)).)))...)))).))))).))).)))..)))).)))))).)))............((((((.((((((.......))))))..)))))).........
>18460975 Cirriphyllum crassinervium
CCCCCCACCGATCCGAACTCCCGCCGCGAGGCGCTGAGGGTCGAGTGCAAGTGGCCGTCCCGGCGCTGGTTCGCTGAGGGTCGGCTGAAATGGACGGAATCGGGCCGCCGTGGTGACACAGTCCGCGATCGGGTGACTTCACGCGGTCCTCCCGCCTGCGGGAGGGTCGCCGTGAATCTTTCTAAGTGCGTGGCTGCGTCCCCAGTTGGCCTTGGTTACCTCGAGCAGGTCGACGCCCCCCGGCGCGCNTCACGCATC
.....(((((((((..(....((((....)))).)..)))))).))).....(((((.(((..(((.(...))).).))).)))))......((.(.(((((((..(((((((.(((.(((((((((..((((.((.((.((((((((((((((....)))))))))))).)))).))..)))..))))).))))).))))).)..))))))))))).).))..((..((.((((((....))))...)).))))...
>187762910 Neckera pennata
CCCCCCACCGATCCACTCCCACCGGGAGTCGCGTCGAGTGAAAGTGGCCATCCCGGCGCGGGCCTTCCAGCTTGGAAGGCCTCGAGGGTTGGCTGAAATGGAGGGAATCGGGCCGCCGTGGTGACACAGTCCGCGATCGGGTGATTTTCGGGCTCCTCCTTTGTTTGTGAGCCCGGGATTTTTCTAAGTGCGAGGCTGCGTCGCCCAGTTGGTCGTGGTTACCTCATGCAGGTCGANNNNNCCCCCCCGGCGCGCGTCACGCATC
.....(((((((.(((((((...)))))).).)))).))).....(((((.(((..((.((((((((((...)))))))))))).))).)))))......((((.((((((((((..((((((((.(((((((((..((((.((.(((((((((((..(...)...).)))))))))).)).)))..))))).))))).)))).))).)))))).))))).))))..........................(((.....)))...
>187762911 Neckera platyantha
ACCGCGCCCCCCACCGATCCACTCCCACCGGGAGTCGCGTCGAGTGAAAGTGGCCATCCCGGCGCGGGCCTTCCAGCTTGGAAGGCCTCGAGGGTTGGCTGAAATGGAGGGAATCGGGCCGCCGTGGTGACACAGTCCGCGATCGGGTGATTTTCGNGCTCCTCCTTTGTTAGTGAGCCCGGGATTTTTCTAAGTGCGAGGCTGCGTCTCCCAGTTGGTCGTGGTTACCTCATGCAGGTCGNNCNCNCCNCNNNGGCGCGCNTCACGCATC
...........(((((((..((((((...))))))...)))).))).....(((((.(((..((.((((((((((...)))))))))))).))).)))))......((((.((((((((((...(((.(((.(((((((((...(((.((.(((((.((((((........)).)))).))))).)).)))...)))).))))).)))..)))..))))).))))).))))..........................(((.....)))...
>187762912 Thamnobryum alleghaniense
ACCGCGCCCCCCACCGATCCACTCCCTCCGGGAGTCGGGTCGAGTGAAAGTGGCCATCCCGGTGGGCCTCCTAACTCGCTTGGAAGGCCTTAAGGGTTGGCTGAAATGGAGGGAATCGGGCCGCCGTGGTGACACAGTCCGCGATCGGGTGATTTTCGGGCTCTTTCGGGAGCCCGGGATTTTTCTAAGTGCGTGGCTGCGTCCCCCAGTTGGCTGTGGTTGCCTCATGCAGGTCGAGCGCGCCCCCGCGGCGCGCGTCACGCATC
...........(((((((((((((((...)))))).)))))).))).....(((((.(((...((((((.((((.....)))).))))))...))).)))))......((((.((((((((((...(((.(((.(((((((((...(((.((.(((((((((((....))))))))))).)).)))...)))).))))).)))..)))..))))).))))).)))).(((.......(((((((.....))))))).....)))..
>187762913 Thamnobryum fasciculatum
GCGCCCCCCACCGATCCACTCCCGCCGGGAGTCGGGTCGAGTGAAAGTGGCCATCCCGGTGGGCCTTCTGACTCGCTTGGAAGGCCTTAAGGGTTGGCTGAAATGGAGGGAATCGGGCCGCCGTGGTGTCACAGTCCGCGATCGGGTGATTTTCGGGCTCTTCCGGGAGCCCGGGATTTTTCTAAGTGCGTGGCTGCGTCCCCCAGTTGGTTGTGGGTTACCTCATGCAGGTCGAGCGCGCCCCCGCGGCGCGCGTCACGCATC
........(((((((((((((((...)))))).)))))).))).....(((((.(((...(((((((((((.....)))))))))))...))).)))))......((((.((((..((.((((.((.....(((((((((...(((.((.(((((((((((....))))))))))).)).)))...)))).)))))......))...)))).)).)))).)))).(((.......(((((((.....))))))).....)))..
>189086696 Homalothecium nevadense
ACCGCGCCCCCCACCGATCCACTCTCGCCGCGAGGCGACAGTCGGGTCGAGTGAAAGTGGCCGTCCCKGTTTTTCCTAAGTGGTGGTCTTCGCGAGAAGGCCATCCTTGGAAGAAGGGTCGGCTGAAATGGATGGAATTGGGCCGCCGTGGTGACACAGTCCGCGATCGGGTGATTTTGTCGCGAGCCTCCTCCGGGAGGGTCGCCGTGAATTTTTCTAAGTGCGAGTCTGCGTCCCCCAGTTGGCTTTGGTTACCTCATGCAGGTCGAGCGCGCCCCTTGCGGCGCGCGTCACGCAT
...........((((((((((((.(((((....))))).))).)))))).))).....(((((.(((..(((((((.(((.((((((((((....))))))))))))))))))))))).)))))((..((.((((.....((((((((.((.(((.(((..((((...(((.(((((....((((.(((((....))))).))))...)))))..)))...))))...))).))).))....))))...))))...)))).))..))..(((((((......))))))).........
>189086697 Homalothecium sp. SH-2008
ACCGCGCCCCCCACCGATCCACTCTCGCCGCGAGGCGACAGTCGGGTCGAGTGAAAGTGGCCGTCCCGGTTTTTCCTAAGTGGTGGTCTTCGCGAGAAGGCCATCCTTGGAAGAAGGGTCGGCTGAAATGGATGGAATTGGGCCGCCGTGGTGACACAGTCCGCGATCGGGTGATTTTGTCGCGAGCCTCCTCCGGGAGGATCGCCGTGAATTTTTCTAAGTGCGAGTCTGCGTCCCCCAGTTGGCTTTGGTTACCTCATGCAGGTCGAGCGCGCCCCTTGCGGCGCGCGTCACGCAT
...........((((((((((((.(((((....))))).))).)))))).))).....(((((.(((..(((((((.(((.((((((((((....))))))))))))))))))))))).)))))((..((.((((.....((((((((.((.(((.(((..((((...(((.(((((....((((.(((((....))))).))))...)))))..)))...))))...))).))).))....))))...))))...)))).))..))..(((((((......))))))).........
>189086698 Homalothecium sp. SH-2008
ACCGCGCCCCCCACCGATCCACTCTCGCCGCGAGGCGACAGTCGGGTCGAGTGAAAGTGGCCGTCCCTGTTTTTCCTAAGTGGTGGTCTTCGCGAGAAGGCCATCCTTGGAAGAAGGGTCGGCTGAAATGGATGGAATTGGGCCGCCGTGGTGACACAGTCCGCGATCGGGTGATTTTGTCGCGAGCCTCCTCCGGGAGGGTCGCCGTGAATTTTTCTAAGTGCGAGTCTGCGTCCCCCAGTTGGCTTTGGTTATCTCATGCAGGTCGAGCGCGCCCCTTGCGGCGCGCGTCACGCAT
...........((((((((((((.(((((....))))).))).)))))).))).....(((((.((((..((((((.(((.((((((((((....))))))))))))))))))))))).))))).....((((((....((((((...(((.(((.(((..((((...(((.(((((....((((.(((((....))))).))))...)))))..)))...))))...))).)))..)))..))))))...)))))).((((.......(((((((......))))))).....))))
>189086699 Homalothecium sp. SH-2008
ACCGCGCCCCCCACCGATCCACTCTCGCCGCGAGGCGACAGTCGGGTCGAGTGAAAGTGGCCGTCCCTGTTTTTCCTAAGTGGTGGTCTTCGCGAGAAGGCCATCCTTGGAAGAAGGGTCGGCTGAAATGGATGGAATTGGGCCGCCGTGGTGACACAGTCCGCGATCGGGTGATTTTGTCGCGAGCCTCCTCCGGGAGGGTCGCCGTGAATTTTTCTAAGTGCGAGTCTGCGTCCCCCAGTTGGCTTTGGTTATCTCATGCAGGTCGAGCGCGCCCCTTGCGGCGCGCGTCACGCAT
...........((((((((((((.(((((....))))).))).)))))).))).....(((((.((((..((((((.(((.((((((((((....))))))))))))))))))))))).))))).....((((((....((((((...(((.(((.(((..((((...(((.(((((....((((.(((((....))))).))))...)))))..)))...))))...))).)))..)))..))))))...)))))).((((.......(((((((......))))))).....))))
>189086700 Homalothecium sp. SH-2008
ACCGCGCCCCCCACCGATCCACTCTCGCCGCGAGGCGACAGTCGGGTCGAGTGAAAGTGGCCGTCCCTGTTTTTCCTAAGTGGTGGTCTTCGCGAGAAGGCCATCCTTGGAAGAAGGGTCGGCTGAAATGGATGGAATTGGGCCGCCGTGGTGACACAGTCCGCGATCGGGTGATTTTGTCGCGAGCCTCCTCCGGGAGGGTCGCCGTGAATTTTTCTAAGTGCGAGTCTGCGTCCCCCAGTTGGCTTTGGTTATCTCATGCAGGTCGAGCGCGCCCCTTGCGGCGCGCGTCACGCAT
...........((((((((((((.(((((....))))).))).)))))).))).....(((((.((((..((((((.(((.((((((((((....))))))))))))))))))))))).))))).....((((((....((((((...(((.(((.(((..((((...(((.(((((....((((.(((((....))))).))))...)))))..)))...))))...))).)))..)))..))))))...)))))).((((.......(((((((......))))))).....))))
>189086701 Homalothecium sp. SH-2008
ACCGCGCCCCCCACCGATCCACTCTCGCCGCGAGGCGACAGTCGGGTCGAGTGAAAGTGGCCGTCCCTGTTTTTCCTAAGTGGTGGTCTTCGCGAGAAGGCCATCCTTGGAAGAAGGGTCGGCTGAAATGGATGGAATTGGGCCGCCGTGGTGACACAGTCCGCGATCGGGTGATTTTGTCGCGAGCCTCCTCCGGGAGGGTCGCCGTGAATTTTTCTAAGTGCGAGTCTGCGTCCCCCAGTTGGCTTTGGTTATCTCATGCAGGTCGAGCGCGCCCCTTGCGGCGCGCGTCACGCAT
...........((((((((((((.(((((....))))).))).)))))).))).....(((((.((((..((((((.(((.((((((((((....))))))))))))))))))))))).))))).....((((((....((((((...(((.(((.(((..((((...(((.(((((....((((.(((((....))))).))))...)))))..)))...))))...))).)))..)))..))))))...)))))).((((.......(((((((......))))))).....))))
>189086702 Homalothecium sp. SH-2008
ACCGCGCCCCCCACCGATCCACTCTCGCCGCGAGGCGACAGTCGGGTCGAGTGAAAGTGGCCGTCCCTGTTTTTCCTAAGTGGTGGTCTTCGCGAGAAGGCCATCCTTGGAAGAAGGGTCGGCTGAAATGGATGGAATTGGGCCGCCGTGGTGACACAGTCCGCGATCGGGTGATTTTGTCGCGAGCCTCCTCCGGGAGGGTCGCCGTGAATTTTTCTAAGTGCGAGTCTGCGTCCCCCAGTTGGCTTTGGTTATCTCATGCAGGTCGAGCGCGCCCCTTGCGGCGCGCGTCACGCAT
...........((((((((((((.(((((....))))).))).)))))).))).....(((((.((((..((((((.(((.((((((((((....))))))))))))))))))))))).))))).....((((((....((((((...(((.(((.(((..((((...(((.(((((....((((.(((((....))))).))))...)))))..)))...))))...))).)))..)))..))))))...)))))).((((.......(((((((......))))))).....))))
>189474125 Sciuro-hypnum plumosum
CCACCGATCCACTCTCGCCGCGAGGCGCCAGTCGGGTCGAGTGCAAGTGGCCGTCCCGGTGGAGCGGGCCTCCTTTCGCGAGGAGGCCCGACTTGGAAGGGTCGGCTGAAATGGATGGAATCGGGCCGCCGTGGTGACACAGTCCGCGATCGGGTGATTTCGTCGCGAGGCTCCTTCGGGAGGTTCTCGGCGAATTTTTTCTAAGTGCTTGGCTGCGTCCCCCAGTTGGCTCGGGTTACCTCATGCAGGTCGAGCGCGCCCCCCGCGGCGCGCGTCACGCATCAGACCT
.((((((((((((..((((....))))..))).)))))).))).....(((((.(((....((((((((((((((....))))))))))).)))....))).))))).....((.(((..((((((((...(((.(((.(((((.(((...(((.((.(((((((.(((.((((....)))).))).))))))).))..)))...)))..))))).)))..)))..)))))))).)))))......(((((..(((((((......)))))))...........)))))
>189474126 Sciuro-hypnum plumosum
CCACCGATCCACTCTCGCCGCGAGGCGCCAGTCGGGTCGAGTGCAAGTGGCCGTCCCGGTGGAGCGGGCCTCCTTTCGCGAGGAGGCCCGACTTGGAAGGGTCGGCTGAAATGGATGGAATCGGGCCGCCGTGGTGACACAGTCCGCGATCGGGTGATTTCGTCGCGAGGCTCCTTCGGGAGGTTCTCGGCGAATTTTTTCTAAGTGCTTGGCTGCGTCCCCCAGTTGGCTCGGGTTACCTCATGCAGGTCGAGCGCGCCCCCCGCGGCGCGCGTCACGCATCAGACCT
.((((((((((((..((((....))))..))).)))))).))).....(((((.(((....((((((((((((((....))))))))))).)))....))).))))).....((.(((..((((((((...(((.(((.(((((.(((...(((.((.(((((((.(((.((((....)))).))).))))))).))..)))...)))..))))).)))..)))..)))))))).)))))......(((((..(((((((......)))))))...........)))))
>189474127 Sciuro-hypnum flotowianum
CCACCGATCCACTCTCGCCGCGAGGCGCCAGTCGGGTCGAGTGCAAGTGGCCGTCCCGGTGGAGCGGGCCTCCTTTCGCGAGGAGGCCCGACTTGGAAGGGTCGGCTGAAATGGATGGAATCGGGCCGCCGTGGTGACACAGTCCGCGATCGGGTGATTTCGTCGCGAGGCTCCTTCGGGAGGTTCTCGGCGAATTTTTTCTAAGTGCTTGGCTGCGTCCCCCAGTTGGCTCGGGTTACCTCATGCAGGTCGAGCGCGCCCCCGCGGCGCGCGTCACGCATCAGACCT
.((((((((((((..((((....))))..))).)))))).))).....(((((.(((....((((((((((((((....))))))))))).)))....))).))))).....((.(((..((((((((...(((.(((.(((((.(((...(((.((.(((((((.(((.((((....)))).))).))))))).))..)))...)))..))))).)))..)))..)))))))).)))))......(((((..(((((((.....)))))))...........)))))
>189474128 Sciuro-hypnum plumosum
CCACCGATCCACTCTCGCCGCGAGGCGCCAGTCGGGTCGAGTGCAAGTGGCCGTCCCGGTGGAGCGGGCCTCCTTTCGCGAGGAGGCCCGACTTGGAAGGGTCGGCTGAAATGGATGGAATCGGGCCGCCGTGGTGACACAGTCCGCGATCGGGTGATTTCGTCGCGAGGCTCCTTCGGGAGGTTCTCGGCGAATTTTTTCTAAGTGCTTGGCTGCGTCCCCCAGTTGGCTCGGGTTACCTCATGCAGGTCGAGCGCGCCCCCGCGGCGCGCGTCACGCATCAGACCT
.((((((((((((..((((....))))..))).)))))).))).....(((((.(((....((((((((((((((....))))))))))).)))....))).))))).....((.(((..((((((((...(((.(((.(((((.(((...(((.((.(((((((.(((.((((....)))).))).))))))).))..)))...)))..))))).)))..)))..)))))))).)))))......(((((..(((((((.....)))))))...........)))))
>189474129 Sciuro-hypnum plumosum
CCACCGATCCACTCTCGCCGCGAGGCGCCAGTCGGGTCGAGTGCAAGTGGCCGTCCCGGTGGAGCGGGCCTCCTTTCGCGAGGAGGCCCGACTTGGAAGGGTCGGCTGAAATGGATGGAATCGGGCCGCCGTGGTGACACAGTCCGCGATCGGGTGATTTCGTCGCGAGGCTCCTTCGGGAGGTTCTCGGCGAATTTTTTCTAAGTGCTTGGCTGCGTCCCCCAGTTGGCTCGGGTTACCTCATGCAGGTCGAGCGCGCCCCCGCGGCGCGCGTCACGCATCAGACCT
.((((((((((((..((((....))))..))).)))))).))).....(((((.(((....((((((((((((((....))))))))))).)))....))).))))).....((.(((..((((((((...(((.(((.(((((.(((...(((.((.(((((((.(((.((((....)))).))).))))))).))..)))...)))..))))).)))..)))..)))))))).)))))......(((((..(((((((.....)))))))...........)))))
>189474130 Sciuro-hypnum plumosum
CCACCGATCCACTCTCGCCGCGAGGCGCCAGTCGGGTCGAGTGCAAGTGGCCGTCCCGGTGGAGCGGGCCTCCTTTCGCGAGGAGGCCCGACTTGGAAGGGTCGGCTGAAATGGATGGAATCGGGCCGCCGTGGTGACACAGTCCGCGATCGGGTGATTTCGTCGCGAGGCTCCTTCGGGAGGTTCTCGGCGAATTTTTTCTAAGTGCTTGGCTGCGTCCCCCAGTTGGCTCGGGTTACCTCATGCAGGTCGAGCGCGCCCCCCGCGGCGCGCGTCACGCATCAGACCT
.((((((((((((..((((....))))..))).)))))).))).....(((((.(((....((((((((((((((....))))))))))).)))....))).))))).....((.(((..((((((((...(((.(((.(((((.(((...(((.((.(((((((.(((.((((....)))).))).))))))).))..)))...)))..))))).)))..)))..)))))))).)))))......(((((..(((((((......)))))))...........)))))
>189474131 Sciuro-hypnum populeum
CCACCGATCCACTCTCGCCGCGAGGCGCCAGTCGGGTCGAGTGCAAGTGGCCGTCCCGGTGGAGCGGGCCTCCTTTCGCGAGGAGGCCCGACTTGGAAGGGTCGGCTGAAATGGATGGAATCGGGCCGCCGTGGTGACACAGTCCGCGATCGGGTGATTTCGTCGCGAGGCTCCTTCGGGAGGTTCTCGGCGAATTTTTTCTAAGTGCTTGGCTGCGTCCCCCAGTTGGCTCGGGTTACCTCATGCAGGTCGAGCGCGCCCCCGCGGCGCGCGTCACGCATCAGACCT
.((((((((((((..((((....))))..))).)))))).))).....(((((.(((....((((((((((((((....))))))))))).)))....))).))))).....((.(((..((((((((...(((.(((.(((((.(((...(((.((.(((((((.(((.((((....)))).))).))))))).))..)))...)))..))))).)))..)))..)))))))).)))))......(((((..(((((((.....)))))))...........)))))
>189474132 Sciuro-hypnum populeum
CCACCGATCCACTCTCGCCGCGAGGCGCCAGTCGGGTCGAGTGCAAGTGGCCGTCCCGGTGGAGCGGGCCTCCTCTCGCGAGGAGGCCCGACTTGGAAGGGTCGGCTGAAATGGATGGAATCGGGCCGCCGTGGTGACACAGTCCGCGATCGGGTGATTTCGTCGCGAGGCTCCTTCGGGAGGTTCTCGGCGAATTTTTTCTAAGTGCTTGGCTGCGTCCCCCAGTTGGCTCGGGTTACCTCATGCAGGTCGAGCGCGCCCCCGCGGCGCGCGTCACGCATCAGACCT
.((((((((((((..((((....))))..))).)))))).))).....(((((.(((....((((((((((((((....))))))))))).)))....))).))))).....((.(((..((((((((...(((.(((.(((((.(((...(((.((.(((((((.(((.((((....)))).))).))))))).))..)))...)))..))))).)))..)))..)))))))).)))))......(((((..(((((((.....)))))))...........)))))
>189474133 Sciuro-hypnum flotowianum
CCACCGATCCACTCTCGCCGCGAGGCGCCAGTCGGGTCGAGTGCAAGTGGCCGTCCCGGTGGAGCGGGCCTCCTTTCGCGAGGAGGCCCGACTTGGAAGGGTCGGCTGAAATGGATGGAATCGGGCCGCCGTGGTGACACAGTCCGCGATCGGGTGATTTCGTCGCGAGGCTCCTTCGGGAGGTTCTCGGCGAATTTTTTCTAAGTGCTTGGCTGCGTCCCCCAGTTGGCTCGGGTTACCTCATGCAGGTCGAGCGCGCCCCCGCGGCGCGCGTCACGCATCAGACCT
.((((((((((((..((((....))))..))).)))))).))).....(((((.(((....((((((((((((((....))))))))))).)))....))).))))).....((.(((..((((((((...(((.(((.(((((.(((...(((.((.(((((((.(((.((((....)))).))).))))))).))..)))...)))..))))).)))..)))..)))))))).)))))......(((((..(((((((.....)))))))...........)))))
>189474134 Sciuro-hypnum ornellanum
CCACCGATCCACTCTCGCCGCGAGGCGCCAGTCGGGTCGAGTGCAAGTGGCCGTCCCGGTGAAGCGGCCTCCTTTCGCGAGGAGGCCATACTTAGAAGGGTCGGCTGAAATGGATGGAATCGGGCCGCCGTGGTGACACAGTCCGCGATCGGGTGATTTTGTCGCGAGCCTCCTGCGGGAGGTTCGTGGTGAATTTTTCTAAGTGCTTGGCTGCGTCCCCCAGTTGGCTCGGGTTACCTCATGCAGGTCGAGCGCGCCCCCGCGGCGCGCGTCACGCATCAGACCT
.((((((((((((..((((....))))..))).)))))).))).....(((((.(((....(((.(((((((((....)))))))))...)))....))).))))).....((.(((..((((((((...(((.(((.(((((.(((...(((.(((((..((((((((((((....)))))))))))).)))))..)))...)))..))))).)))..)))..)))))))).)))))......(((((..(((((((.....)))))))...........)))))
>189474135 Sciuro-hypnum latifolium
CCACCGATCCACTCTCGCCGCGAGGCGCCAGTCGGGTCGAGTGCAAGTGGCCGTCCCGGTGAAGCGGCCTCCTTTCACGAGGAGGCCATACTTAGAAGGGTCGGCTGAAATGGATGGAATCGGGCCGCCGTGGTGACACAGTCCGCGATCGGGTGATTTTGTCGCGAGCCTCCTGCGGGAGGTTCGTGGTGAATTTTTCTAAGTGCTTGGCTGCGTCCCCCAGTTGGCTCGGGTTACCTCATGCAGGTCGAGCGCGCCCCCGCGGCGCGCGTCACGCATCAGACCT
.((((((((((((..((((....))))..))).)))))).))).....(((((.(((....(((.(((((((((....)))))))))...)))....))).))))).....((.(((..((((((((...(((.(((.(((((.(((...(((.(((((..((((((((((((....)))))))))))).)))))..)))...)))..))))).)))..)))..)))))))).)))))......(((((..(((((((.....)))))))...........)))))
>189474136 Sciuro-hypnum latifolium
CCACCGATCCACTCTCGCCGCGAGGCGCCAGTCGGGTCGAGTGCAAGTGGCCGTCCCGGTGAAGCGGCCTTCTTTCACGAGGAGGCCATACTTAGAAGGGTCGGCTGAAATGGATGGAATCGGGCCGCCGTGGTGACACAGTCCGCGATCGGGTGATTTTGTCGCGAGCCTCCTGCGGGAGGTTCGTGGTGAATTTTTCTAAGTGCTTGGCTGCGTCCCCCAGTTGGCTCGGGTTACCTCATGCAGGTCGAGCGCGCCCCCGCGGCGCGCGTCACGCATCAGACCT
.((((((((((((..((((....))))..))).)))))).))).....(((((.(((....(((.(((((((((....)))))))))...)))....))).))))).....((.(((..((((((((...(((.(((.(((((.(((...(((.(((((..((((((((((((....)))))))))))).)))))..)))...)))..))))).)))..)))..)))))))).)))))......(((((..(((((((.....)))))))...........)))))
>189474137 Sciuro-hypnum latifolium
CCACCGATCCACTCTCGCCGCGAGGCGCCAGTCGGGTCGAGTGCAAGTGGCCGTCCCGGTGAAGCGGCCTTCTTTCACGAGGAGGCCATACTTAGAAGGGTCGGCTGAAATGGATGGAATCGGGCCGCCGTGGTGACACAGTCCGCGATCGGGTGATTTTGTCGCGAGCCTCCTGCGGGAGGTTCGTGGTGAATTTTTCTAAGTGCTTGGCTGCGTCCCCCAGTTGGCTCGGGTTACCTCATGCAGGTCGAGCGCGCCCCCGCGGCGCGCGTCACGCATCAGACCT
.((((((((((((..((((....))))..))).)))))).))).....(((((.(((....(((.(((((((((....)))))))))...)))....))).))))).....((.(((..((((((((...(((.(((.(((((.(((...(((.(((((..((((((((((((....)))))))))))).)))))..)))...)))..))))).)))..)))..)))))))).)))))......(((((..(((((((.....)))))))...........)))))
>189474138 Sciuro-hypnum latifolium
CCACCGATCCACTCTCGCCGCGAGGCGCCAGTCGGGTCGAGTGCAAGTGGCCGTCCCGGTGAAGCGGCCTTCTTTCACGAGGAGGCCATACTTAGAAGGGTCGGCTGAAATGGATGGAATCGGGCCGCCGTGGTGACACAGTCCGCGATCGGGTGATTTTGTCGCGAGCCTCCTGCGGGAGGTTCGTGGTGAATTTTTCTAAGTGCTTGGCTGCGTCCCCCAGTTGGCTCGGGTTACCTCATGCAGGTCGAGCGCGCCCCCGCGGCGCGCGTCACGCATCAGACCT
.((((((((((((..((((....))))..))).)))))).))).....(((((.(((....(((.(((((((((....)))))))))...)))....))).))))).....((.(((..((((((((...(((.(((.(((((.(((...(((.(((((..((((((((((((....)))))))))))).)))))..)))...)))..))))).)))..)))..)))))))).)))))......(((((..(((((((.....)))))))...........)))))
>189474139 Sciuro-hypnum nelsonii
CCACCGATCCACTCTCGCCGCGAGGCGCCAGTCGGGTCGAGTGCAAGTGGCCGTCCCGGTGAAGCGGCCTTCTTTCACGAGGAGGCCATACTTAGAAGGGTCGGCTGAAATGGATGGAATCGGGCCGCCGTGGTGACACAGTCCGCGATCGGGTGATTTTGTCGCGAGCCTCCTGCGGGAGGTTCGTGGTGAATTTTTCTAAGTGCTTGGCTGCGTCCCCCAGTTGGCTCGGGTTACCTCATGCAGGTCGAGCGCGCCCCCGCGGCGCGCGTCACGCATCAGACCT
.((((((((((((..((((....))))..))).)))))).))).....(((((.(((....(((.(((((((((....)))))))))...)))....))).))))).....((.(((..((((((((...(((.(((.(((((.(((...(((.(((((..((((((((((((....)))))))))))).)))))..)))...)))..))))).)))..)))..)))))))).)))))......(((((..(((((((.....)))))))...........)))))
>189474140 Sciuro-hypnum hylotapetum
CCACCGATCCACTCTCGCCGCGAGGCGCCAGTCGGGTCGAGTGCAAGTGGCCGTCCCGGTGGAGCGGCCTCCTTTCACGAGGAGGCCGTACTCAGAAGGGTCGGCTGAAATGGATGGAATCGGGCCGCCGTGGTGACACAGTCCGCGATCGGGTGATTTTGTCTCGAGCCTCCTTCGGGAGGTTCTTGGTGAATTTTTCTAAGTGCTTGGCTGCGTCCCCCAGTTGGCTCGGGTTACCTCATGCAGGTCGAGCGCGCCCCCGCGGCGCGCGTCACGCATCAGACCT
.((((((((((((..((((....))))..))).)))))).))).....(((((.(((....(((((((((((((....)))))))))))..))....))).))))).....((.(((..((((((((...(((.(((.(((((.(((...(((.(((((...((.((((((((....))))))))..)).)))))..)))...)))..))))).)))..)))..)))))))).)))))......(((((..(((((((.....)))))))...........)))))
>189474141 Sciuro-hypnum curtum
CCACCGATCCACTCTCGCCGCGAGGCGCCAGTCGGGTCGAGTGCAAGTGGCCGTCCCGGTGGAGCGGCCTCCTTTCACGAGGAGGCCGTACTCAGAAGGGTCGGCTGAAATGGATGGAATCGGGCCGCCGTGGTGACACAGTCCGCGATCGGGTGATTTTGTCTCGAGCCTCCTTCGGGAGGTTCTTGGTGAATTTTTCTAAGTGCTTGGCTGCGTCCCCCAGTTGGCTCGGGTTACCTCATGCAGGTCGAGCGCGCCCCCGCGGCGCGCGTCACGCATCAGACCT
.((((((((((((..((((....))))..))).)))))).))).....(((((.(((....(((((((((((((....)))))))))))..))....))).))))).....((.(((..((((((((...(((.(((.(((((.(((...(((.(((((...((.((((((((....))))))))..)).)))))..)))...)))..))))).)))..)))..)))))))).)))))......(((((..(((((((.....)))))))...........)))))
>189474142 Sciuro-hypnum curtum
CCACCGATCCACTCTCGCCGCGAGGCGCCAGTCGGGTCGAGTGCAAGTGGCCGTCCCGGTGGAGCGGCCTCCTTTCACGAGGAGGCCGTACTCAGAAGGGTCGGCTGAAATGGATGGAATCGGGCCGCCGTGGTGACACAGTCCGCGATCGGGTGATTTTGTCTCGAGCCTCCTTCGGGAGGTTCTTGGTGAATTTTTCTAAGTGCTTGGCTGCGTCCCCCAGTTGGCTCGGGTTACCTCATGCAGGTCGAGCGCGCCCCCGCGGCGCGCGTCACGCATCAGACCT
.((((((((((((..((((....))))..))).)))))).))).....(((((.(((....(((((((((((((....)))))))))))..))....))).))))).....((.(((..((((((((...(((.(((.(((((.(((...(((.(((((...((.((((((((....))))))))..)).)))))..)))...)))..))))).)))..)))..)))))))).)))))......(((((..(((((((.....)))))))...........)))))
>189474143 Sciuro-hypnum curtum
CCACCGATCCACTCTCGCCGCGAGGCGCCAGTCGGGTCGAGTGCAAGTGGCCGTCCCGGTGGAGCGGCCTCCTTTCACGAGGAGGCCGTACTCAGAAGGGTCGGCTGAAATGGATGGAATCGGGCCGCCGTGGTGACACAGTCCGCGATCGGGTGATTTTGTCTCGAGCCTCCTTCGGGAGGTTCTTGGTGAATTTTTCTAAGTGCTTGGCTGCGTCCCCCAGTTGGCTCGGGTTACCTCATGCAGGTCGAGCGCGCCCCCGCGGCGCGCGTCACGCATCAGACCT
.((((((((((((..((((....))))..))).)))))).))).....(((((.(((....(((((((((((((....)))))))))))..))....))).))))).....((.(((..((((((((...(((.(((.(((((.(((...(((.(((((...((.((((((((....))))))))..)).)))))..)))...)))..))))).)))..)))..)))))))).)))))......(((((..(((((((.....)))))))...........)))))
>189474144 Sciuro-hypnum curtum
CCACCGATCCACTCTCGCCGCGAGGCGCCAGTCGGGTCGAGTGCAAGTGGCCGTCCCGGTGGAGCGGCCTCCTTTCACGAGGAGGCCGTACTCAGAAGGGTCGGCTGAAATGGATGGAATCGGGCCGCCGTGGTGACACAGTCCGCGATCGGGTGATTTTGTCTCGAGCCTCCTTCGGGAGGTTCTTGGTGAATTTTTCTAAGTGCTTGGCTGCGTCCCCCAGTTGGCTCGGGTTACCTCATGCAGGTCGAGCGCGCCCCCGCGGCGCGCGTCACGCATCAGACCT
.((((((((((((..((((....))))..))).)))))).))).....(((((.(((....(((((((((((((....)))))))))))..))....))).))))).....((.(((..((((((((...(((.(((.(((((.(((...(((.(((((...((.((((((((....))))))))..)).)))))..)))...)))..))))).)))..)))..)))))))).)))))......(((((..(((((((.....)))))))...........)))))
>189474145 Sciuro-hypnum curtum
CCACCGATCCACTCTCGCCGCGAGGCGCCAGTCGGGTCGAGTGCAAGTGGCCGTCCCGGTGGAGCGGCCTCCTTTCACGAGGAGGCCGTACTCAGAAGGGTCGGCTGAAATGGATGGAATCGGGCCGCCGTGGTGACACAGTCCGCGATCGGGTGATTTTGTCTCGAGCCTCCTTCGGGAGGTTCTTGGTGAATTTTTCTAAGTGCTTGGCTGCGTCCCCCAGTTGGCTCGGGTTACCTCATGCAGGTCGAGCGCGCCCCCGCGGCGCGCGTCACGCATCAGACCT
.((((((((((((..((((....))))..))).)))))).))).....(((((.(((....(((((((((((((....)))))))))))..))....))).))))).....((.(((..((((((((...(((.(((.(((((.(((...(((.(((((...((.((((((((....))))))))..)).)))))..)))...)))..))))).)))..)))..)))))))).)))))......(((((..(((((((.....)))))))...........)))))
>189474146 Sciuro-hypnum curtum
CCACCGATCCACTCTCGCCGCGAGGCGCCAGTCGGGTCGAGTGCAAGTGGCCGTCCCGGTGAAGCGGCCTCCTTTCACGAGGAGGCCATACTTAGAAGGGTCGGCTGAAATGGATGGAATCGGGCCGCCGTGGTGACACAGTCCGCGATCGGGTGATTTTGTCGCGAGCCTCCTGCGGGAGGTTCGTGGTGAATTTTTCTAAGTGCTTGGCTGCGTCCCCCAGTTGGCTCGGGTTACCTCATGCAGGTCGAGCGCGCCCCCGCGGCGCGCGTCACGCATCAGACCT
.((((((((((((..((((....))))..))).)))))).))).....(((((.(((....(((.(((((((((....)))))))))...)))....))).))))).....((.(((..((((((((...(((.(((.(((((.(((...(((.(((((..((((((((((((....)))))))))))).)))))..)))...)))..))))).)))..)))..)))))))).)))))......(((((..(((((((.....)))))))...........)))))
>189474147 Sciuro-hypnum curtum
CCACCGATCCACTCTCGCCGCGAGGCGCCAGTCGGGTCGAGTGCAAGTGGCCGTCCCGGTGAAGCGGCCTCCTTTCACGAGGAGGCCATACTTAGAAGGGTCGGCTGAAATGGATGGAATCGGGCCGCCGTGGTGACACAGTCCGCGATCGGGTGATTTTGTCGCGAGCCTCCTGCGGGAGGTTCGTGGTGAATTTTTCTAAGTGCTTGGCTGCGTCCCCCAGTTGGCTCGGGTTACCTCATGCAGGTCGAGCGCGCCCCCGCGGCGCGCGTCACGCATCAGACCT
.((((((((((((..((((....))))..))).)))))).))).....(((((.(((....(((.(((((((((....)))))))))...)))....))).))))).....((.(((..((((((((...(((.(((.(((((.(((...(((.(((((..((((((((((((....)))))))))))).)))))..)))...)))..))))).)))..)))..)))))))).)))))......(((((..(((((((.....)))))))...........)))))
>189474148 Sciuro-hypnum reflexum
CCACCGATCCACTCTCGCCGCGAGGCGCCAGTCGGGTCGAGTGCAAGTGGCCGTCCCGGTGAAGCGGCCTCCTTTCACGAGGAGGCCATACTTAGAAGGGTCGGCTGAAATGGATGGAATCGGGCCGCCGTGGTGACACAGTCCGCGATCGGGTGATTTTGTCGCGAGCCTCCTGCGGGAGGTTCGTGGTGAATTTTTCTAAGTGCTTGGCTGCGTCCCCCAGTTGGCTCGGGTTACCTCATGCAGGTCGAGCGCGCCCCCGCGGCGCGCGTCACGCATCAGACCT
.((((((((((((..((((....))))..))).)))))).))).....(((((.(((....(((.(((((((((....)))))))))...)))....))).))))).....((.(((..((((((((...(((.(((.(((((.(((...(((.(((((..((((((((((((....)))))))))))).)))))..)))...)))..))))).)))..)))..)))))))).)))))......(((((..(((((((.....)))))))...........)))))
>189474149 Sciuro-hypnum reflexum
CCACCGATCCACTCTCGCCGCGAGGCGCCAGTCGGGTCGAGTGCAAGTGGCCGTCCCGGTGAAGCGGCCTCCTTTCACGAGGAGGCCATACTTAGAAGGGTCGGCTGAAATGGATGGAATCGGGCCGCCGTGGTGACACAGTCCGCGATCGGGTGATTTTGTCGCGAGCCTCCTGCGGGAGGTTCGTGGTGAATTTTTCTAAGTGCTTGGCTGCGTCCCCCAGTTGGCTCGGGTTACCTCATGCAGGTCGAGCGCGCCCCCCGCGGCGCGCGTCACGCATCAGACCT
.((((((((((((..((((....))))..))).)))))).))).....(((((.(((....(((.(((((((((....)))))))))...)))....))).))))).....((.(((..((((((((...(((.(((.(((((.(((...(((.(((((..((((((((((((....)))))))))))).)))))..)))...)))..))))).)))..)))..)))))))).)))))......(((((..(((((((......)))))))...........)))))
>189474150 Sciuro-hypnum reflexum
CCACCGATCCACTCTCGCCGCGAGGCGCCAGTCGGGTCGAGTGCAAGTGGCCGTCCCGGTGAAGCGGCCTCCTTTCACGAGGAGGCCATACTTAGAAGGGTCGGCTGAAATGGATGGAATCGGGCCGCCGTGGTGACACAGTCCGCGATCGGGTGATTTTGTCGCGAGCCTCCTGCGGGAGGTTCGTGGTGAATTTTTCTAAGTGCTTGGCTGCGTCCCCCAGTTGGCTCGGGTTACCTCATGCAGGTCGAGCGCGCCCCCGCGGCGCGCGTCACGCATCAGACCT
.((((((((((((..((((....))))..))).)))))).))).....(((((.(((....(((.(((((((((....)))))))))...)))....))).))))).....((.(((..((((((((...(((.(((.(((((.(((...(((.(((((..((((((((((((....)))))))))))).)))))..)))...)))..))))).)))..)))..)))))))).)))))......(((((..(((((((.....)))))))...........)))))
>189474151 Sciuro-hypnum reflexum
CCACCGATCCACTCTCGCCGCGAGGCGCCAGTCGGGTCGAGTGCAAGTGGCCGTCCCGGTGAAGCGGCCTCCTTTCACGAGGAGGCCAGACTTAGAAGGGTCGGCTGAAATGGATGGAATCGGGCCGCCGTGGTGACACAGTCCGCGATCGGGTGATTTTGTCGCGAGCCTCCTGCGGGAGGTTCGTGGTGAATTTTTCTAAGTGCTTGGCTGCGTCCCCCAGTTGGCTCGGGTTACCTCATGCAGGTCGAGCGCGCCCCCGCGGCGCGCGTCACGCATCAGACCT
.((((((((((((..((((....))))..))).)))))).))).....(((((.(((....(((.(((((((((....)))))))))...)))....))).))))).....((.(((..((((((((...(((.(((.(((((.(((...(((.(((((..((((((((((((....)))))))))))).)))))..)))...)))..))))).)))..)))..)))))))).)))))......(((((..(((((((.....)))))))...........)))))
>189474152 Sciuro-hypnum reflexum
CCACCGATCCACTCTCGCCGCGAGGCGCCAGTCGGGTCGAGTGCAAGTGGCCGTCCCGGTGAAGCGGCCTCCTTTCACGAGGAGGCCATACTTAGAAGGGTCGGCTGAAATGGATGGAATCGGGCCGCCGTGGTGACACAGTCCGCGATCGGGTGATTTTGTCGCGAGCCTCCTGCGGGAGGTTCGTGGTGAATTTTTCTAAGTGCTTGGCTGCGTCCCCCAGTTGGCTCGGGTTACCTCATGCAGGTCGAGCGCGCCCCCGCGGCGCGCGTCACGCATCAGACCT
.((((((((((((..((((....))))..))).)))))).))).....(((((.(((....(((.(((((((((....)))))))))...)))....))).))))).....((.(((..((((((((...(((.(((.(((((.(((...(((.(((((..((((((((((((....)))))))))))).)))))..)))...)))..))))).)))..)))..)))))))).)))))......(((((..(((((((.....)))))))...........)))))
>189474153 Sciuro-hypnum reflexum
CCACCGATCCACTCTCGCCGCGAGGCGCCAGTCGGGTCGAGTGCAAGTGGCCGTCCCGGTGAAGCGGCCTCCTTTCACGAGGAGGCCATACTTAGAAGGGTCGGCTGAAATGGATGGAATCGGGCCGCCGTGGTGACACAGTCCGCGATCGGGTGATTTTGTCGCGAGCCTCCTGCGGGAGGTTCGTGGTGAATTTTTCTAAGTGCTTGGCTGCGTCCCCCAGTTGGCTCGGGTTACCTCATGCAGGTCGAGCGCGCCCCCGCGGCGCGCGTCACGCATCAGACCT
.((((((((((((..((((....))))..))).)))))).))).....(((((.(((....(((.(((((((((....)))))))))...)))....))).))))).....((.(((..((((((((...(((.(((.(((((.(((...(((.(((((..((((((((((((....)))))))))))).)))))..)))...)))..))))).)))..)))..)))))))).)))))......(((((..(((((((.....)))))))...........)))))
>189474154 Sciuro-hypnum reflexum
CCACCGATCCACTCTCGCCGCGAGGCGCCAGTCGGGTCGAGTGCAAGTGGCCGTCCCGGTGAAGCGGCCTCCTTTCACGAGGAGGCCATACTTAGAAGGGTCGGCTGAAATGGATGGAATCGGGCCGCCGTGGTGACACAGTCCGCGATCGGGTGATTTTGTCGCGAGCCTCCTGCGGGAGGTTCGTGGTGAATTTTTCTAAGTGCTTGGCTGCGTCCCCCAGTTGGCTCGGGTTACCTCATGCAGGTCGAGCGCGCCCCCGCGGCGCGCGTCACGCATCAGACCT
.((((((((((((..((((....))))..))).)))))).))).....(((((.(((....(((.(((((((((....)))))))))...)))....))).))))).....((.(((..((((((((...(((.(((.(((((.(((...(((.(((((..((((((((((((....)))))))))))).)))))..)))...)))..))))).)))..)))..)))))))).)))))......(((((..(((((((.....)))))))...........)))))
>189474155 Sciuro-hypnum reflexum
CCACCGATCCACTCTCGCCGCGAGGCGCCAGTCGGGTCGAGTGCAAGTGGCCGTCCCGGTGAAGCGGCCTCCTTTCACGAGGAGGCCATACTTAGAAGGGTCGGCTGAAATGGATGGAATCGGGCCGCCGTGGTGACACAGTCCGCGATCGGGTGATTTTGTCGCGAGCCTCCTGCGGGAGGTTCGTGGTGAATTTTTCTAAGTGCTTGGCTGCGTCCCCCAGTTGGCTCGGGTTACCTCATGCAGGTCGAGCGCGCCCCCGCGGCGCGCGTCACGCATCAGACCT
.((((((((((((..((((....))))..))).)))))).))).....(((((.(((....(((.(((((((((....)))))))))...)))....))).))))).....((.(((..((((((((...(((.(((.(((((.(((...(((.(((((..((((((((((((....)))))))))))).)))))..)))...)))..))))).)))..)))..)))))))).)))))......(((((..(((((((.....)))))))...........)))))
>189474156 Sciuro-hypnum glaciale
CCACCGATCCACTCTCGCCGCGAGGCGCCAGTCGGGTCGAGTGCAAGTGGCCGTCCCGGTGAAGCGGCCTTCTTTCACGAGGAGGCCATACTTAGAAGGGTCGGCTGAAATGGATGGAATCGGGCCGCCGTGGTGACACAGTCCGCGATCGGGTGATTTTGTCGCGAGTCTCCTGCGGGAGGTTCGTGGTGAATTTTTCTAAGTGCTTGGCTGCGTCCCCCAGTTGGCTCGGGTTACCTCATGCAGGTCGAGCGCGCCCCCGCGGCGCGCGTCACGCATCAGACCT
.((((((((((((..((((....))))..))).)))))).))).....(((((.(((....(((.(((((((((....)))))))))...)))....))).))))).....((.(((..((((((((...(((.(((.(((((.(((...(((.(((((..((((((((((((....)))))))))))).)))))..)))...)))..))))).)))..)))..)))))))).)))))......(((((..(((((((.....)))))))...........)))))
>189474157 Sciuro-hypnum glaciale
CCACCGATCCACTCTCGCCGCGAGGCGCCAGTCGGGTCGAGTGCAAGTGGCCGTCCCGGTGAAGCGGCCTTCTTTCACGAGGAGGCCATACTTAGAAGGGTCGGCTGAAATGGATGGAATCGGGCCGCCGTGGTGACACAGTCCGCGATCGGGTGATTTTGTCGCGAGTCTCCTGCGGGAGGTTCGTGGTGAATTTTTCTAAGTGCTTGGCTGCGTCCCCCAGTTGGCTCGGGTTACCTCATGCAGGTCGAGCGCGCCCCCGCGGCGCGCGTCACGCATCAGACCT
.((((((((((((..((((....))))..))).)))))).))).....(((((.(((....(((.(((((((((....)))))))))...)))....))).))))).....((.(((..((((((((...(((.(((.(((((.(((...(((.(((((..((((((((((((....)))))))))))).)))))..)))...)))..))))).)))..)))..)))))))).)))))......(((((..(((((((.....)))))))...........)))))
>189474158 Sciuro-hypnum glaciale
CCACCGATCCACTCTCGCCGCGAGGCGCCAGTCGGGTCGAGTGCAAGTGGCCGTCCCGGTGAAGCGGCCTTCTTTCACGAGGAGGCCATACTTAGAAGGGTCGGCTGAAATGGATGGAATCGGGCCGCCGTGGTGACACAGTCCGCGATCGGGTGATTTTGTCGCGAGTCTCCTGCGGGAGGTTCGTGGTGAATTTTTCTAAGTGCTTGGCTGCGTCCCCCAGTTGGCTCGGGTTACCTCATGCAGGTCGAGCGCGCCCCCGCGGCGCGCGTCACGCATCAGACCT
.((((((((((((..((((....))))..))).)))))).))).....(((((.(((....(((.(((((((((....)))))))))...)))....))).))))).....((.(((..((((((((...(((.(((.(((((.(((...(((.(((((..((((((((((((....)))))))))))).)))))..)))...)))..))))).)))..)))..)))))))).)))))......(((((..(((((((.....)))))))...........)))))
>189474159 Sciuro-hypnum glaciale
CCACCGATCCACTCTCGCCGCGAGGCGCCAGTCGGGTCGAGTGCAAGTGGCCGTCCCGGTGAAGCGGCCTTCTTTCACGAGGAGGCCATACTTAGAAGGGTCGGCTGAAATGGATGGAATCGGGCCGCCGTGGTGACACAGTCCGCGATCGGGTGATTTTGTCGCGAGTCTCCTGCGGGAGGTTCGTGGTGAATTTTTCTAAGTGCTTGGCTGCGTCCCCCAGTTGGCTCGGGTTACCTCATGCAGGTCGAGCGCGCCCCCGCGGCGCGCGTCACGCATCAGACCT
.((((((((((((..((((....))))..))).)))))).))).....(((((.(((....(((.(((((((((....)))))))))...)))....))).))))).....((.(((..((((((((...(((.(((.(((((.(((...(((.(((((..((((((((((((....)))))))))))).)))))..)))...)))..))))).)))..)))..)))))))).)))))......(((((..(((((((.....)))))))...........)))))
>189474160 Sciuro-hypnum glaciale
CCACCGATCCACTCTCGCCGCGAGGCGCCAGTCGGGTCGAGTGCAAGTGGCCGTCCCGGTGAAGCGGCCTTCTTTCACGAGGAGGCCATACTTAGAAGGGTCGGCTGAAATGGATGGAATCGGGCCGCCGTGGTGACACAGTCCGCGATCGGGTGATTTTGTCGCGAGTCTCCTGCGGGAGGTTCGTGGTGAATTTTTCTAAGTGCTTGGCTGCGTCCCCCAGTTGGCTCGGGTTACCTCATGCAGGTCGAGCGCGCCCCCGCGGCGCGCGTCACGCATCAGACCT
.((((((((((((..((((....))))..))).)))))).))).....(((((.(((....(((.(((((((((....)))))))))...)))....))).))))).....((.(((..((((((((...(((.(((.(((((.(((...(((.(((((..((((((((((((....)))))))))))).)))))..)))...)))..))))).)))..)))..)))))))).)))))......(((((..(((((((.....)))))))...........)))))
>189474161 Sciuro-hypnum glaciale
CCACCGATCCACTCTCGCCGCGAGGCGCCAGTCGGGTCGAGTGCAAGTGGCCGTCCCGGTGAAGCGGCCTTCTTTCACGAGGAGGCCATACTTAGAAGGGTCGGCTGAAATGGATGGAATCGGGCCGCCGTGGTGACACAGTCCGCGATCGGGTGATTTTGTCGCGAGTCTCCTGCGGGAGGTTCGTGGTGAATTTTTCTAAGTGCTTGGCTGCGTCCCCCAGTTGGCTCGGGTTACCTCATGCAGGTCGAGCGCGCCCCCGCGGCGCGCGTCACGCATCAGACCT
.((((((((((((..((((....))))..))).)))))).))).....(((((.(((....(((.(((((((((....)))))))))...)))....))).))))).....((.(((..((((((((...(((.(((.(((((.(((...(((.(((((..((((((((((((....)))))))))))).)))))..)))...)))..))))).)))..)))..)))))))).)))))......(((((..(((((((.....)))))))...........)))))
>189474162 Sciuro-hypnum glaciale
CCACCGATCCACTCTCGCCGCGAGGCGCCAGTCGGGTCGAGTGCAAGTGGCCGTCCCGGTGAAGCGGCCTTCTTTCACGAGGAGGCCATACTTAGAAGGGTCGGCTGAAATGGATGGAATCGGGCCGCCGTGGTGACACAGTCCGCGATCGGGTGATTTTGTCGCGAGTCTCCTGCGGGAGGTTCGTGGTGAATTTTTCTAAGTGCTTGGCTGCGTCCCCCAGTTGGCTCGGGTTACCTCATGCAGGTCGAGCGCGCCCCCGCGGCGCGCGTCACGCATCAGACCT
.((((((((((((..((((....))))..))).)))))).))).....(((((.(((....(((.(((((((((....)))))))))...)))....))).))))).....((.(((..((((((((...(((.(((.(((((.(((...(((.(((((..((((((((((((....)))))))))))).)))))..)))...)))..))))).)))..)))..)))))))).)))))......(((((..(((((((.....)))))))...........)))))
>189474163 Sciuro-hypnum glaciale
CCACCGATCCACTCTCGCCGCGAGGCGCCAGTCGGGTCGAGTGCAAGTGGCCGTCCCGGTGAAGCGGCCTTCTTTCACGAGGAGGCCATACTTAGAAGGGTCGGCTGAAATGGATGGAATCGGGCCGCCGTGGTGACACAGTCCGCGATCGGGTGATTTTGTCGCGAGTCTCCTGCGGGAGGTTCGTGGTGAATTTTTCTAAGTGCTTGGCTGCGTCCCCCAGTTGGCTCGGGTTACCTCATGCAGGTCGAGCGCGCCCCCGCGGCGCGCGTCACGCATCAGACCT
.((((((((((((..((((....))))..))).)))))).))).....(((((.(((....(((.(((((((((....)))))))))...)))....))).))))).....((.(((..((((((((...(((.(((.(((((.(((...(((.(((((..((((((((((((....)))))))))))).)))))..)))...)))..))))).)))..)))..)))))))).)))))......(((((..(((((((.....)))))))...........)))))
>189474164 Sciuro-hypnum dovrense
CCACCGATCCACTCTCGCCGCGAGGCGCGCCAGTCGGGTCGAGTGCAAGTGGCCGTCCCGGTGAAGCGGCCTCCTTTCACGAGGAGGCCATACTTAGAAGGGTCGGCTGAAATGGATGGAATCGGGCCGCCGTGGTGACACAGTCCGCGATCGGGTGATTTTGTCGCGAGCCTCCTGCGGGAGGTTCGTGGTGAATTTTTCTAAGTGCTTGGCTGCGTCCCCCAGTTGGCTCGGGTTACCTCATGCAGGTCGAGCGCGCCCCCGCGGCGCGCGTCACGCATCAGACCT
.((((((((((((..((((....))))....))).)))))).))).....(((((.(((....(((.(((((((((....)))))))))...)))....))).))))).....((.(((..((((((((...(((.(((.(((((.(((...(((.(((((..((((((((((((....)))))))))))).)))))..)))...)))..))))).)))..)))..)))))))).)))))......(((((..(((((((.....)))))))...........)))))
>189474165 Sciuro-hypnum dovrense
CCACCGATCCACTCTCGCCGCGAGGCGCGCCAGTCGGGTCGAGTGCAAGTGGCCGTCCCGGTGAAGCGGCCTCCTTTCACGAGGAGGCCATACTTAGAAGGGTCGGCTGAAATGGATGGAATCGGGCCGCCGTGGTGACACAGTCCGCGATCGGGTGATTTTGTCGCGAGCCTCCTGCGGGAGGTTCGTGGTGAATTTTTCTAAGTGCTTGGCTGCGTCCCCCAGTTGGCTCGGGTTACCTCATGCAGGTCGAGCGCGCCCCCGCGGCGCGCGTCACGCATCAGACCT
.((((((((((((..((((....))))....))).)))))).))).....(((((.(((....(((.(((((((((....)))))))))...)))....))).))))).....((.(((..((((((((...(((.(((.(((((.(((...(((.(((((..((((((((((((....)))))))))))).)))))..)))...)))..))))).)))..)))..)))))))).)))))......(((((..(((((((.....)))))))...........)))))
>189474166 Sciuro-hypnum glaciale
CCACCGATCCACTCTCGCCGCGAGGCGCCAGTCGGGTCGAGTGCAAGTGGCCGTCCCGGTGAAGCGGCCTTCTTTCACGAGGAGGCCATACTTAGAAGGGTCGGCTGAAATGGATGGAATCGGGCCGCCGTGGTGACACAGTCCGCGATCGGGTGATTTTGTCGCGAGTCTCCTGCGGGAGGTTCGTGGTGAATTTTTCTAAGTGCTTGGCTGCGTCCCCCAGTTGGCTCGGGTTACCTCATGCAGGTCGAGCGCGCCCCCGCGGCGCGCGTCACGCATCAGACCT
.((((((((((((..((((....))))..))).)))))).))).....(((((.(((....(((.(((((((((....)))))))))...)))....))).))))).....((.(((..((((((((...(((.(((.(((((.(((...(((.(((((..((((((((((((....)))))))))))).)))))..)))...)))..))))).)))..)))..)))))))).)))))......(((((..(((((((.....)))))))...........)))))
>189474167 Sciuro-hypnum glaciale
CCACCGATCCACTCTCGCCGCGAGGCGCCAGTCGGGTCGAGTGCAAGTGGCCGTCCCGGTGAAGCGGCCTTCTTTCACGAGGAGGCCATACTTAGAAGGGTCGGCTGAAATGGATGGAATCGGGCCGCCGTGGTGACACAGTCCGCGATCGGGTGATTTTGTCGCGAGTCTCCTGCGGGAGGTTCGTGGTGAATTTTTCTAAGTGCTTGGCTGCGTCCCCCAGTTGGCTCGGGTTACCTCATGCAGGTCGAGCGCGCCCCCGCGGCGCGCGTCACGCATCAGACCT
.((((((((((((..((((....))))..))).)))))).))).....(((((.(((....(((.(((((((((....)))))))))...)))....))).))))).....((.(((..((((((((...(((.(((.(((((.(((...(((.(((((..((((((((((((....)))))))))))).)))))..)))...)))..))))).)))..)))..)))))))).)))))......(((((..(((((((.....)))))))...........)))))
>189474168 Sciuro-hypnum starkei
CCACCGATCCACTCTCGCCGCGAGGCGCCAGTCGGGTCGAGTGCAAGTGGCCGTCCCGGTGAAGCGGCCTTCTTTCACGAGGAGGCCATACTTAGAAGGGTCGGCTGAAATGGATGGAATCGGGCCGCCGTGGTGACACAGTCCGCGATCGGGTGATTTTGTCGCGAGCCTCCTGCGGGAGGTTCGTGGTGAATTTTTCTAAGTGCTTGGCTGCGTCCCCCAGTTGGCTCGGGTTACCTCATGCAGGTCGAGCGCGCCCCCGCGGCGCGCGTCACGCATCAGACCT
.((((((((((((..((((....))))..))).)))))).))).....(((((.(((....(((.(((((((((....)))))))))...)))....))).))))).....((.(((..((((((((...(((.(((.(((((.(((...(((.(((((..((((((((((((....)))))))))))).)))))..)))...)))..))))).)))..)))..)))))))).)))))......(((((..(((((((.....)))))))...........)))))
>189474169 Sciuro-hypnum starkei
CCACCGATCCACTCTCGCCGCGAGGCGCCAGTCGGGTCGAGTGCAAGTGGCCGTCCCGGTGAAGCGGCCTTCTTTCACGAGGAGGCCATACTTAGAAGGGTCGGCTGAAATGGATGGAATCGGGCCGCCGTGGTGACACAGTCCGCGATCGGGTGATTTTGTCGCGAGCCTCCTGCGGGAGGTTCGTGGTGAATTTTTCTAAGTGCTTGGCTGCGTCCCCCAGTTGGCTCGGGTTACCTCATGCAGGTCGAGCGCGCCCCCGCGGCGCGCGTCACGCATCAGACCT
.((((((((((((..((((....))))..))).)))))).))).....(((((.(((....(((.(((((((((....)))))))))...)))....))).))))).....((.(((..((((((((...(((.(((.(((((.(((...(((.(((((..((((((((((((....)))))))))))).)))))..)))...)))..))))).)))..)))..)))))))).)))))......(((((..(((((((.....)))))))...........)))))
>189474170 Sciuro-hypnum starkei
CCACCGATCCACTCTCGCCGCGAGGCGCCAGTCGGGTCGAGTGCAAGTGGCCGTCCCGGTGAAGCGGCCTTCTTTCACGAGGAGGCCATACTTAGAAGGGTCGGCTGAAATGGATGGAATCGGGCCGCCGTGGTGACACAGTCCGCGATCGGGTGATTTTGTCGCGAGCCTCCTGCGGGAGGTTCGTGGTGAATTTTTCTAAGTGCTTGGCTGCGTCCCCCAGTTGGCTCGGGTTACCTCATGCAGGTCGAGCGCGCCCCCGCGGCGCGCGTCACGCATCAGACCT
.((((((((((((..((((....))))..))).)))))).))).....(((((.(((....(((.(((((((((....)))))))))...)))....))).))))).....((.(((..((((((((...(((.(((.(((((.(((...(((.(((((..((((((((((((....)))))))))))).)))))..)))...)))..))))).)))..)))..)))))))).)))))......(((((..(((((((.....)))))))...........)))))
>189474171 Sciuro-hypnum starkei
CCACCGATCCACTCTCGCCGCGAGGCGCCAGTCGGGTCGAGTGCAAGTGGCCGTCCCGGTGAAGCGGCCTTCTTTCACGAGGAGGCCATACTTAGAAGGGTCGGCTGAAATGGATGGAATCGGGCCGCCGTGGTGACACAGTCCGCGATCGGGTGATTTTGTCGCGAGCCTCCTGCGGGAGGTTCGTGGTGAATTTTTCTAAGTGCTTGGCTGCGTCCCCCAGTTGGCTCGGGTTACCTCATGCAGGTCGAGCGCGCCCCCGCGGCGCGCGTCACGCATCAGACCT
.((((((((((((..((((....))))..))).)))))).))).....(((((.(((....(((.(((((((((....)))))))))...)))....))).))))).....((.(((..((((((((...(((.(((.(((((.(((...(((.(((((..((((((((((((....)))))))))))).)))))..)))...)))..))))).)))..)))..)))))))).)))))......(((((..(((((((.....)))))))...........)))))
>189474172 Sciuro-hypnum starkei
CCACCGATCCACTCTCGCCGCGAGGCGCCAGTCGGGTCGAGTGCAAGTGGCCGTCCCGGTGAAGCGGCCTTCTTTCACGAGGAGGCCATACTTAGAAGGGTCGGCTGAAATGGATGGAATCGGGCCGCCGTGGTGACACAGTCCGCGATCGGGTGATTTTGTCGCGAGCCTCCTGCGGGAGGTTCGTGGTGAATTTTTCTAAGTGCTTGGCTGCGTCCCCCAGTTGGCTCGGGTTACCTCATGCAGGTCGAGCGCGCCCCCGCGGCGCGCGTCACGCATCAGACCT
.((((((((((((..((((....))))..))).)))))).))).....(((((.(((....(((.(((((((((....)))))))))...)))....))).))))).....((.(((..((((((((...(((.(((.(((((.(((...(((.(((((..((((((((((((....)))))))))))).)))))..)))...)))..))))).)))..)))..)))))))).)))))......(((((..(((((((.....)))))))...........)))))
>189474173 Rhynchostegium confertum
CCACCGATCCGCTCCCGCCGCGAGGCGCCAGTCGGTTCGAGTGGAAGTGGCCGTCCCTTTCGCGTCGAGCGAGTGAGGGTCGGCTGAAATGGATGGAATCGGGCCGCCGTGGTGACACAGTCCGCGATCGGGTGATTTTCCGCGAGCCTCCCCCGGGAGGGTCGCCGTGAATTTTTCTAAGTGCGTGGCTGCGTCCCCCAGTTGGTTTCGGTTCCCTCGTGCAGGTCGTGCGCGCCCCCGCGGCGCGCGTCACGCATCAGACCT
(((((((.(((((..((((....))))..)).))).))).))))....(((((.(((((((((.....))))..))))).)))))......((.(((((((((..((((.((.(((.(((((((((...(((.(((((...((((.(((((....))))).))))...)))))..)))...)))).))))).))).))....))))))))))))).))....(((((.((((((((.....))))))))..........)))))
>189474174 Rhynchostegium confertum
CCACCGATCCGCTCCCGCCGCGAGGCGCCAGTCGGTTCGAGTGGAAGTGGCCGTCCCTTTCGCGTCGAGCGAGTGAGGGTCGGCTGAAATGGATGGAATCGGGCCGCCGTGGTGACACAGTCCGCGATCGGGTGATTTTCCGCGAGCCTCCCCCGGGAGGGTCGCCGTGAATTTTTCTAAGTGCGTGGCTGCGTCCCCCAGTTGGTTTCGGTTCCCTCGTGCAGGTCGTGCGCGCCCCCGCGGCGCGCGTCACGCATCAGACCT
(((((((.(((((..((((....))))..)).))).))).))))....(((((.(((((((((.....))))..))))).)))))......((.(((((((((..((((.((.(((.(((((((((...(((.(((((...((((.(((((....))))).))))...)))))..)))...)))).))))).))).))....))))))))))))).))....(((((.((((((((.....))))))))..........)))))
>189474175 Rhynchostegium confertum
CCACCGATCCGCTCCCGCCGCGAGGCGCCAGTCGGTTCGAGTGGAAGTGGCCGTCCCTTTCGCGTCGAGCGAGTGAGGGTCGGCTGAAATGGATGGAATCGGGCCGCCGTGGTGACACAGTCCGCGATCGGGTGATTTTCCGCGAGCCTCCCCCGGGAGGGTCGCCGTGAATTTTTCTAAGTGCGTGGCTGCGTCCCCCAGTTGGTTTCGGTTCCCTCGTGCAGGTCGTGCGCGCCCCCGCGGCGCGCGTCACGCATCAGACCT
(((((((.(((((..((((....))))..)).))).))).))))....(((((.(((((((((.....))))..))))).)))))......((.(((((((((..((((.((.(((.(((((((((...(((.(((((...((((.(((((....))))).))))...)))))..)))...)))).))))).))).))....))))))))))))).))....(((((.((((((((.....))))))))..........)))))
>189474176 Brachythecium albicans
CCACCGATCCGCTCCCGCCGCGAGGCGCCAGTCGGTTCGAGTGCAAGTGGCCGTCCCGGCGAAGTGGCCTCCTTTCACGAGGAGGCCTTCCTTGGAAGGGTCGGCTGAAATGGATGGAATCGGGCCGCCGTGGTGACACAGTCCGCGATCGGGTGATTTTGTCGCGAGCCTCCCCCGGGAGGCTCATGGTGAATTTTTCTAAGTGCTTGGCTGCGTCCCCCAGTTGGCTCGGGTTACCTCATGCAGGTCAAGCGCGCCCCCGTGGCGCGCGTCACGCATCAGACCT
.((((((.(((((..((((....))))..)).))).))).))).....(((((.(((....(((.(((((((((....)))))))))...)))....))).))))).....((.(((..((((((((...(((.(((.(((((.(((...(((.(((((..(((.((((((((....)))))))).))).)))))..)))...)))..))))).)))..)))..)))))))).)))))......(((((..(((((((.....)))))))...........)))))
>189474177 Brachythecium erythrorrhizon
CCACCGATCCGCTCCCGCCGCGAGGCGCCAGTCGGGTCGAGTGCAAGTGGCCGTCCCGGCGAAGTGGCCTTCTTTCACGAGGAGGCCGTCCTTGGAAGGGTCGGCTGAAATGGATGGAATCGGGCCGCCGTGGTGACACAGTCCGCGATCGGGTGATTTTGTCGCGAGCCTCCCCCGGGAGGCTCTTGGTGAATTTTTCTAAGTGCTTGGCTGCGTCCCCCAGTTGGCTCGGGTTACCTCATGCAGGTCGAGCGCGCCCCCGCGGCGCGCGTCACGCATCAGACCT
.((((((((((((..((((....))))..)).))))))).))).....(((((.(((....(((((((((((((....))))))))))..)))....))).))))).....((.(((..((((((((...(((.(((.(((((.(((...(((.(((((..(((.((((((((....)))))))).))).)))))..)))...)))..))))).)))..)))..)))))))).)))))......(((((..(((((((.....)))))))...........)))))
>189474178 Brachythecium campestre
CCACCGATCCACTCTCGCCGCGAGGCGCGAGTCGGGTCGAGTGCATGTGGCCGTCCCGGCGAAGCGGCCTTCTTTCACGAGGAGGCCGTACTTGGAAGGGTCGGCTGAAATGGATGGAATGGAGCCGCCGTGGTGACACAGTCCGCGATCGGGTGATTTTGTCGCGAGCCTCCTCCGGGAGGCTCTTGGTGAATTTTTCTAAGTGCTTGGCTGCGTCCCCCAGTTGGCTTCGGTTACCTCATGCAGGTCGAGCGCGCCCCCGCGGCGCGCGTCACGCATCAGACCT
.(((((((((((((.((((....)))).)))).)))))).)))(((.((((((.(((..(((.(((((((((((....)))))))))))..)))...))).))))))..)))..(((..((((((((...(((.(((.(((((.(((...(((.(((((..(((.((((((((....)))))))).))).)))))..)))...)))..))))).)))..)))..)))))))).)))........(((((..(((((((.....)))))))...........)))))
>189474179 Brachythecium rutabulum
CCACCGATCCGCTCCCGCCGCGAGGCGCCAGTCGGGTCGAGTGCAAGTGGCCGTCCCGGCGAAGTGGCCTTCTTTCACGAGGAGTCCGTACTTGGAAGGGTCGGCTGAGATGGATGGAATTGGGCCGCCGTGGTGACACAGTCCGCGATCGGGTGATTTTGTCGCGAGCCTCCCCCGGGAGGCTCTTGGTGAATTTTTCTAAGTGCTTGGCTGCGTCCCCCAGTTGGCTCGGGTTACCTCATGCAGGTCGAGCGCGCCCCCGCGGCGCGCGTCACGCATCAGACCT
.((((((((((((..((((....))))..)).))))))).))).....(((((.(((....((((((.((((((....)))))).))..))))....))).)))))..((.((.(((..((((((((...(((.(((.(((((.(((...(((.(((((..(((.((((((((....)))))))).))).)))))..)))...)))..))))).)))..)))..)))))))).)))))))....(((((..(((((((.....)))))))...........)))))
>189474180 Brachythecium tromsoeense
CCACCGATCCACTCTCGCCGCGAGGCGCCAGTCGGATCGAGTGCAAGTGGCCGTCCCGGTGAAGCGGCCTTCTTTCACGAGGAGGCCATACTTAGAAGGGTCGGCTGAAATGGATGGAATCGGGCCGCCGTGGTGACACAGTCCGCGATCGGGTGATTTTGTCGCGAGTCTCCTGCGGGAGGTTCGTGGTGAATTTTTCTAAGTGCTTGGCTGCGTCCCCCAGTTGGCTCGGGTTACCTCATGCAGGTCGAGCGCGCCCCCGCGGCGCGCGTCACGCATCAGACCT
.((((((((((((..((((....))))..))).)))))).))).....(((((.(((....(((.(((((((((....)))))))))...)))....))).))))).....((.(((..((((((((...(((.(((.(((((.(((...(((.(((((..((((((((((((....)))))))))))).)))))..)))...)))..))))).)))..)))..)))))))).)))))......(((((..(((((((.....)))))))...........)))))
>189474181 Brachythecium tromsoeense
CCACCGATCCACTCTCGCCGCGAGGCGCCAGTCGGGTCGAGTGCAAGTGGCCGTCCCGGTGAAGCGGCCTTCTTTCACGAGGAGGCCATACTTCGAAGGGTCGGCTGAAATGGATGGAATCGGGCCGCCGTGGTGACACAGTCCGCGATCGGGTGATTTTGTCGCGAGTCTCCTGCGGGAGGTTCGTGGTGAATTTTTCTAAGTGCTTGGCTGCGTCCCCCAGTTGGCTCGGGTTACCTCATGCAGGTCGAGCGCGCCCCCGCGGCGCGCGTCACGCATCAGACCT
.((((((((((((..((((....))))..))).)))))).))).....(((((.(((..(((((.(((((((((....)))))))))...)))))..))).))))).....((.(((..((((((((...(((.(((.(((((.(((...(((.(((((..((((((((((((....)))))))))))).)))))..)))...)))..))))).)))..)))..)))))))).)))))......(((((..(((((((.....)))))))...........)))))
>189474182 Brachythecium tromsoeense
CCACCGATCCACTCTCGCCGCGAGGCGCCAGTCGGATCGAGTGCAAGTGGCCGTCCCGGTGAAGCGGCCTTCTTTCACGAGGAGGCCATACTTAGAAGGGTCGGCTGAAATGGATGGAATCGGGCCGCCGTGGTGACACAGTCCGCGATCGGGTGATTTTGTCGCGAGTCTCCTGCGGGAGGTTCGTGGTGAATTTTTCTAAGTGCTTGGCTGCGTCCCCCAGTAGGCTCGGGTTACCTCAAGCAGGTCGAGCGCGCCCCCGCGGCGCGCGTCACGCATCAGACCT
.((((((((((((..((((....))))..))).)))))).))).....(((((.(((....(((.(((((((((....)))))))))...)))....))).))))).....((.(((..(((((((.....((.(((.(((((.(((...(((.(((((..((((((((((((....)))))))))))).)))))..)))...)))..))))).))).)).....))))))).)))))......(((((..(((((((.....)))))))...........)))))
>189474183 Brachythecium tromsoeense
CCACCGATCCACTCTCGCCGCGAGGCGCCAGTCGGATCGAGTGCAAGTGGCCGTCCCGGTGAAGCGGCCTTCTTTCACGAGGAGGCCATACTTAGAAGGGTCGGCTGAAATGGATGGAATCGGGCCGCCGTGGTGACACAGTCCGCGATCGGGTGATTTTGTCGCGAGTCTCCTGCGGGAGGTTCGTGGTGAATTTTTCTAAGTGCTTGGCTGCGTCCCCCAGTTGGCTCGGGTTACCTCATGCAGGTCGAGCGCGCCCCCGCGGCGCGCGTCACGCATCAGACCT
.((((((((((((..((((....))))..))).)))))).))).....(((((.(((....(((.(((((((((....)))))))))...)))....))).))))).....((.(((..((((((((...(((.(((.(((((.(((...(((.(((((..((((((((((((....)))))))))))).)))))..)))...)))..))))).)))..)))..)))))))).)))))......(((((..(((((((.....)))))))...........)))))
>189474184 Bryhnia scabrida
CCACCGATCCACTCTCGCCGCGAGGCGCCAGTCGGGTCGAGTGCAAGTGGCCGTCCCGGTGAAGTGGCCTCCTTTCACGAGGAGGCTAAGTTACGGGTCGGCTGAAATGGATGGAATTGGGCCGCCGTGGTGACACAGTCCGCGATCGGGTGATTTTGTCGCGAGCCTCCTGCGGTGCGGGAGGTTCTTGGTGAATTTTTCTAAGTGTTGGCTGCGTCCCCCAGTTGGCTCGGGTTACCTCATGCAGGTCTTGCGCGCCCCCGCGGCGCGCGCACGCATCAGACCT
.((((((((((((..((((....))))..))).)))))).))).....(((((.((((.(((..((((((((((....))))))))))..))))))).))))).....((.(((..((((((((...(((.(((.(((((.(((...(((.(((((..(((.(((((((((((...))))))))))).))).)))))..)))...))).))))).)))..)))..)))))))).)))))......((((((((((((((.....))))))))........))))))
>189474185 Brachytheciastrum collinum
CCACCGATCCACTCTCGCCGCGAGGCGACAGTCGGGTCGAGTGAAAGTGGCCGTCCCGGTTAACGAGGTGGTCTTCTCGCGAAGGCCATCCTTAGAAGGGTCGGCTGAAATGGATGGAATTGGGCCGCCGTGGTGACACAGTCCGCGATCGGGTGATTTTGTCGCGACCCTCCTCCGGGAGGGTCGCCGTGAATTTTTCTAAGTGCGAGTCTGCGTCCCCCAGTTGGCTTTGGTTACCTCATGCAGGTCGAGCGCGCCCCCCGCGGCGCGCGTCACGCATCAGACCT
.((((((((((((.(((((....))))).))).)))))).))).....(((((.(((..((((...((((((((((....)))))))))).))))..))).)))))...((((...((...((((((...(((.(((.(((..((((...(((.(((((....((((((((((....))))))))))...)))))..)))...))))...))).)))..)))..))))))...))...))))..(((((..(((((((......)))))))...........)))))
>189474186 Brachytheciastrum velutinum
CCACCGATCCACTCTCGCCGCGAGGCGACAGTCGGGTCGAGTGAAAGTGGCCGTCCCGGTTTACGAGGTGGTCTTCTCGCGAAGGCCATCCTTAGAAGGGTCGGCTGAAATGGATGGAATTGGGCCGCCGTGGTGACACAGTCCGCGATCGGGTGATTTTGTGGCGAGCCTCCTCCGGGAGGGTCGCCGTGAATTTTTCTAAGTGCGAGTCTGCGTCCCCCAGTTGGCTTTGGTTACCTCATGCAGGTCGAGCGCGCCCCCCGCGGCGCGCGTCACGCATCAGACCT
.((((((((((((.(((((....))))).))).)))))).))).....(((((.(((..((((..(((((((((((....)))))))).))))))).))).)))))...((((...((...((((((...(((.(((.(((..((((...(((.(((((..((((((.(((((....))))).)))))).)))))..)))...))))...))).)))..)))..))))))...))...))))..(((((..(((((((......)))))))...........)))))
>189474187 Cirriphyllum piliferum
CCACCGATCCAAACTCCCGCCGCGAGGCGCTGAGGGTCGAGTGCAAGTGGCCGTCCCGGCGCGCTAGTTCGCTAAGGGTCGGCTGAAATGGACGGAATCGGGCCGCCGTGGTGACACAGTCCGCGATCGGGTGATTTCACGCGGTCCTCCCGCCTGCGGGAGGGTCGCCGTGAATCTTTCTAAGTGCGTGGCTGCGTCCCCAGTTGGCCTTGGTTACCTCGAGCAGGTCGAGCGCGCCCCCGCGGCGCGCGTCACGCATCAGACCT
.(((((((((....((.((((....))))..)))))))).))).....(((((.(((...(((......)))...))).)))))......((.((((((((((((...(((.(((.(((((((((...(((.((((.(((((((((((((((....))))))))))).))))))))..)))...)))).))))).))).)))..))))).))))).))))....(((((..(((((((.....)))))))...........)))))
>190133750 Sciuro-hypnum curtum
CGCCCCCCACCGATCCACTCTCGCCGCGAGGCGCCAGTCGGGTCGAGTGCAAGTGGCCGTCCCGGTGGAGCGGCCTCCTTTCACGAGGAGGCCGTACTCAGAAGGGTCGGCTGAAATGGATGGAATCGGGCCGCCGTGGTGACACAGTCCGCGATCGGGTGATTTTGTCTCGAGCCTCCTTCGGGAGGTTCTTGGTGAATTTTTCTAAGTGCTTGGCTGCGTCCCCCAGTTGGCTCGGGTTACCTCATGCAGGTCGAGCGCGCCCCCGCGGCGCGCGTCACGC
.......((((((((((((..((((....))))..))).)))))).))).....(((((.(((....(((((((((((((....)))))))))))..))....))).)))))((..((.((((..((((((((...(((.(((.(((((.(((...(((.(((((...((.((((((((....))))))))..)).)))))..)))...)))..))))).)))..)))..))))))))......)))).))..))..(((((((.....))))))).......
>190133751 Sciuro-hypnum curtum
CGCCCCCCACCGATCCACTCTCGCCGCGAGGCGCCAGTCGGGTCGAGTGCAAGTGGCCGTCCCGGTGGAGCGGCCTCCTTTCACGAGGAGGCCGTACTCAGAAGGGTCGGCTGAAATGGATGGAATCGGGCCGCCGTGGTGACACAGTCCGCGATCGGGTGATTTTGTCTCAAGCCTCCTTCGGGAGGTTCTTGGTGAATTTTTCTAAGTGCTTGGCTGCGTCCCCCAGTTGGCTCGGGTTACCTCATGCAGGTCGAGCGCGCCCCCGCGGCGCGCGTCACGC
.......((((((((((((..((((....))))..))).)))))).))).....(((((.(((....(((((((((((((....)))))))))))..))....))).)))))((..((.((((..((((((((...(((.(((.(((((.(((...(((.(((((....((((((((((....))))))..)))).)))))..)))...)))..))))).)))..)))..))))))))......)))).))..))..(((((((.....))))))).......
>190133752 Sciuro-hypnum curtum
CGCCCCCCACCGATCCACTCTCGCCGCGAGGCGCCAGTCGGGTCGAGTGCAAGTGGCCGTCCCGGTGGAGCGGCCTCCTTTCACGAGGAGGCCGTACTCAGAAGGGTCGGCTGAAATGGATGGAATCGGGCCGCCGTGGTGACACAGTCCGCGATCGGGTGATTTTGTCTCGAGCCTCCTTCGGGAGGTTCTTGGTGAATTTTTCTAAGTGCTTGGCTGCGTCCCCCAGTTGGCTCGGGTTACCTCATGCAGGTCGAGCGCGCCCCCGCGGCGCGCGTCACGC
.......((((((((((((..((((....))))..))).)))))).))).....(((((.(((....(((((((((((((....)))))))))))..))....))).)))))((..((.((((..((((((((...(((.(((.(((((.(((...(((.(((((...((.((((((((....))))))))..)).)))))..)))...)))..))))).)))..)))..))))))))......)))).))..))..(((((((.....))))))).......
>190133753 Sciuro-hypnum curtum
CGCCCCCCACCGATCCACTCTCGCCGCGAGGCGCCAGTCGGGTCGAGTGCAAGTGGCCGTCCCGGTGGAGCGGCCTCCTTTCACGAGGAGGCCGTACTCAGAAGGGTCGGCTGAAATGGATGGAATCGGGCCGCCGTGGTGACACAGTCCGCGATCGGGTGATTTTGTCTCGAGCCTCCTTCGGGAGGTTCTTGGTGAATTTTTCTAAGTGCTTGGCTGCGTCCCCCAGTTGGCTCGGGTTACCTCATGCAGGTCGAGCGCGCCCCCGCGGCGCGCGTCACGC
.......((((((((((((..((((....))))..))).)))))).))).....(((((.(((....(((((((((((((....)))))))))))..))....))).)))))((..((.((((..((((((((...(((.(((.(((((.(((...(((.(((((...((.((((((((....))))))))..)).)))))..)))...)))..))))).)))..)))..))))))))......)))).))..))..(((((((.....))))))).......
>190133754 Sciuro-hypnum curtum
CGCCCCCCACCGATCCACTCTCGCCGCGAGGCGCCAGTCGGGTCGAGTGCAAGTGGCCGTCCCGGTGGAGCGGCCTCCTTTCACGAGGAGGCCGTACTCAGAAGGGTCGGCTGAAATGGATGGAATCGGGCCGCCGTGGTGACACAGTCCGCGATCGGGTGATTTTGTCTCGAGCCTCCTTCGGGAGGTTCTTGGTGAATTTTTCTAAGTGCTTGGCTGCGTCCCCCAGTTGGCTCGGGTTACCTCATGCAGGTCGAGCGCGCCCCCGCGGCGCGCGTCACGC
.......((((((((((((..((((....))))..))).)))))).))).....(((((.(((....(((((((((((((....)))))))))))..))....))).)))))((..((.((((..((((((((...(((.(((.(((((.(((...(((.(((((...((.((((((((....))))))))..)).)))))..)))...)))..))))).)))..)))..))))))))......)))).))..))..(((((((.....))))))).......
>190133755 Sciuro-hypnum altaicum
CGCCCCCCACCGATCCACTCTCGCCGCGAGGCGCCAGTCGGGTCGAGTGCAAGTGGCCGTCCCGGTGAAGCGGCCTCCTTTCACGAGGAGGCCATACTTAGAAGGGTCGGCTGAAATGGATGGAATCGGGCCGCCGTGGTGACACAGTCCGCGATCGGGTGATTTTGTCGCGAGCCTCCTGCGGGAGGTTCGTGGTGAATTTTTCTAAGTGCTTGGCTGCGTCCCCCAGTTGGCTCGGGTTACCTCATGCAGGTCGAGCGCGCCCCCGCGGCGCGCGTCACGC
.......((((((((((((..((((....))))..))).)))))).))).....(((((.(((....(((.(((((((((....)))))))))...)))....))).)))))((..((.((((..((((((((...(((.(((.(((((.(((...(((.(((((..((((((((((((....)))))))))))).)))))..)))...)))..))))).)))..)))..))))))))......)))).))..))..(((((((.....))))))).......
>190133756 Sciuro-hypnum glaciale
CGCCCCCCACCGATCCACTCTCGCCGCGAGGCGCCAGTCGGGTCGAGTGCAAGTGGCCGTCCCGGTGAAGCGGCCTTCTTTCACGAGGAGGCCATACTTAGAAGGGTCGGCTGAAATGGATGGAATCGGGCCGCCGTGGTGACACAGTCCGCGATCGGGTGATTTTGTCGCGAGTCTCCTGCGGGAGGTTCGTGGTGAATTTTTCTAAGTGCTTGGCTGCGTCCCCCAGTTGGCTCGGGTTACCTCATGCAGGTCGAGCGCGCCCCCGCGGCGCGCGTCACGC
.......((((((((((((..((((....))))..))).)))))).))).....(((((.(((....(((.(((((((((....)))))))))...)))....))).)))))((..((.((((..((((((((...(((.(((.(((((.(((...(((.(((((..((((((((((((....)))))))))))).)))))..)))...)))..))))).)))..)))..))))))))......)))).))..))..(((((((.....))))))).......
>190133757 Sciuro-hypnum reflexum
CGCCCCCCACCGATCCACTCTCGCCGCGAGGCGCCAGTCGGGTCGAGTGCAAGTGGCCGTCCCGGTGAGGCGGCCTCCTTTCACGAGGAGGCCATACTTAGAAGGGTCGGCTGAAATGGATGGAATCGGGCCGCCGTGGTGACACAGTCCGCGATCGGGTGATTTTGTCGCGAGCCTCCTGCGGGAGGTTCGTGGTGAATTTTTCTAAGTGCTTGGCTGCGTCCCCCAGTTGGCTCGGGTTACCTCATGCAGGTCGAGCGCGCCCCCCGCGGCGCGCGTCACGC
.......((((((((((((..((((....))))..))).)))))).))).....(((((.(((..((((..(((((((((....)))))))))...))))...))).)))))((..((.((((..((((((((...(((.(((.(((((.(((...(((.(((((..((((((((((((....)))))))))))).)))))..)))...)))..))))).)))..)))..))))))))......)))).))..))..(((((((......))))))).......
>190133758 Sciuro-hypnum reflexum
CGCCCCCCACCGATCCACTCTCGCCGCGAGGCGCCAGTCGGGTCGAGTGCAAGTGGCCGTCCCGGTGAAGCGGCCTCCTTTCACGAGGAGGCCATACTTAGAAGGGTCGGCTGAAATGGATGGAATCGGGCCGCCGTGGTGACACAGTCCGCGATCGGGTGATTTTGTCGCGAGCCTCCTGCGGGAGGTTCGTGGTGAATTTTTCTAAGTGCTTGGCTGCGTCCCCCAGTTGGCTCGGGTTACCTCATGCAGGTCGAGCGCGCCCCCCGCGGCGCGCGTCACGC
.......((((((((((((..((((....))))..))).)))))).))).....(((((.(((....(((.(((((((((....)))))))))...)))....))).)))))((..((.((((..((((((((...(((.(((.(((((.(((...(((.(((((..((((((((((((....)))))))))))).)))))..)))...)))..))))).)))..)))..))))))))......)))).))..))..(((((((......))))))).......
>190133759 Sciuro-hypnum reflexum
CGCCCCCCACCGATCCACTCTCGCCGCGAGGCGCCAGTCGGGTCGAGTGCAAGTGGCCGTCCCGGTGAAGCGGCCTCCTTTCACGAGGAGGCCATACTTAGAAGGGTCGGCTGAAATGGATGGAATCGGGCCGCCGTGGTGACACAGTCCGCGATCGGGTGATTTTGTCGCGAGCCTCCTGCGGGAGGTTCGTGGTGAATTTTTCTAAGTGCTTGGCTGCGTCCCCCAGTTGGCTCGGGTTACCTCATGCAGGTCGAGCGCGCCCCCGCGGCGCGCGTCACGC
.......((((((((((((..((((....))))..))).)))))).))).....(((((.(((....(((.(((((((((....)))))))))...)))....))).)))))((..((.((((..((((((((...(((.(((.(((((.(((...(((.(((((..((((((((((((....)))))))))))).)))))..)))...)))..))))).)))..)))..))))))))......)))).))..))..(((((((.....))))))).......
>190133760 Sciuro-hypnum reflexum
CGCCCCCCACCGATCCACTCTCGCCGCGAGGCGCGCCAGTCGGGTCGAGTGCAAGTGGCCGTCCCGGTGAAGCGGCCTCCTTTCACGAGGAGGCCATACTTAGAAGGGTCGGCTGAAATGGATGGAATCGGGCCGCCGTGGTGACACAGTCCGCGATCGGGTGATTTTGTCGCGAGCCTCCTGCGGGAGGTTCGTGGTGAATTTTTCTAAGTGCTTGGCTGCGTCCCCCAGTTGGCTCGGGTTACCTCATGCAGGTCGAGCGCGCCCCC
.......((((((((((((..((((....))))....))).)))))).))).....(((((.(((....(((.(((((((((....)))))))))...)))....))).))))).....((.(((..((((((((...(((.(((.(((((.(((...(((.(((((..((((((((((((....)))))))))))).)))))..)))...)))..))))).)))..)))..)))))))).))))).......((.((....))))...
>190133761 Sciuro-hypnum reflexum
CGCCCCCCACCGATCCACTCTCGCCGCGAGGCGCCAGTCGGGTCGAGTGCAAGTGGCCGTCCCGGTGAAGCGGCCTCCTTTCACGAGGAGGCCATACTKAGAAGGGTCGGCTGAAATGGATGGAATCGGGCCGCCGTGGTGACACAGTCCGCGATCGGGTGATTTTGTCGCGAGCCTCYTGCGGGAGGTTCGTGGTGAATTTTTCTAAGTGCTTGGCTGCGTCCCCCAGTTGGCTCGGGTTACCTCATGCAGGTCGAGCGCGCCCCCGCGGCGCGCGTCAC
((.....((((((((((((..((((....))))..))).)))))).))))..)...((.((.((((.(...(((((((((....))))))))).))))).)).)).(((((((..((((.(((..((((((((..((((.(((.(((((.(((..((((.((.(((((((((((((((.(...)))))))))))))))).)).)))..))))..))))).)))..))).))))))))).)))..)))).).))))))(((((((.....))))))).....
>190133762 Sciuro-hypnum reflexum
CGCCCCCCACCGATCCACTCTCGCCGCGAGGCGCCAGTCGGGTCGAGTGCAAGTGGCCGTCCCGGTGAAGCGGCCTCCTTTCACGAGGAGGCCATACTTAGAAGGGTCGGCTGAAATGGATGGAATCGGGCCGCCGTGGTGACACAGTCCGCGATCGGGTGATTTTGTCGCGAGCCTCTTGCGGGAGGTTCGTGGTGAATTTTTCTAAGTGCTTGGCTGCGTCCCCCAGTTGGCTCGGGTTACCTCATGCAGGTCGAGCGCGCCCCCGCGGCGCGCGTCACGC
.......((((((((((((..((((....))))..))).)))))).))).....(((((.(((....(((.(((((((((....)))))))))...)))....))).)))))((..((.((((..((((((((...(((.(((.(((((.(((...(((.(((((..((((((((((((....)))))))))))).)))))..)))...)))..))))).)))..)))..))))))))......)))).))..))..(((((((.....))))))).......
>190133763 Sciuro-hypnum reflexum
CGCCCCCCACCGATCCACTCTCGCCGCGAGGCGCCAGTCGGGTCGAGTGCAAGTGGCCGTCCCGGTGAAGCGGCCTCCTTTCACGAGGAGGCCATACTTAGAAGGGTCGGCTGAAATGGATGGAATCGGGCCGCCGTGGTGACACAGTCCGCGATCGGGTGATTTTGTCGCGAGCCTCCTGCGGGAGGTTCGTGGTGAATTTTTCTAAGTGCTTGGCTGCGTCCCCCAGTTGGCTCGGGTTACCTCATGCAGGTCGAGCGCGCCCCCGCGGCGCGCGTCACGC
.......((((((((((((..((((....))))..))).)))))).))).....(((((.(((....(((.(((((((((....)))))))))...)))....))).)))))((..((.((((..((((((((...(((.(((.(((((.(((...(((.(((((..((((((((((((....)))))))))))).)))))..)))...)))..))))).)))..)))..))))))))......)))).))..))..(((((((.....))))))).......
>190133764 Sciuro-hypnum flotowianum
CGCCCCCCCACCGATCCACTCTCGCCGCGAGGCGCCAGTCGGGTCGAGTGCAAGTGGCCGTCCCGGTGGAGCGGGCCTCCTTTCGCGAGGAGGCCCGACTTGGAAGGGTCGGCTGAAATGGATGGAATCGGGCCGCCGTGGTGACACAGTCCGCGATCGGGTGATTTCGTCGCGAGGCTCCTTCGGGAGGTTCTCGGCGAATTTTTTCTAAGTGCTTGGCTGCGTCCCCCAGTTGGCTCGGGTTACCTCATGCAGGTCGAGCGCGCCCCCGCGGCGCGCGTCACGC
........((((((((((((..((((....))))..))).)))))).))).....(((((.(((....((((((((((((((....))))))))))).)))....))).)))))((..((.((((..((((((((...(((.(((.(((((.(((...(((.((.(((((((.(((.((((....)))).))).))))))).))..)))...)))..))))).)))..)))..))))))))......)))).))..))..(((((((.....))))))).......
>190133765 Sciuro-hypnum oedipodium
CGCCCCCCACCGATCCACTCTCGCCGCGAGGCGCCAGTCGGGTCGAGTGCAAGTGGCCGTCCCGGTGAAGCGGCCTCCTTTYACGAGGAGGCCATACTTAGAAGGGTCGGCTGAAATGGATGGAATCGGGCCGCCGTGGTGACACAGTCCGCGATCGGGTGATTTTGTCGCGAGYCTCCTGCGGGAGGTTCGTGGTGAATTTTTCTAAGTGCTTGGCTGCGTCCCCCAGTTGGCTCGGGTTACCTCATGCAGGTCGAGCGCGCCCCCGCGGCGCGCGTCACGC
.......((((((((((((..((((....))))..))).)))))).))).....(((((.(((....(((.(((((((((....)))))))))...)))....))).)))))((..((.((((..((((((((...(((.(((.(((((.(((...(((.(((((..(((((((.((((....)))).))))))).)))))..)))...)))..))))).)))..)))..))))))))......)))).))..))..(((((((.....))))))).......
>190133766 Sciuro-hypnum oedipodium
CGCCCCCCACCGATCCACTCTCGCCGCGAGGCGCCAGTCGGGTCGAGTGCAAGTGGCCGTCCCGGTGAAGCGGCCTCCTTTTACGAGGAGGCCATACTTAGAAGGGTCGGCTGAAATGGATGGAATCGGGCCGCCGTGGTGACACAGTCCGCGATCGGGTGATTTTGTCGCGAGCCTCCTGCGGGAGGTTCGTGGTGAATTTTTCTAAGTGCTTGGCTGCGTCCCCCAGTTGGCTCGGGTTACCTCATGCAGGTCGAGCGCGCCCCCGCGGCGCGCGTCACGC
.......((((((((((((..((((....))))..))).)))))).))).....(((((.(((....(((.(((((((((....)))))))))...)))....))).)))))((..((.((((..((((((((...(((.(((.(((((.(((...(((.(((((..((((((((((((....)))))))))))).)))))..)))...)))..))))).)))..)))..))))))))......)))).))..))..(((((((.....))))))).......
>190133767 Sciuro-hypnum oedipodium
CGCCCCCCACCGATCCACTCTCGCCGCGAGGCGCCAGTCGGGTCGAGTGCAAGTGGCCGTCCCGGTGAAGCGGCCTCCTTTTACGAGGAGGCCATACTTAGAAGGGTCGGCTGAAATGGATGGAATCGGGCCGCCGTGGTGACACAGTCCGCGATCGGGTGATTTTGTCGCGAGCCTCCTGCGGGAGGTTCGTGGTGAATTTTTCTAAGTGCTTGGCTGCGTCCCCCAGTTGGCTCGGGTTACCTCATGCAGGTCGAGCGCGCCCCCACGGCGCGCGTCACGC
.......((((((((((((..((((....))))..))).)))))).))).....(((((.(((....(((.(((((((((....)))))))))...)))....))).)))))((..((.((((..((((((((...(((.(((.(((((.(((...(((.(((((..((((((((((((....)))))))))))).)))))..)))...)))..))))).)))..)))..))))))))......)))).))..))..(((((((.....))))))).......
>190133768 Sciuro-hypnum oedipodium
CGCCCCCCACCGATCCACTCTCGCCGCGAGGCGCCAGTCGGGTCGAGTGCAAGTGGCCGTCCCGGTGAAGCGGCCTCCTTTTACGAGGAGGCCATACTTAGAAGGGTCGGCTGAAATGGATGGAATCGGGCCGCCGTGGTGACACAGTCCGCGATCGGGTGATTTTGTCGCGAGCCYCCTGCGGGAGGTTCGTGGTGAATTTTTCTAAGTGCTTGGCTGCGTCCCCCAGTTGGCTCGGGTTACCTCATGCAGGTCGAGCGCGCCCCCGCGGCGCGCGTCACGC
.......((((((((((((..((((....))))..))).)))))).))).....(((((.(((....(((.(((((((((....)))))))))...)))....))).)))))((..((.((((..((((((((...(((.(((.(((((.(((...(((.(((((..(((((((((.((....)).))))))))).)))))..)))...)))..))))).)))..)))..))))))))......)))).))..))..(((((((.....))))))).......
>190133769 Sciuro-hypnum starkei
CGCCCCCCACCGATCCACTCTCGCCGCGAGGCGCCAGTCGGGTCGAGTGCAAGTGGCCGTCCCGGTGAAGCGGCCTTCTTTCACGAGGAGGCCATACTTAGAAGGGTCGGCTGAAATGGATGGAATCGGGCCGCCGTGGTGACACAGTCCGCGATCGGGTGATTTTGTCGCGAGCCTCCTGCGGGAGGTTCGTGGTGAATTTTTCTAAGTGCTTGGCTGCGTCCCCCAGTTGGCTCGGGTTACCTCATGCAGGTCGAGCGCGCCCCCGCGGCGCGCGTCACGC
.......((((((((((((..((((....))))..))).)))))).))).....(((((.(((....(((.(((((((((....)))))))))...)))....))).)))))((..((.((((..((((((((...(((.(((.(((((.(((...(((.(((((..((((((((((((....)))))))))))).)))))..)))...)))..))))).)))..)))..))))))))......)))).))..))..(((((((.....))))))).......
>190133770 Sciuro-hypnum starkei
CCCCCCACCGATCCACTCTCGCCGCGAGGCGCCAGTCGGGTCGAGTGCAAGTGGCCGTCCCGGTGAAGCGGCCTTCTTTCACGAGGAGGCCATACTTAGAAGGGTCGGCTGAAATGGATGGAATCGGGCCGCCGTGGTGACACAGTCCGCGATCGGGTGATTTCGTCGCGAGCCTCCTGCGGGAGGTTCGTGGTGAATTTTTCTAAGTGCTTGGCTGCGTCCCCCAGTTGGCTCGGGTTACCTCATGCAGGTCGAGCGCGCCCCCGC
.....((((((((((((.((..(....)).)..))).)))))).))).....(((((.(((..(.(((.(((((((((....)))))))))...))))...))).))))).....((.(((..((((((((..((((.(((.(((((.(((..((((.(((((.(((((((((((((....))))))))))))))))))..)))..))))..))))).)))..))).))))))))).))))).......((.((....)))).....
>190133771 Sciuro-hypnum starkei
CGCCCCCCACCGATCCACTCTCGCCGCGAGGCGCCAGTCGGGTCGAGTGCAAGTGGCCGTCCCGGTGAAGCGGCCTTCTTTCACGAGGAGGCCATACTTAGAAGGGTCGGCTGAAATGGATGGAATCGGGCCGCCGTGGTGACACAGTCCGCGATCGGGTGATTTTGTCGCGAGCCTCCTGCGGGAGGTTCGTGGTGAATTTTTCTAAGTGCTTGGCTGCGTCCCCCAGTTGGCTCGGGTTACCTCATGCAGGTCGAGCGCGCCCCCGCGGCGCGCGTCACGC
.......((((((((((((..((((....))))..))).)))))).))).....(((((.(((....(((.(((((((((....)))))))))...)))....))).)))))((..((.((((..((((((((...(((.(((.(((((.(((...(((.(((((..((((((((((((....)))))))))))).)))))..)))...)))..))))).)))..)))..))))))))......)))).))..))..(((((((.....))))))).......
>190133772 Sciuro-hypnum reflexum
CGCCCCCCACCGATCCACTCTCGCCGCGAGGCGCCAGTCGGGTCGAGTGCAAGTGGCCGTCCCGGTGAAGCGGCCTCCTTTCACGAGGAGGCCATACTTAGAAGGGTCGGCTGAAATGGATGGAATCGGGCCGCCGTGGTGACACAGTCCGCGATCGGGTGATTTTGTCGCGAGCCTCCTGTGGGAGGTTCGTGGTGAATTTTTCTAAGTGCTTGGCTGCGTCCCCCAGTTGGCTCGGGTTACCTCATGCAGGTCGAGCGCGCCCCCGCGGCGCGCGTCACGC
.......((((((((((((..((((....))))..))).)))))).))).....(((((.(((....(((.(((((((((....)))))))))...)))....))).)))))((..((.((((..((((((((...(((.(((.(((((.(((...(((.(((((..((((((((((((....)))))))))))).)))))..)))...)))..))))).)))..)))..))))))))......)))).))..))..(((((((.....))))))).......
>190133773 Sciuro-hypnum reflexum
CGCCCCCCACCGATCCACTCTCGCCGCGAGGCGCCAGTCGGGTCGAGTGCAAGTGGCCGTCCCGGTGAAGCGGCCTCCTTTCACGAGGAGGCCATACTGAGAAGGGTCGGCTGAAATGGATGGAATCGGGCCGCCGTGGTGACACAGTCCGCGATCGGGTGATTTTGTCGCGAGCCTCCTGCGGGAGGTTCGTGGTGAATTTTTCTAAGTGCTTGGCTGCGTCCCCCAGTTGGCTCGGGTTACCTCATGCAGGTCGAGCGCGCCCCCGCGGCGCGCGTCAC
((.....((((((((((((..((((....))))..))).)))))).))))..)...((.((.((((.(...(((((((((....))))))))).))))).)).)).(((((((..((((.(((..((((((((..((((.(((.(((((.(((..((((.(((((.(((((((((((((....))))))))))))))))))..)))..))))..))))).)))..))).))))))))).)))..)))).).))))))(((((((.....))))))).....
>190133774 Sciuro-hypnum reflexum
CGCCCCCCACCGATCCACTCTCGCCGCGAGGCGCCAGTCGGGTCGAGTGCAAGTGGCCGTCCCGGTGAAGCGGCCTCCTTTCACGAGGAGGCCATACTTAGAAGGGTCGGCTGAAATGGATGGAATCGGGCCGCCGTGGTGACACAGTCCGCGATCGGGTGATTTTGTCGCGAGCCTCCTGCGGGAGGTTCGTGGTGAATTTTTCTAAGTGCTTGGCTGCGTCCCCCAGTTGGCTCGGGTTACCTCATGCAGGTCGAGCGCGCCCCCGCGGCGCGCGTCACGC
.......((((((((((((..((((....))))..))).)))))).))).....(((((.(((....(((.(((((((((....)))))))))...)))....))).)))))((..((.((((..((((((((...(((.(((.(((((.(((...(((.(((((..((((((((((((....)))))))))))).)))))..)))...)))..))))).)))..)))..))))))))......)))).))..))..(((((((.....))))))).......
>190133775 Sciuro-hypnum reflexum
CGCCCCCCACCGATCCACTCTCGCCGCGAGGCGCCAGTCGGGTCGAGTGCAAGTGGCCGTCCCGGTGAAGCGGCCTCCTTTCACGAGGAGGCCATACTTAGAAGGGTCGGCTGAAATGGATGGAATCGGGCCGCCGTGGTGACACAGTCCGCGATCGGGTGATTTTGTCGCGAGCCTCTTGCGGGAGGTTCGTGGTGAATTTTTCTAAGTGCTTGGCTGCGTCCCCCAGTTGGCTCGGGTTACCTCATGCAGGTCGAGCGCGCCCCCGCGGCGCGCGTCACGC
.......((((((((((((..((((....))))..))).)))))).))).....(((((.(((....(((.(((((((((....)))))))))...)))....))).)))))((..((.((((..((((((((...(((.(((.(((((.(((...(((.(((((..((((((((((((....)))))))))))).)))))..)))...)))..))))).)))..)))..))))))))......)))).))..))..(((((((.....))))))).......
>190133776 Sciuro-hypnum latifolium
CGCCCCCCACCGATCCACTCTCGCCGCGAGGCGCCAGTCGGGTCGAGTGCAAGTGGCCGTCCCGGTGAAGCGGCCTTCTTTCACGAGGAGGCCATACTTAGAAGGGTCGGCTGAAATGGATGGAATCGGGCCGCCGTGGTGACACAGTCCGCGATCGGGTGATTTTGTCGCGAGCCTCCTGCGGGAGGTTCGTGGTGAATTTTTCTAAGTGCTTGGCTGCGTCCCCCAGTTGGCTCGGGTTACCTCATGCAGGTCGAGCGCGCCCCCGCGGCGCGCGTCACGC
.......((((((((((((..((((....))))..))).)))))).))).....(((((.(((....(((.(((((((((....)))))))))...)))....))).)))))((..((.((((..((((((((...(((.(((.(((((.(((...(((.(((((..((((((((((((....)))))))))))).)))))..)))...)))..))))).)))..)))..))))))))......)))).))..))..(((((((.....))))))).......
>190361319 Scorpidium cossonii
ACCGCGCCCCCCCACCGCTCCACTCCCGCCGGGAGTCGGGTCGAGTGAAAGTGGCCGTCCCGGTGGGCCTTCGAAGGAAGGCCTTAAGGGTCGGCTGAAATGGAGGGAATCGGGCCGCCGTGGTGACACAGTCCGCGATCGGGTGATCCGAGCTCCTCCGGGAGCCCGGTATTTTTCTAAGTGCGTGGCTGTGTCCCCCAGTTGGTTGTGGTTACCTCATGCAGGTCGAGCGCGTCCCCGTGGCGCGCGTCACGCAT
............((((((((.((((((...)))))).))).)).))).....(((((.(((...((((((((....))))))))...))).)))))......((((.((((..((.((((.((.(((((((((((((...(((.((((((.(((((....))))).))).)))..)))...)))).))))))))).))....)))).)))))).)))).(((.......(((((((.....))))))).....))).
>190361320 Scorpidium cossonii
ACCGCGCCCCCCCACCGCTCCACTCCCGCCGGGAGTCGGGTCGAGTGAAAGTGGCCGTCCCGGTGGGCCTTCGAAGGAAGGCCTTAAGGGTCGGCTGAAATGGAGGGAATCGGGCCGCCGTGGTGACACAGTCCGCGATCGGGTGATCCGAGCTCCTCCGGGAGCCCGGTATTTTTCTAAGTGCGTGGCTGTGTCCCCCAGTTGGTTGTGGTTACCTCATGCAGGTCGAGCGCGTCCCCGTGGCGCGCGTCACGCAT
............((((((((.((((((...)))))).))).)).))).....(((((.(((...((((((((....))))))))...))).)))))......((((.((((..((.((((.((.(((((((((((((...(((.((((((.(((((....))))).))).)))..)))...)))).))))))))).))....)))).)))))).)))).(((.......(((((((.....))))))).....))).
>190361321 Scorpidium cossonii
ACCGCGCCCCCCCACCGCTCCACTCCCGCCGGGAGTCGGGTCGAGTGAAAGTGGCCGTCCCGGTGGGCCTTCGAAGGAAGGCCTTAAGGGTCGGCTGAAATGGAGGGAATCGGGCCGCCGTGGTGACACAGTCCGCGATCGGGTGATCCGAGCTCCTCCGGGAGCCCGGTATTTTTCTAAGTGCGTGGCTGTGTCCCCCAGTTGGTTGTGGTTACCTCATGCAGGTCGAGCGCGTCCCCGTGGCGCGCGTCACGCAT
............((((((((.((((((...)))))).))).)).))).....(((((.(((...((((((((....))))))))...))).)))))......((((.((((..((.((((.((.(((((((((((((...(((.((((((.(((((....))))).))).)))..)))...)))).))))))))).))....)))).)))))).)))).(((.......(((((((.....))))))).....))).
>190361322 Scorpidium cossonii
ACCGCGCCCCCCCACCGCTCCACTCCCGCCGGGAGTCGGGTCGAGTGAAAGTGGCCGTCCCGGTGGGCCTTCGAAGGAAGGCCTTAAGGGTCGGCTGAAATGGAGGGAATCGGGCCGCCGTGGTGACACAGTCCGCGATCGGGTGATCCGAGCTCCTCCGGGAGCCCGGTATTTTTCTAAGTGCGTGGCTGTGTCCCCCAGTTGGTTGTGGTTACCTCATGCAGGTCGAGCGCGTCCCCGTGGCGCGCGTCACGCAT
............((((((((.((((((...)))))).))).)).))).....(((((.(((...((((((((....))))))))...))).)))))......((((.((((..((.((((.((.(((((((((((((...(((.((((((.(((((....))))).))).)))..)))...)))).))))))))).))....)))).)))))).)))).(((.......(((((((.....))))))).....))).
>190361323 Scorpidium cossonii
ACCGCGCCCCCCCACCGCTCCACTCCCGCCAGGAGTCGGGTCGAGTGAAAGTGGCCGTCCCGGTGGGCCTTCGAAGGAAGGCCTTAAGGGTCGGCTGAAATGGAGGGAATCGGGCCGCCGTGGTGACACAGTCCGCGATCGGGTGATCCGAGCTCCTCCGGGAGCCCGGTATTTTTCTAAGTGCGTGGCTGTGTCCCCCAGTTGGTTGTGGTTACCTCATGCAGGTCGAGCGCGTCCCCGTGGCGCGCGTCACGCAT
............((((((((.(((((.....))))).))).)).))).....(((((.(((...((((((((....))))))))...))).)))))......((((.((((..((.((((.((.(((((((((((((...(((.((((((.(((((....))))).))).)))..)))...)))).))))))))).))....)))).)))))).)))).(((.......(((((((.....))))))).....))).
>190361324 Scorpidium cossonii
ACCGCGCCCCCCCACCGCTCCACTCCCGCCGGGAGTCGGGTCGAGTGAAAGTGGCCGTCCCGGTGGGCCTTCGAAGGAAGGCCTTAAGGGTCGGCTGAAATGGAGGGAATCGGGCCGCCGTGGTGACACAGTCCGCGATCGGGTGATCCGAGCTCCTCCGGGAGCCCGGTATTTTTCTAAGTGCGTGGCTGTGTCCCCCAGTTGGTTGTGGTTACCTCATGCAGGTCGAGCGCGTCCCCGTGGCGCGCGTCACGCAT
............((((((((.((((((...)))))).))).)).))).....(((((.(((...((((((((....))))))))...))).)))))......((((.((((..((.((((.((.(((((((((((((...(((.((((((.(((((....))))).))).)))..)))...)))).))))))))).))....)))).)))))).)))).(((.......(((((((.....))))))).....))).
>190361325 Scorpidium cossonii
ACCGCGCCCCCCCACCGCTCCACTCCCGCCAGGAGTCGGGTCGAGTGAAAGTGGCCGTCCCGGTGGGCCTTCGAAGGAAGGCCTTAAGGGTCGGCTGAAATGGAGGGAATCGGGCCGCCGTGGTGACACAGTCCGCGATCGGGTGATCCGAGCTCCTCCGGGAGCCCGGTATTTTTCTAAGTGCGTGGCTGTGTCCCCCAGTTGGTTGTGGTTACCTCATGCAGGTCGAGCGCGTCCCCGTGGCGCGCGTCACGCAT
............((((((((.(((((.....))))).))).)).))).....(((((.(((...((((((((....))))))))...))).)))))......((((.((((..((.((((.((.(((((((((((((...(((.((((((.(((((....))))).))).)))..)))...)))).))))))))).))....)))).)))))).)))).(((.......(((((((.....))))))).....))).
>190361326 Scorpidium cossonii
ACCGCGCCCCCCCACCGCTCCACTCCCGCCGGGAGTCGGGTCGAGTGAAAGTGGCCGTCCCGGTGGGCCTTCGAAGGAAGGCCTTAAGGGTCGGCTGAAATGGAGGGAATCGGGCCGCCGTGGTGACACAGTCCGCGATCGGGTGATCCGAGCTCCTCCGGGAGCCCGGTATTTTTCTAAGTGCGTGGCTGTGTCCCCCAGTTGGTTGTGGTTACCTCATGCAGGTCGAGCGCGTCCCCGTGGCGCGCGTCACGCAT
............((((((((.((((((...)))))).))).)).))).....(((((.(((...((((((((....))))))))...))).)))))......((((.((((..((.((((.((.(((((((((((((...(((.((((((.(((((....))))).))).)))..)))...)))).))))))))).))....)))).)))))).)))).(((.......(((((((.....))))))).....))).
>190361327 Scorpidium cossonii
ACCGCGCCCCCCCACCGCTCCACTCCCGCCGGGAGTCGGGTCGAGTGAAAGTGGCCGTCCCGGTGGGCCTTCGAAGGAAGGCCTTAAGGGTCGGCTGAAATGGAGGGAATCGGGCCGCCGTGGTGACACAGTCCGCGATCGGGTGATCCGAGCTCCTCCGGGAGCCCGGTATTTTTCTAAGTGCGTGGCTGTGTCCCCCAGTTGGTTGTGGTTACCTCATGCAGGTCGAGCGCGTCCCCGTGGCGCGCGTCACGCAT
............((((((((.((((((...)))))).))).)).))).....(((((.(((...((((((((....))))))))...))).)))))......((((.((((..((.((((.((.(((((((((((((...(((.((((((.(((((....))))).))).)))..)))...)))).))))))))).))....)))).)))))).)))).(((.......(((((((.....))))))).....))).
>190361328 Scorpidium cossonii
ACCGCGCCCCCCACCGCTCCACTCCCGCCAGGAGTCGGGTCGAGTGAAAGTGGCCGTCCCGGTGGGCCTTCGAAGGAAGGCCTTAAGGGTCGGCTGAAATGGAGGGAATCGGGCCGCCGTGGTGACACAGTCCGCGATCGGGTGATCCGAGCTCCTCCGGGAGCCCGGTATTTTTCTAAGTGCGTGGCTGTGTCCCCCAGTTGGTTGTGGTTACCTCATGCAGGTCGAGCGCGCCCCCGTGGCGCGCGTCACGCAT
...........((((((((.(((((.....))))).))).)).))).....(((((.(((...((((((((....))))))))...))).)))))......((((.((((..((.((((.((.(((((((((((((...(((.((((((.(((((....))))).))).)))..)))...)))).))))))))).))....)))).)))))).)))).(((.......(((((((.....))))))).....))).
>190361329 Scorpidium cossonii
ACCGCGCCCCCCCACCGCTCCACTCCCGCCGGGAGTCGGGTCGAGTGAAAGTGGCCGTCCCGGTGGGCCTTCGAAGGAAGGCCTTAAGGGTCGGCTGAAATGGAGGGAATCGGGCCGCCGTGGTGACACAGTCCGCGATCGGGTGATCCGAGCTCCTCCGGGAGCCCGGTATTTTTCTAAGTGCGTGGCTGTGTCCCCCAGTTGGTTGTGGTTACCTCATGCAGGTCGAGCGCGTCCCCGTGGCGCGCGTCACGCAT
............((((((((.((((((...)))))).))).)).))).....(((((.(((...((((((((....))))))))...))).)))))......((((.((((..((.((((.((.(((((((((((((...(((.((((((.(((((....))))).))).)))..)))...)))).))))))))).))....)))).)))))).)))).(((.......(((((((.....))))))).....))).
>190361330 Scorpidium cossonii
ACCGCGCCCCCCCACCGCTCCACTCCCGCCGGGAGTCGGGTCGAGTGAAAGTGGCCGTCCCGGTGGGCCTTCGAAGGAAGGCCTTAAGGGTCGGCTGAAATGGAGGGAATCGGGCCGCCGTGGTGACACAGTCCGCGATCGGGTGATCCGAGCTCCTCCGGGAGCCCGGTATTTTTCTAAGTGCGTGGCTGTGTCCCCCAGTTGGTTGTGGTTACCTCATGCAGGTCGAGCGCGTCCCCGTGGCGCGCGTCACGCAT
............((((((((.((((((...)))))).))).)).))).....(((((.(((...((((((((....))))))))...))).)))))......((((.((((..((.((((.((.(((((((((((((...(((.((((((.(((((....))))).))).)))..)))...)))).))))))))).))....)))).)))))).)))).(((.......(((((((.....))))))).....))).
>190361331 Scorpidium cossonii
ACCGCGCCCCCCCACCGCTCCACTCCCGCCGGGAGTCGGGTCGAGTGAAAGTGGCCGTCCCGGTGGGCCTTCGAAGGAAGGCCTTAAGGGTCGGCTGAAATGGAGGGAATCGGGCCGCCGTGGTGACACAGTCCGCGATCGGGTGATCCGAGCTCCTCCGGGAGCCCGGTATTTTTCTAAGTGCGTGGCTGTGTCCCCCAGTTGGTTGTGGTTACCTCATGCAGGTCGAGCGCGTCCCCGTGGCGCGCGTCACGCAT
............((((((((.((((((...)))))).))).)).))).....(((((.(((...((((((((....))))))))...))).)))))......((((.((((..((.((((.((.(((((((((((((...(((.((((((.(((((....))))).))).)))..)))...)))).))))))))).))....)))).)))))).)))).(((.......(((((((.....))))))).....))).
>190361333 Scorpidium cossonii
ACCGCGCCCCCCCACCGCTCCACTCCCGCCGGGAGTCGGGTCGAGTGAAAGTGGCCGTCCCGGTGGGCCTTCGAAGGAAGGCCTTAAGGGTCGGCTGAAATGGAGGGAATCGGGCCGCCGTGGTGACACAGTCCGCGATCGGGTGATCCGAGCTCCTCCGGGAGCCCGGTATTTTTCTAAGTGCGTGGCTGTGTCCCCCAGTTGGTTGTGGTTACCTCATGCAGGTCGAGCGCGTCCCCGTGGCGCGCGTCACGCAT
............((((((((.((((((...)))))).))).)).))).....(((((.(((...((((((((....))))))))...))).)))))......((((.((((..((.((((.((.(((((((((((((...(((.((((((.(((((....))))).))).)))..)))...)))).))))))))).))....)))).)))))).)))).(((.......(((((((.....))))))).....))).
>190361334 Scorpidium cossonii
ACCGCGCCCCCCCACCGCTCCACTCCCGCCGGGAGTCGGGTCGAGTGAAAGTGGCCGTCCCGGTGGGCCTTCGAAGGAAGGCCTTAAGGGTCGGCTGAAATGGAGGGAATCGGGCCGCCGTGGTGACACAGTCCGCGATCGGGTGATCCGAGCTCCTCCGGGAGCCCGGTATTTTTCTAAGTGCGTGGCTGTGTCCCCCAGTTGGTTGTGGTTACCTCATGCAGGTCGAGCGCGTCCCCGTGGCGCGCGTCACGCAT
............((((((((.((((((...)))))).))).)).))).....(((((.(((...((((((((....))))))))...))).)))))......((((.((((..((.((((.((.(((((((((((((...(((.((((((.(((((....))))).))).)))..)))...)))).))))))))).))....)))).)))))).)))).(((.......(((((((.....))))))).....))).
>190361335 Scorpidium cossonii
ACCGCGCCCCCCCACCGCTCCACTCCCGCCGGGAGTCGGGTCGAGTGAAAGTGGCCGTCCCGGTGGGCCTTCGAAGGAAGGCCTTAAGGGTCGGCTGAAATGGAGGGAATCGGGCCGCCGTGGTGACACAGTCCGCGATCGGGTGATCCGAGCTCCTCCGGGAGCCCGGTATTTTTCTAAGTGCGTGGCTGTGTCCCCCAGTTGGTTGTGGTTACCTCATGCAGGTCGAGCGCGTCCCCGTGGCGCGCGTCACGCAT
............((((((((.((((((...)))))).))).)).))).....(((((.(((...((((((((....))))))))...))).)))))......((((.((((..((.((((.((.(((((((((((((...(((.((((((.(((((....))))).))).)))..)))...)))).))))))))).))....)))).)))))).)))).(((.......(((((((.....))))))).....))).
>190361336 Scorpidium cossonii
ACCGCGCCCCCCCACCGCTCCACTCCCGCCGGGAGTCGGGTCGAGTGAAAGTGGCCGTCCCGGTGGGCCTTCGAAGGAAGGCCTTAAGGGTCGGCTGAAATGGAGGGAATCGGGCCGCCGTGGTGACACAGTCCGCGATCGGGTGATCCGAGCTCCTCCGGGAGCCCGGTATTTTTCTAAGTGCGTGGCTGTGTCCCCCAGTTGGTTGTGGTTACCTCATGCAGGTCGAGCGCGTCCCCGTGGCGCGCGTCACGCAT
............((((((((.((((((...)))))).))).)).))).....(((((.(((...((((((((....))))))))...))).)))))......((((.((((..((.((((.((.(((((((((((((...(((.((((((.(((((....))))).))).)))..)))...)))).))))))))).))....)))).)))))).)))).(((.......(((((((.....))))))).....))).
>190361337 Scorpidium cossonii
ACCGCGCCCCCCCACCGCTCCACTCCCGCCGGGAGTCGGGTCGAGTGAAAGTGGCCGTCCCGGTGGGCCTTCGAAGGAAGGCCTTAAGGGTCGGCTGAAATGGAGGGAATCGGGCCGCCGTGGTGACACAGTCCGCGATCGGGTGATCCGAGCTCCTCCGGGAGCCCGGTATTTTTCTAAGTGCGTGGCTGTGTCCCCCAGTTGGTTGTGGTTACCTCATGCAGGTCGAGCGCGTCCCCGTGGCGCGCGTCACGCAT
............((((((((.((((((...)))))).))).)).))).....(((((.(((...((((((((....))))))))...))).)))))......((((.((((..((.((((.((.(((((((((((((...(((.((((((.(((((....))))).))).)))..)))...)))).))))))))).))....)))).)))))).)))).(((.......(((((((.....))))))).....))).
>190361338 Scorpidium cossonii
ACCGCGCCCCCCCACCGCTCCACTCCCGCCGGGAGTCGGGTCGAGTGAAAGTGGCCGTCCCGGTGGGCCTTCGAAGGAAGGCCTTAAGGGTCGGCTGAAATGGAGGGAATCGGGCCGCCGTGGTGACACAGTCCGCGATCGGGTGATCCGAGCTCCTCCGGGAGCCCGGTATTTTTCTAAGTGCGTGGCTGTGTCCCCCAGTTGGTTGTGGTTACCTCATGCAGGTCGAGCGCGCCCCCGTGGCGCGCGTCACGCAT
............((((((((.((((((...)))))).))).)).))).....(((((.(((...((((((((....))))))))...))).)))))......((((.((((..((.((((.((.(((((((((((((...(((.((((((.(((((....))))).))).)))..)))...)))).))))))))).))....)))).)))))).)))).(((.......(((((((.....))))))).....))).
>190361339 Scorpidium cossonii
ACCGCGCCCCCCCACCGCTCCACTCCCGCCGGGAGTCGGGTCGAGTGAAAGTGGCCGTCCCGGTGGGCCTTCGAAGGAAGGCCTTAAGGGTCGGCTGAAATGGAGGGAATCGGGCCGCCGTGGTGACACAGTCCGCGATCGGGTGATCCGAGCTCCTCCGGGAGCCCGGTATTTTTCTAAGTGCGTGGCTGTGTCCCCCAGTTGGTTGTGGTTACCTCATGCAGGTCGAGCGCGTCCCCGTGGCGCGCGTCACGCAT
............((((((((.((((((...)))))).))).)).))).....(((((.(((...((((((((....))))))))...))).)))))......((((.((((..((.((((.((.(((((((((((((...(((.((((((.(((((....))))).))).)))..)))...)))).))))))))).))....)))).)))))).)))).(((.......(((((((.....))))))).....))).
>190361340 Scorpidium cossonii
ACCGCGCCCCCCCACCGCTCCACTCCCGCCGGGAGTCGGGTCGAGTGAAAGTGGCCGTCCCGGTGGGCCTTCGAAGGAAGGCCTTAAGGGTCGGCTGAAATGGAGGGAATCGGGCCGCCGTGGTGACACAGTCCGCGATCGGGTGATCCGAGCTCCTCCGGGAGCCCGGTATTTTTCTAAGTGCGTGGCTGTGTCCCCCAGTTGGTTGTGGTTACCTCATGCAGGTCGAGCGCGTCCCCGTGGCGCGCGTCACGCAT
............((((((((.((((((...)))))).))).)).))).....(((((.(((...((((((((....))))))))...))).)))))......((((.((((..((.((((.((.(((((((((((((...(((.((((((.(((((....))))).))).)))..)))...)))).))))))))).))....)))).)))))).)))).(((.......(((((((.....))))))).....))).
>190361341 Scorpidium cossonii
ACCGCGCCCCCCCACCGCTCCACTCCCGCCGGGAGTCGGGTCGAGTGAAAGTGGCCGTCCCGGTGGGCCTTCGAAGGAAGGCCTTAAGGGTCGGCTGAAATGGAGGGAATCGGGCCGCCGTGGTGACACAGTCCGCGATCGGGTGATCCGAGCTCCTCCGGGAGCCCGGTATTTTTCTAAGTGCGTGGCTGTGTCCCCCAGTTGGTTGTGGTTACCTCATGCAGGTCGAGCGCGNCCCCGTGGCGCGCGTCACGCAT
............((((((((.((((((...)))))).))).)).))).....(((((.(((...((((((((....))))))))...))).)))))......((((.((((..((.((((.((.(((((((((((((...(((.((((((.(((((....))))).))).)))..)))...)))).))))))))).))....)))).)))))).)))).(((.......(((((.((....))))))).....))).
>190361342 Scorpidium cossonii
ACCGCGCCCCCCCACCGCTCCACTCCCGCCGGGAGTCGGGTCGAGTGAAAGTGGCCGTCCCGGTGGGCCTTCGAAGGAAGGCCTTAAGGGTCGGCTGAAATGGAGGGAATCGGGCCGCCGTGGTGACACAGTCCGCGATCGGGTGATCCGAGCTCCTCCGGGAGCCCGGTATTTTTCTAAGTGCGTGGCTGTGTCCCCCAGTTGGTTGTGGTTACCTCATGCAGGTCGAGCGCGTCCCCGTGGCGCGCGTCACGCAT
............((((((((.((((((...)))))).))).)).))).....(((((.(((...((((((((....))))))))...))).)))))......((((.((((..((.((((.((.(((((((((((((...(((.((((((.(((((....))))).))).)))..)))...)))).))))))))).))....)))).)))))).)))).(((.......(((((((.....))))))).....))).
>190361343 Scorpidium cossonii
ACCGCGCCCCCCCACCGCTCCACTCCCGCCGGGAGTCGGGTCGAGTGAAAGTGGCCGTCCCGGTGGGCCTTCGAAGGAAGGCCTTAAGGGTCGGCTGAAATGGAGGGAATCGGGCCGCCGTGGTGACACAGTCCGCGATCGGGTGATCCGAGCTCCTCCGGGAGCCCGGTATTTTTCTAAGTGCGTGGCTGTGTCCCCCAGTTGGTTGTGGTTACCTCATGCAGGTCGAGCGCGTCCCCGTGGCGCGCGTCACGCAT
............((((((((.((((((...)))))).))).)).))).....(((((.(((...((((((((....))))))))...))).)))))......((((.((((..((.((((.((.(((((((((((((...(((.((((((.(((((....))))).))).)))..)))...)))).))))))))).))....)))).)))))).)))).(((.......(((((((.....))))))).....))).
>190361344 Scorpidium cossonii
ACCGCGCCCCCCCACCGCTCCACTCCCGCCGGGAGTCGGGTCGAGTGAAAGTGGCCGTCCCGGTGGGCCTTCGAAGGAAGGCCTTAAGGGTCGGCTGAAATGGAGGGAATCGGGCCGCCGTGGTGACACAGTCCGCGATCGGGTGATCCGAGCTCCTCCGGGAGCCCGGTATTTTTCTAAGTGCGTGGCTGTGTCCCCCAGTTGGTTGTGGTTACCTCATGCAGGTCGAGCGCGTCCCCGTGGCGCGCGTCACGCAT
............((((((((.((((((...)))))).))).)).))).....(((((.(((...((((((((....))))))))...))).)))))......((((.((((..((.((((.((.(((((((((((((...(((.((((((.(((((....))))).))).)))..)))...)))).))))))))).))....)))).)))))).)))).(((.......(((((((.....))))))).....))).
>190361345 Scorpidium cossonii
ACCGCGCCCCCCCACCGCTCCACTCCCGCCGGGAGTCGGGTCGAGTGAAAGTGGCCGTCCCGGTGGGCCTTCGAAGGAAGGCCTTAAGGGTCGGCTGAAATGGAGGGAATCGGGCCGCCGTGGTGACACAGTCCGCGATCGGGTGATCCGAGCTCCTCCGGGAGCCCGGTATTTTTCTAAGTGCGTGGCTGTGTCCCCCAGTTGGTTGTGGTTACCTCATGCAGGTCGAGCGCGCCCCCGTGGCGCGCGTCACGCAT
............((((((((.((((((...)))))).))).)).))).....(((((.(((...((((((((....))))))))...))).)))))......((((.((((..((.((((.((.(((((((((((((...(((.((((((.(((((....))))).))).)))..)))...)))).))))))))).))....)))).)))))).)))).(((.......(((((((.....))))))).....))).
>190361346 Scorpidium cossonii
ACCGCGCCCCCCCACCGCTCCACTCCCGCCGGGAGTCGGGTCGAGTGAAAGTGGCCGTCCCGGTGGGCCTTCGAAGGAAGGCCTTAAGGGTCGGCTGAAATGGAGGGAATCGGGCCGCCGTGGTGACACAGTCCGCGATCGGGTGATCCGAGCTCCTCCGGGAGCCCGGTATTTTTCTAAGTGCGTGGCTGTGTCCCCCAGTTGGTTGTGGTTACCTCATGCAGGTCGAGCGCGTCCCCGTGGCGCGCGTCACGCAT
............((((((((.((((((...)))))).))).)).))).....(((((.(((...((((((((....))))))))...))).)))))......((((.((((..((.((((.((.(((((((((((((...(((.((((((.(((((....))))).))).)))..)))...)))).))))))))).))....)))).)))))).)))).(((.......(((((((.....))))))).....))).
>190361347 Scorpidium cossonii
ACCGCGCCCCCCCACCGCTCCACTCCCGCCGGGAGTCGGGTCGAGTGAAAGTGGCCGTCCCGGTGGGCCTTCGAAGGAAGGCCTTAAGGGTCGGCTGAAATGGAGGGAATCGGGCCGCCGTGGTGACACAGTCCGCGATCGGGTGATCCGAGCTCCTCCGGGAGCCCGGTATTTTTCTAAGTGCGTGGCTGTGTCCCCCAGTTGGTTGTGGTTACCTCATGCAGGTCGAGCGCGTCCCCGTGGCGCGCGTCACGCAT
............((((((((.((((((...)))))).))).)).))).....(((((.(((...((((((((....))))))))...))).)))))......((((.((((..((.((((.((.(((((((((((((...(((.((((((.(((((....))))).))).)))..)))...)))).))))))))).))....)))).)))))).)))).(((.......(((((((.....))))))).....))).
>190361348 Scorpidium cossonii
ACCGCGCCCCCCCACCGCTCCACTCCCGCCGGGAGTCGGGTCGAGTGAAAGTGGCCGTCCCGGTGGGCCTTCGAAGGAAGGCCTTAAGGGTCGGCTGAAATGGAGGGAATCGGGCCGCCGTGGTGACACAGTCCGCGATCGGGTGATCCGAGCTCCTCCGGGAGCCCGGTATTTTTCTAAGTGCGTGGCTGTGTCCCCCAGTTGGTTGTGGTTACCTCATGCAGGTCGAGCGCGTCCCCGTGGCGCGCGTCACGCAT
............((((((((.((((((...)))))).))).)).))).....(((((.(((...((((((((....))))))))...))).)))))......((((.((((..((.((((.((.(((((((((((((...(((.((((((.(((((....))))).))).)))..)))...)))).))))))))).))....)))).)))))).)))).(((.......(((((((.....))))))).....))).
>190361349 Scorpidium cossonii
ACCGCGCCCCCCCACCGCTCCACTCCCGCCGGGAGTCGGGTCGAGTGAAAGTGGCCGTCCCGGTGGGCCTTCGAAGGAAGGCCTTAAGGGTCGGCTGAAATGGAGGGAATCGGGCCGCCGTGGTGACACAGTCCGCGATCGGGTGATCCGAGCTCCTCCGGGAGCCCGGTATTTTTCTAAGTGCGTGGCTGTGTCCCCCAGTTGGTTGTGGTTACCTCATGCAGGTCGAGCGCGTCCCCGTGGCGCGCGTCACGCAT
............((((((((.((((((...)))))).))).)).))).....(((((.(((...((((((((....))))))))...))).)))))......((((.((((..((.((((.((.(((((((((((((...(((.((((((.(((((....))))).))).)))..)))...)))).))))))))).))....)))).)))))).)))).(((.......(((((((.....))))))).....))).
>190361350 Scorpidium cossonii
ACCGCGCCCCCCCACCGCTCCACTCCCGCCGGGAGTCGGGTCGAGTGAAAGTGGCCGTCCCGGTGGGCCTTCGAAGGAAGGCCTTAAGGGTCGGCTGAAATGGAGGGAATCGGGCCGCCGTGGTGACACAGTCCGCGATCGGGTGATCCGAGCTCCTCCGGGAGCCCGGTATTTTTCTAAGTGCGTGGCTGTGTCCCCCAGTTGGTTGTGGTTACCTCATGCAGGTCGAGCGCGTCCCCGTGGCGCGCGTCACGCAT
............((((((((.((((((...)))))).))).)).))).....(((((.(((...((((((((....))))))))...))).)))))......((((.((((..((.((((.((.(((((((((((((...(((.((((((.(((((....))))).))).)))..)))...)))).))))))))).))....)))).)))))).)))).(((.......(((((((.....))))))).....))).
>190361351 Scorpidium cossonii
ACCGCGCCCCCCCACCGCTCCACTCCCGCCGGGAGTCGGGTCGAGTGAAAGTGGCCGTCCCGGTGGGCCTTCGAAGGAAGGCCTTAAGGGTCGGCTGAAATGGAGGGAATCGGGCCGCCGTGGTGACACAGTCCGCGATCGGGTGATCCGAGCTCCTCCGGGAGCCCGGTATTTTTCTAAGTGCGTGGCTGTGTCCCCCAGTTGGTTGTGGTTACCTCATGCAGGTCGAGCGCGCCCCCGTGGCGCGCGTCACGCAT
............((((((((.((((((...)))))).))).)).))).....(((((.(((...((((((((....))))))))...))).)))))......((((.((((..((.((((.((.(((((((((((((...(((.((((((.(((((....))))).))).)))..)))...)))).))))))))).))....)))).)))))).)))).(((.......(((((((.....))))))).....))).
>190361352 Scorpidium cossonii
ACCGCGCCCCCCCACCGCTCCACTCCCGCCGGGAGTCGGGTCGAGTGAAAGTGGCCGTCCCGGTGGGCCTTCGAAGGAAGGCCTTAAGGGTCGGCTGAAATGGAGGGAATCGGGCCGCCGTGGTGACACAGTCCGCGATCGGGTGATCCGAGCTCCTCCGGGAGCCCGGTATTTTTCTAAGTGCGTGGCTGTGTCCCCCAGTTGGTTGTGGTTACCTCATGCAGGTCGAGCGCGTCCCCGTGGCGCGCGTCACGCAT
............((((((((.((((((...)))))).))).)).))).....(((((.(((...((((((((....))))))))...))).)))))......((((.((((..((.((((.((.(((((((((((((...(((.((((((.(((((....))))).))).)))..)))...)))).))))))))).))....)))).)))))).)))).(((.......(((((((.....))))))).....))).
>190361353 Scorpidium cossonii
ACCGCGCCCCCCCACCGCTCCACTCCCGCCGGGAGTCGGGTCGAGTGAAAGTGGCCGTCCCGGTGGGCCTTCGAAGGAAGGCCTTAAGGGTCGGCTGAAATGGAGGGAATCGGGCCGCCGTGGTGACACAGTCCGCGATCGGGTGATCCGAGCTCCTCCGGGAGCCCGGTATTTTTCTAAGTGCGTGGCTGTGTCCCCCAGTTGGTTGTGGTTACCTCATGCAGGTCGAGCGCGTCCCCGTGGCGCGCGTCACGCAT
............((((((((.((((((...)))))).))).)).))).....(((((.(((...((((((((....))))))))...))).)))))......((((.((((..((.((((.((.(((((((((((((...(((.((((((.(((((....))))).))).)))..)))...)))).))))))))).))....)))).)))))).)))).(((.......(((((((.....))))))).....))).
>190361354 Scorpidium cossonii
ACCGCGCCCCCCCACCGCTCCACTCCCGCCGGGAGTCGGGTCGAGTGAAAGTGGCCGTCCCGGTGGGCCTTCGAAGGAAGGCTTTAAGGGTCGGCTGAAATGGAGGGAATCGGGCCGCCGTGGTGACACAGTCCGCGATCGGGTGATCCGAGCTCCTCCGGGAGCCCGGTATTTTTCTAAGTGCGTGGCTGTGTCCCCCAGTTGGTTGTGGTTACCTCATGCAGGTCGAGCGCGTCCCCGTGGCGCGCGTCACGCAT
............((((((((.((((((...)))))).))).)).))).....(((((.(((...((((((((....))))))))...))).)))))......((((.((((..((.((((.((.(((((((((((((...(((.((((((.(((((....))))).))).)))..)))...)))).))))))))).))....)))).)))))).)))).(((.......(((((((.....))))))).....))).
>190361355 Scorpidium cossonii
ACCGCGCCCCCCCACCGCTCCACTCCCGCCAGGAGTCGGGTCGAGTGAAAGTGGCCGTCCCGGTGGGCCTTCGAAGGAAGGCCTTAAGGGTCGGCTGAAATGGAGGGAATCGGGCCGCCGTGGTGACACAGTCCGCGATCGGGTGATCCGAGCTCCTCCGGGAGCCCGGTATTTTTCTAAGTGCGTGGCTGTGTCCCCCAGTTGGTTGTGTTTACCTCATGCAGGTCGAGCGCGTCCCCGTGGCGCGCGTCACGCAT
....((.(.......((.(((((((.(....))))).))).)).))).....(((((.(((..(((((((((....)))))))).).))).)))))........(((((.(((((((..((((.(((((((((((((..((((.((((((.(((((....))))).))).).)).)))..))))).)))))))))..))).)))))).)).)).))).((((..((.(.(((((((...).).))))).).))))))
>190361356 Scorpidium cossonii
ACCGCGCCCCCCCACCGCTCCACTCCCGCCGGGAGTCGGGTCGAGTGAAAGTGGCCGTCCCGGTGGGCCTTCGAAGGAAGGCCTTAAGGGTCGGCTGAAATGGAGGGAATCGGGCCGCCGTGGTGACACAGTCCGCGATCGGGTGATCCGAGCTCCTCCGGGAGCCCGGTATTTTTCTAAGTGCGTGGCTGTGTCCCCCAGTTGGTTGTGGTTACCTCATGCAGGTCGAGCGCGTCCCCGTGGCGCGCGTCACGCAT
............((((((((.((((((...)))))).))).)).))).....(((((.(((...((((((((....))))))))...))).)))))......((((.((((..((.((((.((.(((((((((((((...(((.((((((.(((((....))))).))).)))..)))...)))).))))))))).))....)))).)))))).)))).(((.......(((((((.....))))))).....))).
>190361357 Scorpidium cossonii
ACCGCGCCCCCCCACCGCTCCACTCCCGCCGGGAGTCGGGTCGAGTGAAAGTGGCCGTCCCGGTGGGCCTTCGAAGGAAGGCCTTAAGGGTCGGCTGAAATGGAGGGAATCGGGCCGCCGTGGTGACACAGTCCGCGATCGGGTGATCCGAGCTCCTCCGGGAGCCCGGTATTTTTCTAAGTGCGTGGCTGTGTCCCCCAGTTGGTTGTGGTTACCTCATGCAGGTCGAGCGCGTCCCCGTGGCGCGCGTCACGCAT
............((((((((.((((((...)))))).))).)).))).....(((((.(((...((((((((....))))))))...))).)))))......((((.((((..((.((((.((.(((((((((((((...(((.((((((.(((((....))))).))).)))..)))...)))).))))))))).))....)))).)))))).)))).(((.......(((((((.....))))))).....))).
>190361358 Scorpidium cossonii
ACCGCGCCCCCCCACCGCTCCACTCCCGCCGGGAGTCGGGTCGAGTGAAAGTGGCCGTCCCGGTGGGCCTTCGAAGGAAGGCCTTAAGGGTCGGCTGAAATGGAGGGAATCGGGCCGCCGTGGTGACACAGTCCGCGATCGGGTGATCCGAGCTCCTCCGGGAGCCCGGTATTTTTCTAAGTGCGTGGCTGTGTCCCCCAGTTGGTTGTGGTTACCTCATGCAGGTCGAGCGCGTCCCCGTGGCGCGCGTCACGCAT
............((((((((.((((((...)))))).))).)).))).....(((((.(((...((((((((....))))))))...))).)))))......((((.((((..((.((((.((.(((((((((((((...(((.((((((.(((((....))))).))).)))..)))...)))).))))))))).))....)))).)))))).)))).(((.......(((((((.....))))))).....))).
>190361359 Scorpidium cossonii
ACCGCGCCCCCCCACCGCTCCACTCCCGCCGGGAGTCGGGTCGAGTGAAAGTGGCCGTCCCGGTGGGCCTTCGAAGGAAGGCCTTAAGGGTCGGCTGAAATGGAGGGAATCGGGCCGCCGTGGTGACACAGTCCGCGATCGGGTGATCCGAGCTCCTCCGGGAGCCCGGTATTTTTCTAAGTGCGTGGCTGTGTCCCCCAGTTGGTTGTGGTTACCTCATGCAGGTCGAGCGCGTCCCCGTGGCGCGCGTCACGCAT
............((((((((.((((((...)))))).))).)).))).....(((((.(((...((((((((....))))))))...))).)))))......((((.((((..((.((((.((.(((((((((((((...(((.((((((.(((((....))))).))).)))..)))...)))).))))))))).))....)))).)))))).)))).(((.......(((((((.....))))))).....))).
>190361360 Scorpidium cossonii
ACCGCGCCCCCCCACCGCTCCACTCCCGCCGGGAGTCGGGTCGAGTGAAAGTGGCCGTCCCGGTGGGCCTTCGAAGGAAGGCCTTAAGGGTCGGCTGAAATGGAGGGAATCGGGCCGCCGTGGTGACACAGTCCGCGATCGGGTGATCCGAGCTCCTCCGGGAGCCCGGTATTTTTCTAAGTGCGTGGCTGTGTCCCCCAGTTGGTTGTGGTTACCTCATGCAGGTCGAGCGCGTCCCCGTGGCGCGCGTCACGCAT
............((((((((.((((((...)))))).))).)).))).....(((((.(((...((((((((....))))))))...))).)))))......((((.((((..((.((((.((.(((((((((((((...(((.((((((.(((((....))))).))).)))..)))...)))).))))))))).))....)))).)))))).)))).(((.......(((((((.....))))))).....))).
>190361361 Scorpidium cossonii
ACCGCGCCCCCCCACCGCTCCACTCCCGCCGGGAGTCGGGTCGAGTGAAAGTGGCCGTCCCGGTGGGCCTTCGAAGGAAGGCCTTAAGGGTCGGCTGAAATGGAGGGAATCGGGCCGCCGTGGTGACACAGTCCGCGATCGGGTGATCCGAGCTCCTCCGGGAGCCCGGTATTTTTCTAAGTGCGTGGCTGTGTCCCCCAGTTGGTTGTGGTTACCTCATGCAGGTCGAGCGCGTCCCCGTGGCGCGCGTCACGCAT
............((((((((.((((((...)))))).))).)).))).....(((((.(((...((((((((....))))))))...))).)))))......((((.((((..((.((((.((.(((((((((((((...(((.((((((.(((((....))))).))).)))..)))...)))).))))))))).))....)))).)))))).)))).(((.......(((((((.....))))))).....))).
>190361362 Scorpidium cossonii
ACCGCGCCCCCCCACCGCTCCACTCCCGCCGGGAGTCGGGTCGAGTGAAAGTGGCCGTCCCGGTGGGCCTTCGAAGGAAGGCCTTAAGGGTCGGCTGAAATGGAGGGAATCGGGCCGCCGTGGTGACACAGTCCGCGATCGGGTGATCCGAGCTCCTCCGGGAGCCCGGTATTTTTCTAAGTGCGTGGCTGTGTCCCCCAGTTGGTTGTGGTTACCTCATGCAGGTCGAGCGCGTCCCCGTGGCGCGCGTCACGCAT
............((((((((.((((((...)))))).))).)).))).....(((((.(((...((((((((....))))))))...))).)))))......((((.((((..((.((((.((.(((((((((((((...(((.((((((.(((((....))))).))).)))..)))...)))).))))))))).))....)))).)))))).)))).(((.......(((((((.....))))))).....))).
>190361363 Scorpidium cossonii
ACCGCGCCCCCCCACCGCTCCACTCCCGCCGGGAGTCGGGTCGAGTGAAAGTGGCCGTCCCGGTGGGCCTTCGAAGGAAGGCCTTAAGGGTCGGCTGAAATGGAGGGAATCGGGCCGCCGTGGTGACACAGTCCGCGATCGGGTGATCCGAGCTCCTCCGGGAGCCCGGTATTTTTCTAAGTGCGTGGCTGTGTCCCCCAGTTGGTTGTGGTTACCTCATGCAGGTCGAGCGCGTCCCCGTGGCGCGCGTCACGCAT
............((((((((.((((((...)))))).))).)).))).....(((((.(((...((((((((....))))))))...))).)))))......((((.((((..((.((((.((.(((((((((((((...(((.((((((.(((((....))))).))).)))..)))...)))).))))))))).))....)))).)))))).)))).(((.......(((((((.....))))))).....))).
>190361364 Scorpidium cossonii
ACCGCGCCCCCCCACCGCTCCACTCCCGCCGGGAGTCGGGTCGAGTGAAAGTGGCCGTCCCGGTGGGCCTTCGAAGGAAGGCCTTAAGGGTCGGCTGAAATGGAGGGAATCGGGCCGCCGTGGTGACACAGTCCGCGATCGGGTGATCCGAGCTCCTCCGGGAGCCCGGTATTTTTCTAAGTGCGTGGCTGTGTCCCCCAGTTGGTTGTGGTTACCTCATGCAGGTCGAGCGCGCCCCCGTGGCGCGCGTCACGCAT
............((((((((.((((((...)))))).))).)).))).....(((((.(((...((((((((....))))))))...))).)))))......((((.((((..((.((((.((.(((((((((((((...(((.((((((.(((((....))))).))).)))..)))...)))).))))))))).))....)))).)))))).)))).(((.......(((((((.....))))))).....))).
>190361365 Scorpidium cossonii
ACCGCGCCCCCCCACCGCTCCACTCCCGCCGGGAGTCGGGTCGAGTGAAAGTGGCCGTCCCGGTGGGCCTTCGAAGGAAGGCCTTAAGGGTCGGCTGAAATGGAGGGAATCGGGCCGCCGTGGTGACACAGTCCGCGATCGGGTGATCCGAGCTCCTCCGGGAGCCCGGTATTTTTCTAAGTGCGTGGCTGTGTCCCCCAGTTGGTTGTGGTTACCTCATGCAGGTCGAGCGCGTCCCCGTGGCGCGCGTCACGCAT
............((((((((.((((((...)))))).))).)).))).....(((((.(((...((((((((....))))))))...))).)))))......((((.((((..((.((((.((.(((((((((((((...(((.((((((.(((((....))))).))).)))..)))...)))).))))))))).))....)))).)))))).)))).(((.......(((((((.....))))))).....))).
>190361366 Scorpidium cossonii
ACCGCGCCCCCCCACCGCTCCACTCCCGCCGGGAGTCGGGTCGAGTGAAAGTGGCCGTCCCGGTGGGCCTTCGAAGGAAGGCCTTAAGGGTCGGCTGAAATGGAGGGAATCGGGCCGCCGTGGTGACACAGTCCGCGATCGGGTGATCCGAGCTCCTCCGGGAGCCCGGTATTTTTCTAAGTGCGTGGCTGTGTCCCCCAGTTGGTTGTGGTTACCTCATGCAGGTCGAGCGCGTCCCCGTGGCGCGCGTCACGCAT
............((((((((.((((((...)))))).))).)).))).....(((((.(((...((((((((....))))))))...))).)))))......((((.((((..((.((((.((.(((((((((((((...(((.((((((.(((((....))))).))).)))..)))...)))).))))))))).))....)))).)))))).)))).(((.......(((((((.....))))))).....))).
>190361367 Scorpidium cossonii
ACCGCGCCCCCCCACCGCTCCACTCCCGCCGGGAGTCGGGTCGAGTGAAAGTGGCCGTCCCGGTGGGCCTTCGAAGGAAGGCCTTAAGGGTCGGCTGAAATGGAGGGAATCGGGCCGCCGTGGTGACACAGTCCGCGATCGGGTGATCCGAGCTCCTCCGGGAGCCCGGTATTTTTCTAAGTGCGTGGCTGTGTCCCCCAGTTGGTTGTGGTTACCTCATGCAGGTCGAGCGCGTCCCCGTGGCGCGCGTCACGCAT
............((((((((.((((((...)))))).))).)).))).....(((((.(((...((((((((....))))))))...))).)))))......((((.((((..((.((((.((.(((((((((((((...(((.((((((.(((((....))))).))).)))..)))...)))).))))))))).))....)))).)))))).)))).(((.......(((((((.....))))))).....))).
>190361368 Scorpidium cossonii
ACCGCGCCCCCCCACCGCTCCACTCCCGCCGGGAGTCGGGTCGAGTGAAAGTGGCCGTCCCGGTGGGCCTTCGAAGGAAGGCCTTAAGGGTCGGCTGAAATGGAGGGAATCGGGCCGCCGTGGTGACACAGTCCGCGATCGGGTGATCCGAGCTCCTCCGGGAGCCCGGTATTTTTCTAAGTGCGTGGCTGTGTCCCCCAGTTGGTTGTGGTTACCTCATGCAGGTCGAGCGCGTCCCCGTGGCGCGCGTCACGCAT
............((((((((.((((((...)))))).))).)).))).....(((((.(((...((((((((....))))))))...))).)))))......((((.((((..((.((((.((.(((((((((((((...(((.((((((.(((((....))))).))).)))..)))...)))).))))))))).))....)))).)))))).)))).(((.......(((((((.....))))))).....))).
>190361369 Scorpidium cossonii
ACCGCGCCCCCCCACCGCTCCACTCCCGCCGGGAGTCGGGTCGAGTGAAAGTGGCCGTCCCGGTGGGCCTTCGAAGGAAGGCCTTAAGGGTCGGCTGAAATGGAGGGAATCGGGCCGCCGTGGTGACACAGTCCGCGATCGGGTGATCCGAGCTCCTCCGGGAGCCCGGTATTTTTCTAAGTGCGTGGCTGTGTCCCCCAGTTGGTTGTGGTTACCTCATGCAGGTCGAGCGCGTCCCCGTGGCGCGCGTCACGCAT
............((((((((.((((((...)))))).))).)).))).....(((((.(((...((((((((....))))))))...))).)))))......((((.((((..((.((((.((.(((((((((((((...(((.((((((.(((((....))))).))).)))..)))...)))).))))))))).))....)))).)))))).)))).(((.......(((((((.....))))))).....))).
>190361370 Scorpidium cossonii
ACCGCGCCCCCCCACCGCTCCACTCCCGCCGGGAGTCGGGTCGAGTGAAAGTGGCCGTCCCGGTGGGCCTTCGAAGGAAGGCCTTAAGGGTCGGCTGAAATGGAGGGAATCGGGCCGCCGTGGTGACACAGTCCGCGATCGGGTGATCCGAGCTCCTCCGGGAGCCCGGTATTTTTCTAAGTGCGTGGCTGTGTCCCCCAGTTGGTTGTGGTTACCTCATGCAGGTCGAGCGCGTCCCCGTGGCGCGCGTCACGCAT
............((((((((.((((((...)))))).))).)).))).....(((((.(((...((((((((....))))))))...))).)))))......((((.((((..((.((((.((.(((((((((((((...(((.((((((.(((((....))))).))).)))..)))...)))).))))))))).))....)))).)))))).)))).(((.......(((((((.....))))))).....))).
>190361371 Scorpidium cossonii
ACCGCGCCCCCCCACCGCTCCACTCCCGCCGGGAGTCGGGTCGAGTGAAAGTGGCCGTCCCGGTGGGCCTTCGAAGGAAGGCCTTAAGGGTCGGCTGAAATGGAGGGAATCGGGCCGCCGTGGTGACACAGTCCGCGATCGGGTGATCCGAGCTCCTCCGGGAGCCCGGTATTTTTCTAAGTGCGTGGCTGTGTCCCCCAGTTGGTTGTGGTTACCTCATGCAGGTCGAGCGCGTCCCCGTGGCGCGCGTCACGCAT
............((((((((.((((((...)))))).))).)).))).....(((((.(((...((((((((....))))))))...))).)))))......((((.((((..((.((((.((.(((((((((((((...(((.((((((.(((((....))))).))).)))..)))...)))).))))))))).))....)))).)))))).)))).(((.......(((((((.....))))))).....))).
>190361372 Scorpidium cossonii
ACCGCGCCCCCCACCGCTCCACTCCCGCCAGGAGTCGGGTCGAGTGAAAGTGGCCGTCCCGGTGGGCCTTCGAAGGAAGGCCTTAAGGGTCGGCTGAAATGGAGGGAATCGGGCCGCCGTGGTGACACAGTCCGCGATCGGGTGATCCGAGCTCCTCCGGGAGCCCGGTATTTTTCTAAGTGCGTGGCTGTGTCCCCCAGTTGGTTGTGGTTACCTCATGCAGGTCGAGCGCGCCCCCGTGGCGCGCGTCACGCAT
...........((((((((.(((((.....))))).))).)).))).....(((((.(((...((((((((....))))))))...))).)))))......((((.((((..((.((((.((.(((((((((((((...(((.((((((.(((((....))))).))).)))..)))...)))).))))))))).))....)))).)))))).)))).(((.......(((((((.....))))))).....))).
>190361373 Scorpidium cossonii
ACCGCGCCCCCCCACCGCTCCACTCCCGCCGGGAGTCGGGTCGAGTGAAAGTGGCCGTCCCGGTGGGCCTTCGAAGGAAGGCCTTAAGGGTCGGCTGAAATGGAGGGAATCGGGCCGCCGTGGTGACACAGTCCGCGATCGGGTGATCCGAGCTCCTCCGGGAGCCCGGTATTTTTCTAAGTGCGTGGCTGTGTCCCCCAGTTGGTTGTGGTTACCTCATGCAGGTCGAGCGCGTCCCCGTGGCGCGCGTCACGCAT
............((((((((.((((((...)))))).))).)).))).....(((((.(((...((((((((....))))))))...))).)))))......((((.((((..((.((((.((.(((((((((((((...(((.((((((.(((((....))))).))).)))..)))...)))).))))))))).))....)))).)))))).)))).(((.......(((((((.....))))))).....))).
>190361374 Scorpidium cossonii
ACCGCGCCCCCCCACCGCTCCACTCCCGCCGGGAGTCGGGTCGAGTGAAAGTGGCCGTCCCGGTGGGCCTTCGAAGGAAGGCCTTAAGGGTCGGCTGAAATGGAGGGAATCGGGCCGCCGTGGTGACACAGTCCGCGATCGGGTGATCCGAGCTCCTCCGGGAGCCCGGTATTTTTCTAAGTGCGTGGCTGTGTCCCCCAGTTGGTTGTGGTTACCTCATGCAGGTCGAGCGCGTCCCCGTGGCGCGCGTCACGCAT
............((((((((.((((((...)))))).))).)).))).....(((((.(((...((((((((....))))))))...))).)))))......((((.((((..((.((((.((.(((((((((((((...(((.((((((.(((((....))))).))).)))..)))...)))).))))))))).))....)))).)))))).)))).(((.......(((((((.....))))))).....))).
>190361375 Scorpidium cossonii
ACCGCGCCCCCCCACCGCTCCACTCCCGCCGGGAGTCGGGTCGAGTGAAAGTGGCCGTCCCGGTGGGCCTTCGAAGGAAGGCCTTAAGGGTCGGCTGAAATGGAGGGAATCGGGCCGCCGTGGTGACACAGTCCGCGATCGGGTGATCCGAGCTCCTCCGGGAGCCCGGTATTTTTCTAAGTGCGTGGCTGTGTCCCCCAGTTGGTTGTGGTTACCTCATGCAGGTCGAGCGCGTCCCCGTGGCGCGCGTCACGCAT
............((((((((.((((((...)))))).))).)).))).....(((((.(((...((((((((....))))))))...))).)))))......((((.((((..((.((((.((.(((((((((((((...(((.((((((.(((((....))))).))).)))..)))...)))).))))))))).))....)))).)))))).)))).(((.......(((((((.....))))))).....))).
>190361376 Scorpidium cossonii
ACCGCGCCCCCCCACCGCTCCACTCCCGCCGGGAGTCGGGTCGAGTGAAAGTGGCCGTCCCGGTGGGCCTTCGAAGGAAGGCCTTAAGGGTCGGCTGAAATGGAGGGAATCGGGCCGCCGTGGTGACACAGTCCGCGATCGGGTGATCCGAGCTCCTCCGGGAGCCCGGTATTTTTCTAAGTGCGTGGCTGTGTCCCCCAGTTGGTTGTGGTTACCTCATGCAGGTCGAGCGCGTCCCCGTGGCGCGCGTCACGCAT
............((((((((.((((((...)))))).))).)).))).....(((((.(((...((((((((....))))))))...))).)))))......((((.((((..((.((((.((.(((((((((((((...(((.((((((.(((((....))))).))).)))..)))...)))).))))))))).))....)))).)))))).)))).(((.......(((((((.....))))))).....))).
>190361377 Scorpidium cossonii
ACCGCGCCCCCCCACCGCTCCACTCCCGCCGGGAGTCGGGTCGAGTGAAAGTGGCCGTCCCGGTGGGCCTTCGAAGGAAGGCCTTAAGGGTCGGCTGAAATGGAGGGAATCGGGCCGCCGTGGTGACACAGTCCGCGATCGGGTGATCCGAGCTCCTCCGGGAGCCCGGTATTTTTCTAAGTGCGTGGCTGTGTCCCCCAGTTGGTTGTGGTTACCTCATGCAGGTCGAGCGCGTCCCCGTGGCGCGCGTCACGCAT
............((((((((.((((((...)))))).))).)).))).....(((((.(((...((((((((....))))))))...))).)))))......((((.((((..((.((((.((.(((((((((((((...(((.((((((.(((((....))))).))).)))..)))...)))).))))))))).))....)))).)))))).)))).(((.......(((((((.....))))))).....))).
>190361378 Scorpidium cossonii
ACCGCGCCCCCCCACCGCTCCACTCCCGCCGGGAGTCGGGTCGAGTGAAAGTGGCCGTCCCGGTGGGCCTTCGAAGGAAGGCCTTAAGGGTCGGCTGAAATGGAGGGAATCGGGCCGCCGTGGTGACACAGTCCGCGATCGGGTGATCCGAGCTCCTCCGGGAGCCCGGTATTTTTCTAAGTGCGTGGCTGTGTCCCCCAGTTGGTTGTGGTTACCTCATGCAGGTCGAGCGCGTCCCCGTGGCGCGCGTCACGCAT
............((((((((.((((((...)))))).))).)).))).....(((((.(((...((((((((....))))))))...))).)))))......((((.((((..((.((((.((.(((((((((((((...(((.((((((.(((((....))))).))).)))..)))...)))).))))))))).))....)))).)))))).)))).(((.......(((((((.....))))))).....))).
>190361379 Scorpidium cossonii
ACCGCGCCCCCCCACCGCTCCACTCCCGCCGGGAGTCGGGTCGAGTGAAAGTGGCCGTCCCGGTGGGCCTTCGAAGGAAGGCCTTAAGGGTCGGCTGAAATGGAGGGAATCGGGCCGCCGTGGTGACACAGTCCGCGATCGGGTGATCCGAGCTCCTCCGGGAGCCCGGTATTTTTCTAAGTGCGTGGCTGTGTCCCCCAGTTGGTTGTGGTTACCTCATGCAGGTCGAGCGCGTCCCCGTGGCGCGCGTCACGCAT
............((((((((.((((((...)))))).))).)).))).....(((((.(((...((((((((....))))))))...))).)))))......((((.((((..((.((((.((.(((((((((((((...(((.((((((.(((((....))))).))).)))..)))...)))).))))))))).))....)))).)))))).)))).(((.......(((((((.....))))))).....))).
>190361380 Scorpidium cossonii
ACCGCGCCCCCCCACCGCTCCACTCCCGCCGGGAGTCGGGTCGAGTGAAAGTGGCCGTCCCGGTGGGCCTTCGAAGGAAGGCCTTAAGGGTCGGCTGAAATGGAGGGAATCGGGCCGCCGTGGTGACACAGTCCGCGATCGGGTGATCCGAGCTCCTCCGGGAGCCCGGTATTTTTCTAAGTGCGTGGCTGTGTCCCCCAGTTGGTTGTGGTTACCTCATGCAGGTCGAGCGCGTCCCCGTGGCGCGCGTCACGCAT
............((((((((.((((((...)))))).))).)).))).....(((((.(((...((((((((....))))))))...))).)))))......((((.((((..((.((((.((.(((((((((((((...(((.((((((.(((((....))))).))).)))..)))...)))).))))))))).))....)))).)))))).)))).(((.......(((((((.....))))))).....))).
>190361381 Scorpidium cossonii
ACCGCGCCCCCCCACCGCTCCACTCCCGCCGGGAGTCGGGTCGAGTGAAAGTGGCCGTCCCGGTGGGCCTTCGAAGGAAGGCCTTAAGGGTCGGCTGAAATGGAGGGAATCGGGCCGCCGTGGTGACACAGTCCGCGATCGGGTGATCCGAGCTCCTCCGGGAGCCCGGTATTTTTCTAAGTGCGTGGCTGTGTCCCCCAGTTGGTTGTGGTTACCTCATGCAGGTCGAGCGCGTCCCCGTGGCGCGCGTCACGCAT
............((((((((.((((((...)))))).))).)).))).....(((((.(((...((((((((....))))))))...))).)))))......((((.((((..((.((((.((.(((((((((((((...(((.((((((.(((((....))))).))).)))..)))...)))).))))))))).))....)))).)))))).)))).(((.......(((((((.....))))))).....))).
>190361382 Scorpidium scorpioides
ACCGCGCCCCCCCACCGCTCCACTCCCGCCAGGAGTCGGGTCGAGTGAAAGTGGCCGTCCCGGTGGGCCTTCGAAGGAAGGCCTTAAGGGTCGGCTGAAATGGAGGGAATCGGGCCGCCGTGGTGACACAGTCCGCGATCGGGTGATCCGAGCTCCTCCGGGAGCCCGGTATTTTTCTAAGTGCGTGGCTGTGTCCCCCAGTTGGTTGTGGTTACCTCATGCAGGTCGAGCGCGTCCCCGTGCCGCGCGTCACGCAT
....((.(.......((.(((((((.(....))))).))).)).))).....(((((.(((..(((((((((....)))))))).).))).)))))........(((((((((((((..((((.(((((((((((((..((((.((((((.(((((....))))).))).).)).)))..))))).)))))))))..))).)))))).))))).))).((((..((.(.(((((((...).).))))).).))))))
>190361383 Scorpidium scorpioides
ACCGCGCCCCCCCACCGCTCCACTCCCGCCAGGAGTCGGGTCGAGTGAAAGTGGCCGTCCCGGTGGGCCTTCGAAGGAAGGCCTTAAGGGTCGGCTGAAATGGAGGGAATCGGGCCGCCGTGGTGACACAGTCCGCGATCGGGTGATCCGAGCTCCTCCGGGAGCCCGGTATTTTTCTAAGTGCGTGGCTGTGTCCCCCAGTTGGTTGTGGTTACCTCATGCAGGTCGAGCGCGTCCCCGTGCCGCGCGTCACGCAT
....((.(.......((.(((((((.(....))))).))).)).))).....(((((.(((..(((((((((....)))))))).).))).)))))........(((((((((((((..((((.(((((((((((((..((((.((((((.(((((....))))).))).).)).)))..))))).)))))))))..))).)))))).))))).))).((((..((.(.(((((((...).).))))).).))))))
>190361384 Scorpidium scorpioides
ACCGCGCCCCCCCACCGCTCCACTCCCGCCAGGAGTCGGGTCGAGTGAAAGTGGCCGTCCCGGTGGGCCTTCGAAGGAAGGCCTTAAGGGTCGGCTGAAATGGAGGGAATCGGGCCGCCGTGGTGACACAGTCCGCGATCGGGTGATCCGAGCTCCTCCGGGAGCCCGGTATTTTTCTAAGTGCGTGGCTGTGTCCCCCAGTTGGTTGTGGTTACCTCATGCAGGTCGAGCGCGTCCCCGTGCCGCGCGTCACGCAT
....((.(.......((.(((((((.(....))))).))).)).))).....(((((.(((..(((((((((....)))))))).).))).)))))........(((((((((((((..((((.(((((((((((((..((((.((((((.(((((....))))).))).).)).)))..))))).)))))))))..))).)))))).))))).))).((((..((.(.(((((((...).).))))).).))))))
>190361385 Scorpidium scorpioides
ACCGCGCCCCCCCACCGCTCCACTCCCGCCAGGAGTCGGGTCGAGTGAAAGTGGCCGTCCCGGTGGGCCTTCGAAGGAAGGCCTTAAGGGTCGGCTGAAATGGAGGGAATCGGGCCGCCGTGGTGACACAGTCCGCGATCGGGTGATCCGAGCTCCTCCGGGAGCCCGGTATTTTTCTAAGTGCGTGGCTGTGTCCCCCAGTTGGTTGTGGTTACCTCATGCAGGTCGAGCGCGTCCCCGTGCCGCGCGTCACGCAT
....((.(.......((.(((((((.(....))))).))).)).))).....(((((.(((..(((((((((....)))))))).).))).)))))........(((((((((((((..((((.(((((((((((((..((((.((((((.(((((....))))).))).).)).)))..))))).)))))))))..))).)))))).))))).))).((((..((.(.(((((((...).).))))).).))))))
>190361386 Scorpidium scorpioides
ACCGCGCCCCCCCACCGCTCCACTCCCGCCAGGAGTCGGGTCGAGTGAAAGTGGCCGTCCCGGTGGGCCTTCGAAGGAAGGCCTTAAGGGTCGGCTGAAATGGAGGGAATCGGGCCGCCGTGGTGACACAGTCCGCGATCGGGTGATCCGAGCTCCTCCGGGAGCCCGGTATTTTTCTAAGTGCGTGGCTGTGTCCCCCAGTTGGTTGTGGTTACCTCATGCAGGTCGAGCGCGTCCCCGTGCCGCGCGTCACGCAT
....((.(.......((.(((((((.(....))))).))).)).))).....(((((.(((..(((((((((....)))))))).).))).)))))........(((((((((((((..((((.(((((((((((((..((((.((((((.(((((....))))).))).).)).)))..))))).)))))))))..))).)))))).))))).))).((((..((.(.(((((((...).).))))).).))))))
>190361387 Scorpidium scorpioides
ACCGCGCCCCCCCACCGCTCCACTCCCGCCAGGAGTCGGGTCGAGTGAAAGTGGCCGTCCCGGTGGGCCTTCGAAGGAAGGCCTTAAGGGTCGGCTGAAATGGAGGGAATCGGGCCGCCGTGGTGACACAGTCCGCGATCGGGTGATCCGAGCTCCTCCGGGAGCCCGGTATTTTTCTAAGTGTGTGGCTGTGTCCCCCAGTTGGTTGTGGTTACCTCATGCAGGTCGAGCGCGTCCCCGTGCCGCGCGTCACGCAT
....((.(.......((.(((((((.(....))))).))).)).))).....(((((.(((..(((((((((....)))))))).).))).)))))........(((((((((((((..((((.(((((((((((((..((((.((((((.(((((....))))).))).).)).)))..))))).)))))))))..))).)))))).))))).))).((((..((.(.(((((((...).).))))).).))))))
>190361388 Scorpidium scorpioides
CGCCCCCCCACCGCTCCACTCCCGCCAGGAGTCGGGTCGAGTGAAAGTGGCCGTCCCGGNGGGCCTTCGAAGGAAGGCCTTAAGGGTCGGCTGAAATGGAGGGAATCGGGCCGCCGTGGTGACACAGTCCGCGATCGGGTGATCCGAGCTCCTCCGGGAGCCCGGTATTTTTCTANGTGCGTGGCTGTGTCCCCCAGTTGGTTGTGGTTACCTCATGCAGGTCGAGCGCGTCCCCGTGCCGCGCGTCACGCAT
..((.......((.(((((((.(....))))).))).)).).).....(((((.(((..(((((((((....)))))))))..))).)))))........(((((((((((((..((((.(((((((((((((.(((((.((((((.(((((....))))).))).).)).))).)))))).)))))))))..))).)))))).))))).))).((((..((.(.(((((((...).).))))).).))))))
>190361389 Scorpidium scorpioides
ACCGCGCCCCCCCACCGCTCCACTCCCGCCAGGAGTCGGGTCGAGTGAAAGTGGCCGTCCCGGTGGGCCTTCGAAGGAAGGCCTTAAGGGTCGGCTGAAATGGAGGGAATCGGGCCGCCGTGGTGACACAGTCCGCGATCGGGTGATCCGAGCTCCTCCGGGAGCCCGGTATTTTTCTAAGTGCGTGGCTGTGTCCCCCAGTTGGTTGTGGTTACCTCATGCAGGTCGAGCGCGTCCCCGTGCCGCGCGTCACGCAT
....((.(.......((.(((((((.(....))))).))).)).))).....(((((.(((..(((((((((....)))))))).).))).)))))........(((((((((((((..((((.(((((((((((((..((((.((((((.(((((....))))).))).).)).)))..))))).)))))))))..))).)))))).))))).))).((((..((.(.(((((((...).).))))).).))))))
>190361390 Scorpidium scorpioides
ACCGCGCCCCCCCACCGCTCCACTCCCGCCAGGAGTCGGGTCGAGTGAAAGTGGCCGTCCCGGTGGGCCTTCGAAGGAAGGCCTTAAGGGTCGGCTGAAATGGAGGGAATCGGGCCGCCGTGGTGACACAGTCCGCGATCGGGTGATCCGAGCTCCTCCGGGAGCCCGGTATTTTTCTAAGTGCGTGGCTGTGTCCCCCAGTTGGTTGTGGTTACCTCATGCAGGTCGAGCGCGTCCCCGTGCCGCGCGTCACGCAT
....((.(.......((.(((((((.(....))))).))).)).))).....(((((.(((..(((((((((....)))))))).).))).)))))........(((((((((((((..((((.(((((((((((((..((((.((((((.(((((....))))).))).).)).)))..))))).)))))))))..))).)))))).))))).))).((((..((.(.(((((((...).).))))).).))))))
>190361391 Scorpidium scorpioides
ACCGCGCCCCCCCACCGCTCCACTCCCGCCAGGAGTCGGGTCGAGTGAAAGTGGCCGTCCCGGTGGGCCTTCGAAGGAAGGCCTTAAGGGTCGGCTGAAATGGAGGGAATCGGGCCGCCGTGGTGACACAGTCCGCGATCGGGTGATCCGAGCTCCTCCGGGAGCCCGGTATTTTTCTAAGTGCGTGGCTGTGTCCCCCAGTTGGTTGTGGTTACCTCATGCAGGTCGAGCGCGTCCCCGTGCCGCGCGTCACGCAT
....((.(.......((.(((((((.(....))))).))).)).))).....(((((.(((..(((((((((....)))))))).).))).)))))........(((((((((((((..((((.(((((((((((((..((((.((((((.(((((....))))).))).).)).)))..))))).)))))))))..))).)))))).))))).))).((((..((.(.(((((((...).).))))).).))))))
>190361392 Scorpidium scorpioides
ACCGCGCCCCCCCACCGCTCCACTCCCGCCAGGAGTCGGGTCGAGTGAAAGTGGCCGTCCCGGTGGGCCTTCGAAGGAAGGCCTTAAGGGTCGGCTGAAATGGAGGGAATCGGGCCGCCGTGGTGACACAGTCCGCGATCGGGTGATCCGAGCTCCTCCGGGAGCCCGGTATTTTTCTAAGTGCGTGGCTGTGTCCCCCAGTTGGTTGTGGTTACCTCATGCAGGTCGAGCGCGTCCCCGTGCCGCGCGTCACGCAT
....((.(.......((.(((((((.(....))))).))).)).))).....(((((.(((..(((((((((....)))))))).).))).)))))........(((((((((((((..((((.(((((((((((((..((((.((((((.(((((....))))).))).).)).)))..))))).)))))))))..))).)))))).))))).))).((((..((.(.(((((((...).).))))).).))))))
>190361393 Scorpidium scorpioides
ACCGCGCCCCCCCACCGCTCCACTCCCGCCAGGAGTCGGGTCGAGTGAAAGTGGCCGTCCCGGTGGGCCTTCGAAGGAAGGCCTTAAGGGTCGGCTGAAATGGAGGGAATCGGGCCGCCGTGGTGACACAGTCCGCGATCGGGTGATCCGATCTCCTCCGGGAGCCCGGTATTTTTCTAAGTGCGTGGCTGTGTCCCCCAGTTGGTTGTGGTTACCTCATGCAGGTCGAGCGCGTCCCCGTGCCGCGCGTCACGCAT
....((.(.......((.(((((((.(....))))).))).)).))).....(((((.(((..(((((((((....)))))))).).))).)))))........(((((((((((((..((((.(((((((((((((..((((.((((((..((((....))))..))).).)).)))..))))).)))))))))..))).)))))).))))).))).((((..((.(.(((((((...).).))))).).))))))
>190361394 Scorpidium scorpioides
ACCGCGCCCCCCCACCGCTCCACTCCCGCCAGGAGTCGGGTCGAGTGAAAGTGGCCGTCCCGGTGGGCCTTCGAAGGAAGGCCTTAAGGGTCGGCTGAAATGGAGGGAATCGGGCCGCCGTGGTGACACAGTCCGCGATCGGGTGATCCGAGCTCCTCCGGGAGCCCGGTATTTTTCTAAGTGCGTGGCTGTGTCCCCCAGTTGGTTGTGGTTACCTCATGCAGGTCGAGCGCGTCCCCGTGCCGCGCGTCACGCAT
....((.(.......((.(((((((.(....))))).))).)).))).....(((((.(((..(((((((((....)))))))).).))).)))))........(((((((((((((..((((.(((((((((((((..((((.((((((.(((((....))))).))).).)).)))..))))).)))))))))..))).)))))).))))).))).((((..((.(.(((((((...).).))))).).))))))
>190361395 Scorpidium scorpioides
CGCCCCCCCCACCGCTCCACTCCCGCCAGGAGTCGGGTCGAGTGAAAGTGGCCGTCCCGGTGGGCCTTCGAAGGAAGGCCTTAAGGGTCGGCTGAAATGGAGGGAATCGGGCCGCCGTGGTGACACAGTCCGCGATCGGGTGATCCGAGCTCCTCCGGGAGCCCGGTATTTTTCTAAGTGCGTGGCTGTGTCCCCCAGTTGGTTGTGGTTACCTCATGCAGGTCGAGCGCGTCCCCGTGACGCGCGTCACGCAT
.........((((((((.(((((.....))))).))).)).))).....(((((.(((...((((((((....))))))))...))).)))))......((((.((((..((.((((.((.(((((((((((((...(((.((((((.(((((....))))).))).)))..)))...)))).))))))))).))....)))).)))))).)))).(((.......(((((((.....))))))).....))).
>190361396 Scorpidium scorpioides
ACCGCGCCCCCCCACCGCTCCACTCCCGCCAGGAGTCGGGTCGAGTGAAAGTGGCCGTCCCGGTGGGCCTTCGAAGGAAGGCCTTAAGGGTCGGCTGAAATGGAGGGAATCGGGCCGCCGTGGTGACACAGTCCGCGATCGGGTGATCCGAGCTCCTCCGGGAGCCCGGTATTTTTCTAAGTGCGTGGCTGTGTCCCCCAGTTGGTTGTGGTTACCTCATGCAGGTCGAGCGCGTCCCCGTGCCGCGCGTCACGCAT
....((.(.......((.(((((((.(....))))).))).)).))).....(((((.(((..(((((((((....)))))))).).))).)))))........(((((((((((((..((((.(((((((((((((..((((.((((((.(((((....))))).))).).)).)))..))))).)))))))))..))).)))))).))))).))).((((..((.(.(((((((...).).))))).).))))))
>190361397 Scorpidium scorpioides
ACCGCGCCCCCCCACCGCTCCACTCCCGCCAGGAGTCGGGTCGAGTGAAAGTGGCCGTCCCGGTGGGCCTTCGAAGGAAGGCCTTAAGGGTCGGCTGAAATGGAGGGAATCGGGCCGCCGTGGTGACACAGTCCGCGATCGGGTGATCCGAGCTCCTCCGGGAGCCCGGTATTTTTCTAAGTGCGTGGCTGTGTCCCCCAGTTGGTTGTGGTTACCTCATGCAGGTCGAGCGCGTCCCCGTGCCGCGCGTCACGCAT
....((.(.......((.(((((((.(....))))).))).)).))).....(((((.(((..(((((((((....)))))))).).))).)))))........(((((((((((((..((((.(((((((((((((..((((.((((((.(((((....))))).))).).)).)))..))))).)))))))))..))).)))))).))))).))).((((..((.(.(((((((...).).))))).).))))))
>190361398 Scorpidium scorpioides
ACCGCGCCCCCCCACCGCTCCACTCCCGCCAGGAGTCGGGTCGAGTGAAAGTGGCCGTCCCGGTGGGCCTTCGAAGGAAGGCCTTAAGGGTCGGCTGAAATGGAGGGAATCGGGCCGCCGTGGTGACACAGTCCGCGATCGGGTGATCCGAGCTCCTCCGGGAGCCCGGTATTTTTCTAAGTGCGTGGCTGTGTCCCCCAGTTGGTTGTGGTTACCTCATGCAGGTCGAGCGCGTCCCCGTGCCGCGCGTCACGCAT
....((.(.......((.(((((((.(....))))).))).)).))).....(((((.(((..(((((((((....)))))))).).))).)))))........(((((((((((((..((((.(((((((((((((..((((.((((((.(((((....))))).))).).)).)))..))))).)))))))))..))).)))))).))))).))).((((..((.(.(((((((...).).))))).).))))))
>190361399 Scorpidium scorpioides
ACCGCGCCCCCCCACCGCTCCACTCCCGCCAGGAGTCGGGTCGAGTGAAAGTGGCCGTCCCGGTGGGCCTTCGAAGGAAGGCCTTAAGGGTCGGCTGAAATGGAGGGAATCGGGCCGCCGTGGTGACACAGTCCGCGATCGGGTGATCCGAGCTCCTCCGGGAGCCCGGTATTTTTCTAAGTGCGTGGCTGTGTCCCCCAGTTGGTTGTGGTTACCTCATGCAGGTCGAGCGCGTCCCCGTGCCGCGCGTCACGCAT
....((.(.......((.(((((((.(....))))).))).)).))).....(((((.(((..(((((((((....)))))))).).))).)))))........(((((((((((((..((((.(((((((((((((..((((.((((((.(((((....))))).))).).)).)))..))))).)))))))))..))).)))))).))))).))).((((..((.(.(((((((...).).))))).).))))))
>190361400 Scorpidium scorpioides
ACCGCGCCCCCCCCACCGCTCCACTCCCGCCAGGAGTCGGGTCGAGTGAAAGTGGCCGTCCCGGTGGGCCTTCGAAGGAAGGCCTTAAGGGTCGGCTGAAATGGAGGGAATCGGGCCGCCGTGGTGACACAGTCCGCGATCGGGTGATCCGAGCTCCTCCGGGAGCCCGGTATTTTTCTAAGTGCGTGGCTGTGTCCCCCAGTTGGTTGTGGTTACCTCATGCAGGTCGAGCGCGTCCCCGTGCCGCGCGTCACGCAT
....((..(.......((.(((((((.(....))))).))).)).))).....(((((.(((..(((((((((....)))))))).).))).)))))........(((((((((((((..((((.(((((((((((((..((((.((((((.(((((....))))).))).).)).)))..))))).)))))))))..))).)))))).))))).))).((((..((.(.(((((((...).).))))).).))))))
>190361401 Scorpidium scorpioides
ACCGCGCCCCCCCACCGCTCCACTCCCGCCAGGAGTCGGGTCGAGTGAAAGTGGCCGTCCCGGTGGGCCTTCGAAGGAAGGCCTTAAGGGTCGGCTGAAATGGAGGGAATCGGGCCGCCGTGGTGACACAGTCCGCGATCGGGTGATCCGAGCTCCTCCGGGAGCCCGGTATTTTTCTAAGTGCGTGGCTGTGTCCCCCAGTTGGTTGTGGTTACCTCATGCAGGTCGAGCGCGTCCCCGTGCCGCGCGTCACGCAT
....((.(.......((.(((((((.(....))))).))).)).))).....(((((.(((..(((((((((....)))))))).).))).)))))........(((((((((((((..((((.(((((((((((((..((((.((((((.(((((....))))).))).).)).)))..))))).)))))))))..))).)))))).))))).))).((((..((.(.(((((((...).).))))).).))))))
>190361402 Scorpidium scorpioides
ACCGCGCCCCCCCACCGCTCCACTCCCGCCAGGAGTCGGGTCGAGTGAAAGTGGCCGTCCCGGTGGGCCTTCGAAGGAAGGCCTTAAGGGTCGGCTGAAATGGAGGGAATCGGGCCGCCGTGGTGACACAGTCCGCGATCGGGTGATCCGAGCTCCTCCGGGAGCCCGGTATTTTTCTAAGTGCGTGGCTGTGTCCCCCAGTTGGTTGTGGTTACCTCATGCAGGTCGAGCGCGTCCCCGTGCCGCGCGTCACGCAT
....((.(.......((.(((((((.(....))))).))).)).))).....(((((.(((..(((((((((....)))))))).).))).)))))........(((((((((((((..((((.(((((((((((((..((((.((((((.(((((....))))).))).).)).)))..))))).)))))))))..))).)))))).))))).))).((((..((.(.(((((((...).).))))).).))))))
>190361403 Scorpidium scorpioides
ACCGCGCCCCACCCACCGCTCCACTCCCGCCAGGAGTCGGGTCGAGTGAAAGTGGCCGTCCCGGTGGGCCTTCGAAGGAAGGCCTTAAGGGTCGGCTGAAATGGAGGGAATCGGGCCGCCGTGGTGACACAGTCCGCGATCGGGTGATCCGAGCTCCTCCGGGAGCCCGGTATTTTTCTAAGTGCGTGGCTGTGTCCCCCAGTTGGTTGTGGTTACCTCATGCAGGTCGAGCGCGTCCCCGTGCCGCGCGTCACGCAT
....(((.........((.(((((((.(....))))).))).)).))).....(((((.(((..(((((((((....)))))))).).))).)))))........(((((((((((((..((((.(((((((((((((..((((.((((((.(((((....))))).))).).)).)))..))))).)))))))))..))).)))))).))))).))).((((..((.(.(((((((...).).))))).).))))))
>190361404 Scorpidium scorpioides
ACCGCGCCCCCCCACCGCTCCACTCCCGCCAGGAGTCGGGTCGAGTGAAAGTGGCCGTCCCGGTGGGCCTTCGAAGGAAGGCCTTAAGGGTCGGCTGAAATGGAGGGAATCGGGCCGCCGTGGTGACACAGTCCGCGATCGGGTGATCCGAGCTCCTCCGGGAGCCCGGTATTTTTCTAAGTGCGTGGCTGTGTCCCCCAGTTGGTTGTGGTTACCTCATGCAGGTCGAGCGCGTCCCCGTGCCGCGCGTCACGCAT
....((.(.......((.(((((((.(....))))).))).)).))).....(((((.(((..(((((((((....)))))))).).))).)))))........(((((((((((((..((((.(((((((((((((..((((.((((((.(((((....))))).))).).)).)))..))))).)))))))))..))).)))))).))))).))).((((..((.(.(((((((...).).))))).).))))))
>190361405 Scorpidium scorpioides
ACCGCGCCCCCCCACCGCTCCACTCCCGCCAGGAGTCGGGTCGAGTGAAAGTGGCCGTCCCGGTGGGCCTTCGAAGGAAGGCCTTAAGGGTCGGCTGAAATGGAGGGAATCGGGCCGCCGTGGTGACACAGTCCGCGATCGGGTGATCCGAGCTCCTCCGGGAGCCCGGTATTTTTCTAAGTGCGTGGCTGTGTCCCCCAGTTGGTTGTGGTTACCTCATGCAGGTCGAGCGCGTCCCCGTGCCGCGCGTCACGCAT
....((.(.......((.(((((((.(....))))).))).)).))).....(((((.(((..(((((((((....)))))))).).))).)))))........(((((((((((((..((((.(((((((((((((..((((.((((((.(((((....))))).))).).)).)))..))))).)))))))))..))).)))))).))))).))).((((..((.(.(((((((...).).))))).).))))))
>190361406 Scorpidium scorpioides
ACCGCGCCCCCCCACCGCTCCACTCCCGCCAGGAGTCGGGTCGAGTGAAAGTGGCCGTCCCGGTGGGCCTTCGAAGGAAGGCCTTAAGGGTCGGCTGAAATGGAGGGAATCGGGCCGCCGTGGTGACACAGTCCGCGATCGGGTGATCCGAGCTCCTCCGGGAGCCCGGTATTTTTCTAAGTGCGTGGCTGTGTCCCCCAGTTGGTTGTGGTTACCTCATGCAGGTCGAGCGCGTCCCCGTGCCGCGCGTCACGCAT
....((.(.......((.(((((((.(....))))).))).)).))).....(((((.(((..(((((((((....)))))))).).))).)))))........(((((((((((((..((((.(((((((((((((..((((.((((((.(((((....))))).))).).)).)))..))))).)))))))))..))).)))))).))))).))).((((..((.(.(((((((...).).))))).).))))))
>190361407 Scorpidium scorpioides
ACCGCGCCCCCCCCACCGCTCCACTCCCGCCAGGAGTCGGGTCGAGTGAAAGTGGCCGTCCCGGTGGGCCTTCGAAGGAAGGCCTTAAGGGTCGGCTGAAATGGAGGGAATCGGGCCGCCGTGGTGACACAGTCCGCGATCGGGTGATCCGAGCTCCTCCGGGAGCCCGGTATTTTTCTAAGTGCGTGGCTGTGTCCCCCAGTTGGTTGTGGTTACCTCATGCAGGTCGAGCGCGTCCCCGTGCCGCGCGTCACGCAT
....((..(.......((.(((((((.(....))))).))).)).))).....(((((.(((..(((((((((....)))))))).).))).)))))........(((((((((((((..((((.(((((((((((((..((((.((((((.(((((....))))).))).).)).)))..))))).)))))))))..))).)))))).))))).))).((((..((.(.(((((((...).).))))).).))))))
>190361408 Scorpidium scorpioides
ACCGCGCCCCCCCCACCGCTCCACTCCCGCCAGGAGTCGGGTCGAGTGAAAGTGGCCGTCCCGGTGGGCCTTCGAAGGAAGGCCTTAAGGGTCGGCTGAAATGGAGGGAATCGGGCCGCCGTGGTGACACAGTCCGCGATCGGGTGATCCGAGCTCCTCCGGGAGCCCGGTATTTTTCTAAGTGCGTGGCTGTGTCCCCCAGTTGGTTGTGGTTACCTCATGCAGGTCGAGCGCGTCCCCGTGCCGCGCGTCACGCAT
....((..(.......((.(((((((.(....))))).))).)).))).....(((((.(((..(((((((((....)))))))).).))).)))))........(((((((((((((..((((.(((((((((((((..((((.((((((.(((((....))))).))).).)).)))..))))).)))))))))..))).)))))).))))).))).((((..((.(.(((((((...).).))))).).))))))
>190361409 Scorpidium scorpioides
ACCGCGCCCCCCCACCGCTCCACTCCCGCCAGGAGTCGGGTCGAGTGAAAGTGGCCGTCCCGGTGGGCCTTCGAAGGAAGGCCTTAAGGGTCGGCTGAAATGGAGGGAATCGGGCCGCCGTGGTGACACAGTCCGCGATCGGGTGATCCGAGCTCCTCCGGGAGCCCGGTATTTTTCTAAGTGCGTGGCTGTGTCCCCCAGTTGGTTGTGGTTACCTCATGCAGGTCGAGCGCGTCCCCGTGCCGCGCGTCACGCAT
....((.(.......((.(((((((.(....))))).))).)).))).....(((((.(((..(((((((((....)))))))).).))).)))))........(((((((((((((..((((.(((((((((((((..((((.((((((.(((((....))))).))).).)).)))..))))).)))))))))..))).)))))).))))).))).((((..((.(.(((((((...).).))))).).))))))
>190361410 Scorpidium scorpioides
ACCGCGCCCCCCCACCGCTCCACTCCCGCCAGGAGTCGGGTCGAGTGAAAGTGGCCGTCCCGGTGGGCCTTCGAAGGAAGGCCTTAAGGGTCGGCTGAAATGGAGGGAATCGGGCCGCCGTGGTGACACAGTCCGCGATCGGGTGATCCGAGCTCCTCCGGGAGCCCGGTATTTTTCTAAGTGCGTGGCTGTGTCCCCCAGTTGGTTGTGGTTACCTCATGCAGGTCGAGCGCGTCCCCGTGCCGCGCGTCACGCAT
....((.(.......((.(((((((.(....))))).))).)).))).....(((((.(((..(((((((((....)))))))).).))).)))))........(((((((((((((..((((.(((((((((((((..((((.((((((.(((((....))))).))).).)).)))..))))).)))))))))..))).)))))).))))).))).((((..((.(.(((((((...).).))))).).))))))
>190361411 Scorpidium scorpioides
ACCGCGCCCCCCCACCGCTCCACTCCCGCCAGGAGTCGGGTCGAGTGAAAGTGGCCGTCCCGGTGGGCCTTCGAAGGAAGGCCTTAAGGGTCGGCTGAAATGGAGGGAATCGGGCCGCCGTGGTGACACAGTCCGCGATCGGGTGATCCGAGCTCCTCCGGGAGCCCGGTATTTTTCTAAGTGCGTGGCTGTGTCCCCCAGTTGGTTGTGGTTACCTCATGCAGGTCGAGCGCGTCCCCGTGCCGCGCGTCACGCAT
....((.(.......((.(((((((.(....))))).))).)).))).....(((((.(((..(((((((((....)))))))).).))).)))))........(((((((((((((..((((.(((((((((((((..((((.((((((.(((((....))))).))).).)).)))..))))).)))))))))..))).)))))).))))).))).((((..((.(.(((((((...).).))))).).))))))
>190361412 Scorpidium scorpioides
ACCGCGCCCCCCCACCGCTCCACTCCCGCCAGGAGTCGGGTCGAGTGAAAGTGGCCGTCCCGGTGGGCCTTCGAAGGAAGGCCTTAAGGGTCGGCTGAAATGGAGGGAATCGGGCCGCCGTGGTGACACAGTCCGCGATCGGGTGATCCGAGCTCCTCCGGGAGCCCGGTATTTTTCTAAGTGCGTGGCTGTGTCCCCCAGTTGGTTGTGGTTACCTCATGCAGGTCGAGCGCGTCCCCGTGCCGCGCGTCACGCAT
....((.(.......((.(((((((.(....))))).))).)).))).....(((((.(((..(((((((((....)))))))).).))).)))))........(((((((((((((..((((.(((((((((((((..((((.((((((.(((((....))))).))).).)).)))..))))).)))))))))..))).)))))).))))).))).((((..((.(.(((((((...).).))))).).))))))
>190361413 Scorpidium scorpioides
ACCGCGCCCCCCCACCGCTCCACTCCCGCCAGGAGTCGGGTCGAGTGAAAGTGGCCGTCCCGGTGGGCCTTCGAAGGAAGGCCTTAAGGGTCGGCTGAAATGGAGGGAATCGGGCCGCCGTGGTGACACAGTCCGCGATCGGGTGATCCGAGCTCCTCCGGGAGCCCGGTATTTTTCTAAGTGCGTGGCTGTGTCCCCCAGTTGGTTGTGGTTACCTCATGCAGGTCGAGCGCGTCCCCGTGCCGCGCGTCACGCAT
....((.(.......((.(((((((.(....))))).))).)).))).....(((((.(((..(((((((((....)))))))).).))).)))))........(((((((((((((..((((.(((((((((((((..((((.((((((.(((((....))))).))).).)).)))..))))).)))))))))..))).)))))).))))).))).((((..((.(.(((((((...).).))))).).))))))
>190361414 Scorpidium scorpioides
ACCGCGCCCCCCCACCGCTCCACTCCCGCCAGGAGTCGGGTCGAGTGAAAGTGGCCGTCCCGGTGGGCCTTCGAAGGAAGGCCTTAAGGGTCGGCTGAAATGGAGGGAATCGGGCCGCCGTGGTGACACAGTCCGCGATCGGGTGATCCGAGCTCCTCCGGGAGCCCGGTATTTTTCTAAGTGCGTGGCTGTGTCCCCCAGTTGGTTGTGGTTACCTCATGCAGGTCGAGCGCGTCCCCGTGCCGCGCGTCACGCAT
....((.(.......((.(((((((.(....))))).))).)).))).....(((((.(((..(((((((((....)))))))).).))).)))))........(((((((((((((..((((.(((((((((((((..((((.((((((.(((((....))))).))).).)).)))..))))).)))))))))..))).)))))).))))).))).((((..((.(.(((((((...).).))))).).))))))
>190361415 Scorpidium scorpioides
ACCGCGCCCCCCCCACCGCTCCACTCCCGCCAGGAGTCGGGTCGAGTGAAAGTGGCCGTCCCGGTGGGCCTTCGAAGGAAGGCCTTAAGGGTCGGCTGAAATGGAGGGAATCGGGCCGCCGTGGTGACACAGTCCGCGATCGGGTGATCCGAGCTCCTCCGGGAGCCCGGTATTTTTCTAAGTGCGTGGCTGTGTCCCCCAGTTGGTTGTGGTTACCTCATGCAGGTCGAGCGCGTCCCCGTGCCGCGCGTCACGCAT
....((..(.......((.(((((((.(....))))).))).)).))).....(((((.(((..(((((((((....)))))))).).))).)))))........(((((((((((((..((((.(((((((((((((..((((.((((((.(((((....))))).))).).)).)))..))))).)))))))))..))).)))))).))))).))).((((..((.(.(((((((...).).))))).).))))))
>190361416 Scorpidium scorpioides
ACCGCGCCCCCCCACCGCTCCACTCCCGCCAGGAGTCGGGTCGAGTGAAAGTGGCCGTCCCGGTGGGCCTTCGAAGGAAGGCCTTAAGGGTCGGCTGAAATGGAGGGAATCGGGCCGCCGTGGTGACACAGTCCGCGATCGGGTGATCCGAGCTCCTCCGGGAGCCCGGTATTTTTCTAAGTGCGTGGCTGTGTCCCCCAGTTGGTTGTGGTTACCTCATGCAGGTCGAGCGCGTCCCCGTGCCGCGCGTCACGCAT
....((.(.......((.(((((((.(....))))).))).)).))).....(((((.(((..(((((((((....)))))))).).))).)))))........(((((((((((((..((((.(((((((((((((..((((.((((((.(((((....))))).))).).)).)))..))))).)))))))))..))).)))))).))))).))).((((..((.(.(((((((...).).))))).).))))))
>190361417 Scorpidium scorpioides
ACCGCGCCCCCCCACCGCTCCACTCCCGCCAGGAGTCGGGTCGAGTGAAAGTGGCCGTCCCGGTGGGCCTTCGAAGGAAGGCCTTAAGGGTCGGCTGAAATGGAGGGAATCGGGCCGCCGTGGTGACACAGTCCGCGATCGGGTGATCCGAGCTCCTCCGGGAGCCCGGTATTTTTCTAAGTGCGTGGCTGTGTCCCCCAGTTGGTTGTGGTTACCTCATGCAGGTCGAGCGCGTCCCCGTGCCGCGCGTCACGCAT
....((.(.......((.(((((((.(....))))).))).)).))).....(((((.(((..(((((((((....)))))))).).))).)))))........(((((((((((((..((((.(((((((((((((..((((.((((((.(((((....))))).))).).)).)))..))))).)))))))))..))).)))))).))))).))).((((..((.(.(((((((...).).))))).).))))))
>190361418 Scorpidium scorpioides
ACCGCGCCCCCCCACCGCTCCACTCCCGCCAGGAGTCGGGTCGAGTGAAAGTGGCCGTCCCGGTGGGCCTTCGAAGGAAGGCCTTAAGGGTCGGCTGAAATGGAGGGAATCGGGCCGCCGTGGTGACACAGTCCGCGATCGGGTGATCCGAGCTCCTCCGGGAGCCCGGTATTTTTCTAAGTGCGTGGCTGTGTCCCCCAGTTGGTTGTGGTTACCTCATGCAGGTCGAGCGCGTCCCCGTGCCGCGCGTCACGCAT
....((.(.......((.(((((((.(....))))).))).)).))).....(((((.(((..(((((((((....)))))))).).))).)))))........(((((((((((((..((((.(((((((((((((..((((.((((((.(((((....))))).))).).)).)))..))))).)))))))))..))).)))))).))))).))).((((..((.(.(((((((...).).))))).).))))))
>190361419 Scorpidium scorpioides
CGCCCCCCCCACCGCTCCACTCCCGCCAGGAGTCGGGTCGAGTGAAAGTGGCCGTCCCGGTGGGCCTTCGAAGGAAGGCCTTAAGGGTCGGCTGAAATGGAGGGAATCGGGCCGCCGTGGTGACACAGTCCGCGATCGGGTGATCCGAGCTCCTCCGGGAGCCCGGTATTTTTCTAAGTGCGTGGCTGTGTCCCCCAGTTGGTTGTGGTTACCTCATGCAGGTCGAGCGCGTCCCCGTGACGCGCGTCACGCAT
.........((((((((.(((((.....))))).))).)).))).....(((((.(((...((((((((....))))))))...))).)))))......((((.((((..((.((((.((.(((((((((((((...(((.((((((.(((((....))))).))).)))..)))...)))).))))))))).))....)))).)))))).)))).(((.......(((((((.....))))))).....))).
>190361420 Scorpidium scorpioides
ACCGCGCCCCCCCCACCGCTCCACTCCCGCCAGGAGTCGGGTCGAGTGAAAGTGGCCGTCCCGGTGGGCCTTCGAAGGAAGGCCTTAAGGGTCGGCTGAAATGGAGGGAATCGGGCCGCCGTGGTGACACAGTCCGCGATCGGGTGATCCGAGCTCCTCCGGGAGCCCGGTATTTTTCTAAGTGCGTGGCTGTGTCCCCCAGTTGGTTGTGGTTACCTCATGCAGGTCGAGCGCGTCCCCGTGCCGCGCGTCACGCAT
....((..(.......((.(((((((.(....))))).))).)).))).....(((((.(((..(((((((((....)))))))).).))).)))))........(((((((((((((..((((.(((((((((((((..((((.((((((.(((((....))))).))).).)).)))..))))).)))))))))..))).)))))).))))).))).((((..((.(.(((((((...).).))))).).))))))
>190361421 Scorpidium scorpioides
ACCGCGCCCCCCCACCGCTCCACTCCCGCCAGGAGTCGGGTCGAGTGAAAGTGGCCGTCCCGGTGGGCCTTCGAAGGAAGGCCTTAAGGGTCGGCTGAAATGGAGGGAATCGGGCCGCCGTGGTGACACAGTCCGCGATCGGGTGATCCGAGCTCCTCCGGGAGCCCGGTATTTTTCTAAGTGCGTGGCTGTGTCCCCCAGTTGGTTGTGGTTACCTCATGCAGGTCGAGCGCGTCCCCGTGCCGCGCGTCACGCAT
....((.(.......((.(((((((.(....))))).))).)).))).....(((((.(((..(((((((((....)))))))).).))).)))))........(((((((((((((..((((.(((((((((((((..((((.((((((.(((((....))))).))).).)).)))..))))).)))))))))..))).)))))).))))).))).((((..((.(.(((((((...).).))))).).))))))
>190361422 Scorpidium scorpioides
ACCGCGCCCCCCCACCGCTCCACTCCCGCCAGGAGTCGGGTCGAGTGAAAGTGGCCGTCCCGGTGGGCCTTCGAAGGAAGGCCTTAAGGGTCGGCTGAAATGGAGGGAATCGGGCCGCCGTGGTGACACAGTCCGCGATCGGGTGATCCGAGCTCCTCCGGGAGCCCGGTATTTTTCTAAGTGCGTGGCTGTGTCCCCCAGTTGGTTGTGGTTACCTCATGCAGGTCGAGCGCGTCCCCGTGCCGCGCGTCACGCAT
....((.(.......((.(((((((.(....))))).))).)).))).....(((((.(((..(((((((((....)))))))).).))).)))))........(((((((((((((..((((.(((((((((((((..((((.((((((.(((((....))))).))).).)).)))..))))).)))))))))..))).)))))).))))).))).((((..((.(.(((((((...).).))))).).))))))
>190361423 Scorpidium scorpioides
ACCGCGCCCCCCCACCGCTCCACTCCCGCCAGGAGTCGGGTCGAGTGAAAGTGGCCGTCCCGGTGGGCCTTCGAAGGAAGGCCTTAAGGGTCGGCTGAAATGGAGGGAATCGGGCCGCCGTGGTGACACAGTCCGCGATCGGGTGATCCGAGCTCCTCCGGGAGCCCGGTATTTTTCTAAGTGCGTGGCTGTGTCCCCCAGTTGGTTGTGGTTACCTCATGCAGGTCGAGCGCGTCCCCGTGCCGCGCGTCACGCAT
....((.(.......((.(((((((.(....))))).))).)).))).....(((((.(((..(((((((((....)))))))).).))).)))))........(((((((((((((..((((.(((((((((((((..((((.((((((.(((((....))))).))).).)).)))..))))).)))))))))..))).)))))).))))).))).((((..((.(.(((((((...).).))))).).))))))
>190361424 Scorpidium scorpioides
ACCGCGCCCCCCCACCGCTCCACTCCCGCCAGGAGTCGGGTCGAGTGAAAGTGGCCGTCCCGGTGGGCCTTCGAAGGAAGGCCTTAAGGGTCGGCTGAAATGGAGGGAATCGGGCCGCCGTGGTGACACAGTCCGCGATCGGGTGATCCGAGCTCCTCCGGGAGCCCGGTATTTTTCTAAGTGCGTGGCTGTGTCCCCCAGTTGGTTGTGGTTACCTCATGCAGGTCGAGCGCGTCCCCGTGCCGCGCGTCACGCAT
....((.(.......((.(((((((.(....))))).))).)).))).....(((((.(((..(((((((((....)))))))).).))).)))))........(((((((((((((..((((.(((((((((((((..((((.((((((.(((((....))))).))).).)).)))..))))).)))))))))..))).)))))).))))).))).((((..((.(.(((((((...).).))))).).))))))
>190361425 Scorpidium scorpioides
ACCGCGCCCCCCCACCGCTCCACTCCCGCCAGGAGTCGGGTCGAGTGAAAGTGGCCGTCCCGGTGGGCCTTCGAAGGAAGGCCTTAAGGGTCGGCTGAAATGGAGGGAATCGGGCCGCCGTGGTGACACAGTCCGCGATCGGGTGATCCGAGCTCCTCCGGGAGCCCGGTATTTTTCTAAGTGCGTGGCTGTGTCCCCCAGTTGGTTGTGGTTACCTCATGCAGGTCGAGCGCGTCCCCGTGCCGCGCGTCACGCAT
....((.(.......((.(((((((.(....))))).))).)).))).....(((((.(((..(((((((((....)))))))).).))).)))))........(((((((((((((..((((.(((((((((((((..((((.((((((.(((((....))))).))).).)).)))..))))).)))))))))..))).)))))).))))).))).((((..((.(.(((((((...).).))))).).))))))
>190361426 Scorpidium scorpioides
ACCGCGCCCCCCCACCGCTCCACTCCCGCCAGGAGTCGGGTCGAGTGAAAGTGGCCGTCCCGGTGGGCCTTCGAAGGAAGGCCTTAAGGGTCGGCTGAAATGGAGGGAATCGGGCCGCCGTGGTGACACAGTCCGCGATCGGGTGATCCGAGCTCCTCCGGGAGCCCGGTATTTTTCTAAGTGCGTGGCTGTGTCCCCCAGTTGGTTGTGGTTACCTCATGCAGGTCGAGCGCGTCCCCGTGCCGCGCGTCACGCAT
....((.(.......((.(((((((.(....))))).))).)).))).....(((((.(((..(((((((((....)))))))).).))).)))))........(((((((((((((..((((.(((((((((((((..((((.((((((.(((((....))))).))).).)).)))..))))).)))))))))..))).)))))).))))).))).((((..((.(.(((((((...).).))))).).))))))
>190361427 Scorpidium scorpioides
ACCGCGCCCCCCCCACCGCTCCACTCCCGCCAGGAGTCGGGTCGAGTGAAAGTGGCCGTCCCGGTGGGCCTTCGAAGGAAGGCCTTAAGGGTCGGCTGAAATGGAGGGAATCGGGCCGCCGTGGTGACACAGTCCGCGATCGGGTGATCCGAGCTCCTCCGGGAGCCCGGTATTTTTCTAAGTGCGTGGCTGTGTCCCCCAGTTGGTTGTGGTTACCTCATGCAGGTCGAGCGCGTCCCCGTGCCGCGCGTCACGCAT
....((..(.......((.(((((((.(....))))).))).)).))).....(((((.(((..(((((((((....)))))))).).))).)))))........(((((((((((((..((((.(((((((((((((..((((.((((((.(((((....))))).))).).)).)))..))))).)))))))))..))).)))))).))))).))).((((..((.(.(((((((...).).))))).).))))))
>190361428 Scorpidium scorpioides
ACCGCGCCCCCCCCACCGCTCCACTCCCGCCAGGAGTCGGGTCGAGTGAAAGTGGCCGTCCCGGTGGGCCTTCGAAGGAAGGCCTTAAGGGTCGGCTGAAATGGAGGGAATCGGGCCGCCGTGGTGACACAGTCCGCGATCGGGTGATCCGAGCTCCTCCGGGAGCCCGGTATTTTTCTAAGTGCGTGGCTGTGTCCCCCAGTTGGTTGTGGTTACCTCATGCAGGTCGAGCGCGTCCCCGTGCCGCGCGTCACGCAT
....((..(.......((.(((((((.(....))))).))).)).))).....(((((.(((..(((((((((....)))))))).).))).)))))........(((((((((((((..((((.(((((((((((((..((((.((((((.(((((....))))).))).).)).)))..))))).)))))))))..))).)))))).))))).))).((((..((.(.(((((((...).).))))).).))))))
>190361429 Scorpidium scorpioides
ACCGCGCCCCCCCACCGCTCCACTCCCGCCAGGAGTCGGGTCGAGTGAAAGTGGCCGTCCCGGTGGGCCTTCGAAGGAAGGCCTTAAGGGTCGGCTGAAATGGAGGGAATCGGGCCGCCGTGGTGACACAGTCCGCGATCGGGTGATCCGAGCTCCTCCGGGAGCCCGGTATTTTTCTAAGTGCGTGGCTGTGTCCCCCAGTTGGTTGTGGTTACCTCATGCAGGTCGAGCGCGTCCCCGTGCCGCGCGTCACGCAT
....((.(.......((.(((((((.(....))))).))).)).))).....(((((.(((..(((((((((....)))))))).).))).)))))........(((((((((((((..((((.(((((((((((((..((((.((((((.(((((....))))).))).).)).)))..))))).)))))))))..))).)))))).))))).))).((((..((.(.(((((((...).).))))).).))))))
>190361430 Scorpidium scorpioides
ACCGCGCCCCCCCACCGCTCCACTCCCGCCAGGAGTCGGGTCGAGTGAAAGTGGCCGTCCCGGTGGGCCTTCGAAGGAAGGCCTTAAGGGTCGGCTGAAATGGAGGGAATCGGGCCGCCGTGGTGACACAGTCCGCGATCGGGTGATCCGAGCTCCTCCGGGAGCCCGGTATTTTTCTAAGTGCGTGGCTGTGTCCCCCAGTTGGTTGTGGTTACCTCATGCAGGTCGAGCGCGTCCCCGTGCCGCGCGTCACGCAT
....((.(.......((.(((((((.(....))))).))).)).))).....(((((.(((..(((((((((....)))))))).).))).)))))........(((((((((((((..((((.(((((((((((((..((((.((((((.(((((....))))).))).).)).)))..))))).)))))))))..))).)))))).))))).))).((((..((.(.(((((((...).).))))).).))))))
>190361431 Scorpidium scorpioides
[truncated: 584,737 more chars]
