# Supplementary material for: A molecular phylogeny of Hypnales (Bryophyta) inferred from ITS2 sequence-structure data
Source: BMC Res Notes. 2010 Nov 25;3:320. doi: 10.1186/1756-0500-3-320 (PMC2998521; doi:10.1186/1756-0500-3-320)
Supplement: Additional file 4 — Distance tree file. The large distance tree (Figure 2) as tree file in Newick format. [file 1756-0500-3-320-S4.TRE]

(46487164-Fabroniaceae Fabronia ciliaris:0.08162,(((((117306768-Catagoniaceae Catagonium nitens:0.00907,(117306769-Catagoniaceae Catagonium nitens:0.00188,(117306767-Catagoniaceae Catagonium nitens:0.01345,117306774-Catagoniaceae Catagonium nitens:-0.00130):0.01147):0.00447):0.01056,(117306772-Catagoniaceae Catagonium nitens:0.00000,117306770-Catagoniaceae Catagonium nitens:0.00000):0.01638):0.00175,((117306764-Catagoniaceae Catagonium brevicaudatum:-0.00345,117306763-Catagoniaceae Catagonium brevicaudatum:0.01519):0.00777,117306765-Catagoniaceae Catagonium emarginatum:0.01356):0.01353):0.00648,((117306773-Catagoniaceae Catagonium nitens var. myurum:-0.00849,117306775-Catagoniaceae Catagonium nitidum:0.00849):0.00484,117306766-Catagoniaceae Catagonium nitens:0.00408):0.03296):0.04133,((((((((((((13516239-Plagiotheciaceae Plagiothecium euryphyllum:0.00000,13516236-Plagiotheciaceae Plagiothecium niitakayamae:0.00000):0.03096,(113171027-Plagiotheciaceae Struckia argentata subsp. enervis:-0.00000,((113171010-Plagiotheciaceae Struckia argentata:0.00000,(113171004-Plagiotheciaceae Struckia argentata:0.00000,113171003-Plagiotheciaceae Struckia argentata:0.00000):0.00000):0.01767,113171018-Plagiotheciaceae Struckia argentata subsp. enervis:-0.00410):0.00410):0.01977):0.00352,66737241-Hypnaceae Herzogiella seligeri:0.02039):0.00988,228478967-Plagiotheciaceae Pseudotaxiphyllum fauriei:0.02697):0.00312,46487163-Hypnaceae Isopterygiopsis muelleriana:0.02750):0.00282,56699190-Hypnaceae Isopterygiopsis pulchella:0.04134):0.00888,46487174-Plagiotheciaceae Plagiothecium denticulatum:0.02458):0.03429,((((222103131-Plagiotheciaceae Plagiothecium platyphyllum:0.00000,222103130-Plagiotheciaceae Plagiothecium platyphyllum:0.00000):0.02719,255116276-Plagiotheciaceae Plagiothecium cavifolium:0.02976):0.02113,66737244-Hypnaceae Orthothecium rufescens:0.04473):0.01007,117306776-Hypnaceae Herzogiella seligeri:0.02802):0.00868):0.01224,56699184-Hypnaceae Herzogiella seligeri:0.08387):0.01462,46487161-Pterigynandraceae Habrodon perpusillus:0.11719):0.00858,((((31295726-Lepyrodontaceae Lepyrodon tomentosus:0.00521,12003078-Lepyrodontaceae Lepyrodon lagurus:0.00868):0.01189,(((117306780-Lepyrodontaceae Lepyrodon hexastichus:0.00303,(((117306779-Lepyrodontaceae Lepyrodon hexastichus:0.01298,117307112-Lepyrodontaceae Lepyrodon tomentosus:-0.00250):0.00250,(117307108-Lepyrodontaceae Lepyrodon parvulus:0.00000,117307153-Lepyrodontaceae Lepyrodon lagurus:0.00000):0.00000):0.00033,(117306781-Lepyrodontaceae Lepyrodon hexastichus:0.00003,117307109-Lepyrodontaceae Lepyrodon patagonicus:-0.00003):0.00310):0.00014):0.00039,117307111-Lepyrodontaceae Lepyrodon sp. 215:-0.00070):0.00070,117307113-Lepyrodontaceae Lepyrodon tomentosus:0.00000):0.01636):0.01021,117307107-Lepyrodontaceae Lepyrodon lagurus:0.01398):0.04014,((66737243-Stereophyllaceae Stereophyllum radiculosum:0.02327,66737242-Stereophyllaceae Entodontopsis leucostega:0.04770):0.10010,((117306777-Lepyrodontaceae Lepyrodon australis:0.00000,117306778-Lepyrodontaceae Lepyrodon australis:0.00000):0.02867,117307110-Lepyrodontaceae Lepyrodon pseudolagurus:0.02509):0.04904):0.00908):0.03577):0.00450,(((((27448260-Pterobryaceae Hildebrandtiella guyanensis:0.01084,(31295743-Pterobryaceae Hildebrandtiella guyanensis:-0.00016,228478850-Pterobryaceae Hildebrandtiella guyanensis:0.00016):0.01294):0.09171,228478817-Pterobryaceae Calyptothecium recurvulum:0.13191):0.07051,228478831-Entodontaceae Entodon dregeanus:0.11287):0.03479,(((31295750-Lembophyllaceae Acrocladium chlamydophyllum:0.00375,117306759-Lembophyllaceae Acrocladium auriculatum:0.00366):0.01016,((33333381-Lembophyllaceae Acrocladium auriculatum:0.00922,117306761-Lembophyllaceae Acrocladium chlamydophyllum:-0.00173):0.00173,(145848873-Lembophyllaceae Acrocladium auriculatum:0.00000,(117306762-Lembophyllaceae Acrocladium chlamydophyllum:0.00000,117306760-Lembophyllaceae Acrocladium auriculatum:0.00000):0.00000):-0.00000):0.00856):0.05276,13509367-Pterigynandraceae Myurella sibirica:0.06811):0.04697):0.00726,((12003077-Trachylomataceae Trachyloma planifolium:0.04287,228478994-Trachylomataceae Trachyloma planifolium:0.04496):0.09850,((((228478874-Hypnaceae Hypnum cupressiforme:-0.00051,(150035035-Hypnaceae Hypnum cupressiforme:0.00000,(171903630-Hypnaceae Hypnum cupressiforme var. mammillatum:0.00000,(171903629-Hypnaceae Hypnum cupressiforme var. lacunosum:0.00000,(171903628-Hypnaceae Hypnum cupressiforme var. resupinatum:0.00000,171903627-Hypnaceae Hypnum imponens:0.00000):0.00000):0.00000):0.00000):0.00051):0.01913,150035037-Hypnaceae Hypnum jutlandicum:0.01238):0.01204,56699206-Hypnaceae Eurohypnum leptothallum:0.02537):0.11298,((((228478859-Neckeraceae Homalia webbiana:0.00000,228478858-Neckeraceae Homalia webbiana:0.00000):0.02008,(56699194-Leskeaceae Lescuraea saxicola:0.05789,228478880-Leucodontaceae Leucodon sciuroides:0.05874):0.02229):0.02691,(222103117-Leucodontaceae Leucodon pendulus:0.00000,222103118-Leucodontaceae Leucodon pendulus:0.00000):0.06875):0.01694,((((((13509386-Theliaceae Thelia hirtella:0.00000,10334659-Theliaceae Thelia hirtella:0.00000):0.04111,(13509387-Theliaceae Thelia lescurii:0.00000,10334660-Theliaceae Thelia lescurii:0.00000):0.03536):0.01815,(13509389-Theliaceae Thelia asprella:0.00000,(13509390-Theliaceae Thelia asprella:0.00000,10334661-Theliaceae Thelia asprella:0.00000):0.00000):0.06509):0.04407,13509308-Anomodontaceae Haplohymenium triste:0.07466):0.00510,(228478965-Prionodontaceae Prionodon densus:0.08770,255116278-Pterobryaceae Pterobryon densum:0.09419):0.05485):0.02292,((((((((((13516238-Hylocomiaceae Leptocladiella psilura:0.10630,(13509331-Hylocomiaceae Loeskeobryum cavifolium:0.00000,10334645-Hylocomiaceae Loeskeobryum cavifolium:0.00000):0.05227):0.01021,13509373-Hylocomiaceae Rhytidiadelphus triquetrus:0.01195):0.02427,13516237-Hylocomiaceae Leptocladiella psilura:0.08395):0.01209,((((13509379-Hylocomiaceae Rhytidiadelphus japonicus:0.00000,(13509376-Hylocomiaceae Rhytidiadelphus squarrosus:0.00000,(13509375-Hylocomiaceae Rhytidiadelphus squarrosus:0.00000,13509374-Hylocomiaceae Rhytidiadelphus squarrosus:0.00000):0.00000):0.00000):0.07230,255116275-Hylocomiaceae Macrothamnium macrocarpum:0.04205):0.03608,(13509377-Hylocomiaceae Rhytidiadelphus loreus:0.00000,13509378-Hylocomiaceae Rhytidiadelphus loreus:0.00000):0.04783):0.04173,(13509330-Hylocomiaceae Loeskeobryum brevirostre:0.00000,(13509329-Hylocomiaceae Loeskeobryum brevirostre:0.00000,10334644-Hylocomiaceae Loeskeobryum brevirostre:0.00000):0.00000):0.12286):0.02098):0.01768,((((13509314-Hylocomiaceae Hylocomium splendens:0.00000,(13509312-Hylocomiaceae Hylocomium splendens:0.00000,(13509311-Hylocomiaceae Hylocomium splendens:-0.00000,(13509313-Hylocomiaceae Hylocomium splendens:0.00000,(5738560-Hylocomiaceae Hylocomium splendens:0.00390,10334643-Hylocomiaceae Hylocomium splendens:-0.00055):0.00055):-0.00000):0.00000):0.00000):0.04670,5764068-Hylocomiaceae Hylocomium splendens:0.00372):0.05989,((((161375743-Hylocomiaceae Rhytidiadelphus subpinnatus:0.00000,161375745-Hylocomiaceae Rhytidiadelphus subpinnatus:0.00000):0.00000,((161375742-Hylocomiaceae Rhytidiadelphus squarrosus:0.00000,161375741-Hylocomiaceae Rhytidiadelphus squarrosus:0.00000):0.01020,161375744-Hylocomiaceae Rhytidiadelphus subpinnatus:-0.00103):0.00103):0.06847,5764066-Hylocomiaceae Hylocomium splendens:0.05418):0.05737,(5764069-Hylocomiaceae Hylocomium splendens:0.01918,((5764067-Hylocomiaceae Hylocomium splendens:0.00341,(5764071-Hylocomiaceae Hylocomium splendens:0.04004,(5764072-Hylocomiaceae Hylocomium splendens:0.00000,5764073-Hylocomiaceae Hylocomium splendens:0.00000):0.03209):0.00318):0.00157,5764074-Hylocomiaceae Hylocomium splendens:0.00896):0.01394):0.02790):0.03191):0.00964,((222103125-Hylocomiaceae Hylocomium splendens:0.00382,222103127-Hylocomiaceae Hylocomium splendens:-0.00382):0.01678,222103126-Hylocomiaceae Hylocomium splendens:0.04200):0.02631):0.02362):0.02357,((46487172-Pterigynandraceae Pterigynandrum filiforme:0.08793,11067061-Helodiaceae Helodium blandowii:0.03315):0.03123,(((37932651-Leskeaceae Platylomella lescurii:0.00000,(37932652-Leskeaceae Platylomella lescurii:0.00000,(37932653-Leskeaceae Platylomella lescurii:0.00000,37932654-Leskeaceae Platylomella lescurii:0.00000):0.00000):0.00000):0.03871,11067073-Amblystegiaceae Sciaromium lescurii:0.11832):0.05336,(222103141-Leskeaceae Haplocladium microphyllum:0.00000,222103142-Leskeaceae Haplocladium microphyllum:0.00000):0.04972):0.02867):0.02042):0.00342,((13516233-Leucodontaceae Leucodon sinensis:0.08409,(118578094-Leucodontaceae Antitrichia curtipendula:0.00000,(118578095-Leucodontaceae Antitrichia curtipendula:0.00000,(118578093-Leucodontaceae Antitrichia curtipendula:0.00000,(118578092-Leucodontaceae Antitrichia curtipendula:0.00000,(118578085-Leucodontaceae Antitrichia curtipendula:0.00000,(118578087-Leucodontaceae Antitrichia curtipendula:0.00000,(118578086-Leucodontaceae Antitrichia curtipendula:0.00000,(118578089-Leucodontaceae Antitrichia curtipendula:0.00000,(118578088-Leucodontaceae Antitrichia curtipendula:0.00000,(118578091-Leucodontaceae Antitrichia curtipendula:0.00000,118578090-Leucodontaceae Antitrichia curtipendula:0.00000):0.00000):0.00000):0.00000):0.00000):0.00000):0.00000):0.00000):0.00000):0.00000):0.01021):0.01431,((((118578174-Leucodontaceae Antitrichia curtipendula:0.00000,(118578173-Leucodontaceae Antitrichia curtipendula:0.00000,(118578172-Leucodontaceae Antitrichia curtipendula:0.00000,(118578166-Leucodontaceae Antitrichia curtipendula:0.00000,(118578167-Leucodontaceae Antitrichia curtipendula:0.00000,(118578164-Leucodontaceae Antitrichia curtipendula:0.00000,(118578165-Leucodontaceae Antitrichia curtipendula:0.00000,(118578170-Leucodontaceae Antitrichia curtipendula:0.00000,(118578171-Leucodontaceae Antitrichia curtipendula:0.00000,(118578168-Leucodontaceae Antitrichia curtipendula:0.00000,(118578115-Leucodontaceae Antitrichia curtipendula:0.00000,(118578116-Leucodontaceae Antitrichia curtipendula:0.00000,(118578114-Leucodontaceae Antitrichia curtipendula:0.00000,(118578123-Leucodontaceae Antitrichia curtipendula:0.00000,(118578122-Leucodontaceae Antitrichia curtipendula:0.00000,(118578121-Leucodontaceae Antitrichia curtipendula:0.00000,(118578120-Leucodontaceae Antitrichia curtipendula:0.00000,(118578119-Leucodontaceae Antitrichia curtipendula:-0.00000,(118578118-Leucodontaceae Antitrichia curtipendula:-0.00000,(118578117-Leucodontaceae Antitrichia curtipendula:-0.00000,(((((((((((((((((((((((((((((((((((((((118578104-Leucodontaceae Antitrichia curtipendula:-0.00139,118578099-Leucodontaceae Antitrichia curtipendula:0.00465):0.00139,118578133-Leucodontaceae Antitrichia curtipendula:-0.00000):0.00000,118578132-Leucodontaceae Antitrichia curtipendula:-0.00000):0.00000,118578131-Leucodontaceae Antitrichia curtipendula:-0.00000):0.00000,118578130-Leucodontaceae Antitrichia curtipendula:-0.00000):0.00000,118578129-Leucodontaceae Antitrichia curtipendula:-0.00000):0.00000,118578128-Leucodontaceae Antitrichia curtipendula:-0.00000):0.00000,118578126-Leucodontaceae Antitrichia curtipendula:-0.00000):0.00000,118578127-Leucodontaceae Antitrichia curtipendula:-0.00000):0.00000,118578124-Leucodontaceae Antitrichia curtipendula:-0.00000):0.00000,118578125-Leucodontaceae Antitrichia curtipendula:-0.00000):0.00000,118578143-Leucodontaceae Antitrichia curtipendula:-0.00000):0.00000,118578140-Leucodontaceae Antitrichia curtipendula:-0.00000):0.00000,118578139-Leucodontaceae Antitrichia curtipendula:-0.00000):0.00000,118578142-Leucodontaceae Antitrichia curtipendula:-0.00000):0.00000,118578141-Leucodontaceae Antitrichia curtipendula:-0.00000):0.00000,118578135-Leucodontaceae Antitrichia curtipendula:-0.00000):0.00000,118578136-Leucodontaceae Antitrichia curtipendula:-0.00000):0.00000,118578137-Leucodontaceae Antitrichia curtipendula:-0.00000):0.00000,118578138-Leucodontaceae Antitrichia curtipendula:-0.00000):0.00000,118578134-Leucodontaceae Antitrichia curtipendula:-0.00000):0.00000,118578153-Leucodontaceae Antitrichia curtipendula:-0.00000):0.00000,118578152-Leucodontaceae Antitrichia curtipendula:-0.00000):0.00000,118578151-Leucodontaceae Antitrichia curtipendula:-0.00000):0.00000,118578150-Leucodontaceae Antitrichia curtipendula:-0.00000):0.00000,118578144-Leucodontaceae Antitrichia curtipendula:-0.00000):0.00000,118578145-Leucodontaceae Antitrichia curtipendula:-0.00000):0.00000,118578148-Leucodontaceae Antitrichia curtipendula:-0.00000):0.00000,118578149-Leucodontaceae Antitrichia curtipendula:-0.00000):0.00000,118578146-Leucodontaceae Antitrichia curtipendula:-0.00000):0.00000,118578147-Leucodontaceae Antitrichia curtipendula:-0.00000):0.00000,118578162-Leucodontaceae Antitrichia curtipendula:-0.00000):0.00000,118578161-Leucodontaceae Antitrichia curtipendula:-0.00000):0.00000,118578163-Leucodontaceae Antitrichia curtipendula:-0.00000):0.00000,118578154-Leucodontaceae Antitrichia curtipendula:-0.00000):0.00000,118578155-Leucodontaceae Antitrichia curtipendula:-0.00000):0.00000,118578156-Leucodontaceae Antitrichia curtipendula:-0.00000):0.00000,118578157-Leucodontaceae Antitrichia curtipendula:-0.00000):0.00000,(118578105-Leucodontaceae Antitrichia curtipendula:0.00000,(118578111-Leucodontaceae Antitrichia curtipendula:0.00000,(118578110-Leucodontaceae Antitrichia curtipendula:0.00000,(118578113-Leucodontaceae Antitrichia curtipendula:0.00000,(118578112-Leucodontaceae Antitrichia curtipendula:0.00000,(118578107-Leucodontaceae Antitrichia curtipendula:0.00000,(118578106-Leucodontaceae Antitrichia curtipendula:0.00000,(118578109-Leucodontaceae Antitrichia curtipendula:0.00000,(118578108-Leucodontaceae Antitrichia curtipendula:0.00000,(118578103-Leucodontaceae Antitrichia curtipendula:0.00000,(118578098-Leucodontaceae Antitrichia curtipendula:0.00000,(118578097-Leucodontaceae Antitrichia curtipendula:0.00000,(118578096-Leucodontaceae Antitrichia curtipendula:0.00000,(118578102-Leucodontaceae Antitrichia curtipendula:0.00000,(118578101-Leucodontaceae Antitrichia curtipendula:0.00000,(118578100-Leucodontaceae Antitrichia curtipendula:0.00000,(118578160-Leucodontaceae Antitrichia curtipendula:0.00000,(118578159-Leucodontaceae Antitrichia curtipendula:0.00000,118578158-Leucodontaceae Antitrichia curtipendula:0.00000):0.00000):0.00000):0.00000):0.00000):0.00000):0.00000):0.00000):0.00000):0.00000):0.00000):0.00000):0.00000):0.00000):0.00000):0.00000):0.00000):0.00000):0.00000):0.00000):0.00000):0.00000):0.00000):0.00000):0.00000):0.00000):0.00000):0.00000):0.00000):0.00000):0.00000):0.00000):0.00000):0.00000):0.00000):0.00000):0.00000):0.00000):0.00000):0.00038,118578169-Leucodontaceae Antitrichia curtipendula:0.00286):0.00112,((118578063-Leucodontaceae Antitrichia curtipendula:0.00000,(118578062-Leucodontaceae Antitrichia curtipendula:0.00000,(118578064-Leucodontaceae Antitrichia curtipendula:0.00000,(118578065-Leucodontaceae Antitrichia curtipendula:0.00000,(118578066-Leucodontaceae Antitrichia curtipendula:0.00000,(118578067-Leucodontaceae Antitrichia curtipendula:0.00000,(118578068-Leucodontaceae Antitrichia curtipendula:0.00000,(118578069-Leucodontaceae Antitrichia curtipendula:0.00000,(118578070-Leucodontaceae Antitrichia curtipendula:0.00000,(118578071-Leucodontaceae Antitrichia curtipendula:0.00000,(118578072-Leucodontaceae Antitrichia curtipendula:0.00000,(118578073-Leucodontaceae Antitrichia curtipendula:0.00000,118578061-Leucodontaceae Antitrichia curtipendula:0.00000):0.00000):0.00000):0.00000):0.00000):0.00000):0.00000):0.00000):0.00000):0.00000):0.00000):0.00000):0.00000,(((118578074-Leucodontaceae Antitrichia curtipendula:0.00000,(118578075-Leucodontaceae Antitrichia curtipendula:0.00000,(118578076-Leucodontaceae Antitrichia curtipendula:0.00000,(118578077-Leucodontaceae Antitrichia curtipendula:0.00000,(118578078-Leucodontaceae Antitrichia curtipendula:0.00000,(118578079-Leucodontaceae Antitrichia curtipendula:0.00000,(118578080-Leucodontaceae Antitrichia curtipendula:0.00000,(118578081-Leucodontaceae Antitrichia curtipendula:0.00000,(118578082-Leucodontaceae Antitrichia curtipendula:0.00000,(118578083-Leucodontaceae Antitrichia curtipendula:0.00000,118578084-Leucodontaceae Antitrichia curtipendula:0.00000):0.00000):0.00000):0.00000):0.00000):0.00000):0.00000):0.00000):0.00000):0.00000):0.01214,(118578059-Leucodontaceae Antitrichia californica:0.00000,(118578058-Leucodontaceae Antitrichia californica:0.00000,(118578055-Leucodontaceae Antitrichia californica:0.00000,(118578054-Leucodontaceae Antitrichia californica:0.00000,(118578057-Leucodontaceae Antitrichia californica:0.00000,118578056-Leucodontaceae Antitrichia californica:0.00000):0.00000):0.00000):0.00000):0.00000):0.00456):0.02047,118578060-Leucodontaceae Antitrichia curtipendula:-0.01811):0.01811):0.00508):0.00875,(56785748-Leucodontaceae Antitrichia californica:0.00245,83270144-Leucodontaceae Antitrichia curtipendula:0.01346):0.00967):0.00746):0.04933):0.01738,117307152-Phyllogoniaceae Phyllogonium fulgens:0.14209):0.00592,(((219936737-Rhytidiaceae Rhytidium rugosum:0.04219,((((219936752-Rhytidiaceae Rhytidium rugosum:0.03904,219936745-Rhytidiaceae Rhytidium rugosum:0.04329):0.06810,(219936773-Rhytidiaceae Rhytidium rugosum:0.00394,219936772-Rhytidiaceae Rhytidium rugosum:0.01580):0.10539):0.01577,((219936756-Rhytidiaceae Rhytidium rugosum:0.04330,219936758-Rhytidiaceae Rhytidium rugosum:0.00869):0.01986,(219936747-Rhytidiaceae Rhytidium rugosum:0.03785,(219936748-Rhytidiaceae Rhytidium rugosum:0.03101,219936749-Rhytidiaceae Rhytidium rugosum:0.03904):0.01103):0.02734):0.05863):0.00787,(219936755-Rhytidiaceae Rhytidium rugosum:0.04372,((219936759-Rhytidiaceae Rhytidium rugosum:0.00918,219936757-Rhytidiaceae Rhytidium rugosum:0.03459):0.03001,219936761-Rhytidiaceae Rhytidium rugosum:0.06237):0.01397):0.03400):0.02390):0.01515,((13509316-Hylocomiaceae Hylocomiastrum umbratum:0.00000,(13509315-Hylocomiaceae Hylocomiastrum umbratum:0.00000,10334646-Hylocomiaceae Hylocomiastrum umbratum:0.00000):0.00000):0.09105,(228478871-Hylocomiaceae Hylocomiastrum pyrenaicum:0.01151,228478872-Hylocomiaceae Hylocomiastrum umbratum:0.01718):0.06069):0.03219):0.07001,(((((((((13516245-Hylocomiaceae Orontobryum hookeri:0.12209,(((37726202-Brachytheciaceae Brachytheciastrum collinum:0.00863,(189474186-Brachytheciaceae Brachytheciastrum velutinum:0.01231,189474185-Brachytheciaceae Brachytheciastrum collinum:0.01835):0.00666):0.01698,(189086702-Brachytheciaceae Homalothecium sp. SH-2008:0.00000,(189086701-Brachytheciaceae Homalothecium sp. SH-2008:0.00000,(189086700-Brachytheciaceae Homalothecium sp. SH-2008:0.00000,(189086699-Brachytheciaceae Homalothecium sp. SH-2008:0.00000,189086698-Brachytheciaceae Homalothecium sp. SH-2008:0.00000):0.00000):0.00000):0.00000):0.02690):0.04176,(((((52694788-Brachytheciaceae Brachytheciastrum velutinum:0.01421,61741477-Brachytheciaceae Brachytheciastrum olympicum:0.00165):0.01512,157850967-Brachytheciaceae Homalothecium nuttallii:0.05201):0.00773,((54299276-Brachytheciaceae Brachytheciastrum trachypodium:0.00000,54299273-Brachytheciaceae Brachytheciastrum collinum:0.00000):0.00998,((54299275-Brachytheciaceae Brachytheciastrum collinum:0.00000,54299274-Brachytheciaceae Brachytheciastrum collinum:0.00000):0.00297,(54299277-Brachytheciaceae Brachytheciastrum trachypodium:0.00000,54299278-Brachytheciaceae Brachytheciastrum trachypodium:0.00000):0.00667):0.00633):0.00840):0.00930,62132376-Brachytheciaceae Eurhynchium praelongum:0.08795):0.05910,(77386112-Brachytheciaceae Brachythecium rivulare:0.02608,27448248-Brachytheciaceae Brachythecium rivulare:0.02597):0.06979):0.12719):0.00379):0.00247,((((27448256-Brachytheciaceae Eurhynchiastrum pulchellum:0.00000,228478832-Brachytheciaceae Eurhynchiastrum pulchellum:0.00000):0.02453,52694781-Brachytheciaceae Eurhynchiastrum pulchellum:0.02523):0.02267,(((((((52694777-Brachytheciaceae Brachytheciastrum fendleri:0.00594,(189086697-Brachytheciaceae Homalothecium sp. SH-2008:0.00127,189086696-Brachytheciaceae Homalothecium nevadense:0.00137):0.01592):0.00225,(52694778-Brachytheciaceae Brachythecium leibergii:0.00000,77386090-Brachytheciaceae Brachytheciastrum trachypodium:0.00000):0.00910):0.00310,52694790-Brachytheciaceae Brachytheciastrum velutinum:0.02124):0.00355,(((52694774-Brachytheciaceae Brachythecium bellicum:0.00000,(52694780-Brachytheciaceae Brachytheciastrum velutinum:0.00000,(52694791-Brachytheciaceae Brachythecium dieckei:0.00000,52694794-Brachytheciaceae Brachytheciastrum collinum:0.00000):0.00000):0.00000):0.00065,(52694792-Brachytheciaceae Brachythecium dieckei:0.00866,77386092-Brachytheciaceae Brachytheciastrum trachypodium:-0.00595):0.00801):0.00262,52694789-Brachytheciaceae Brachytheciastrum velutinum:-0.00019):0.00661):0.00502,(52694775-Brachytheciaceae Brachytheciastrum collinum:-0.00320,(52694776-Brachytheciaceae Brachythecium dieckei:0.04976,77386089-Brachytheciaceae Brachytheciastrum collinum:-0.03319):0.03910):0.01450):0.01644,52694793-Brachytheciaceae Brachythecium dieckei:0.03165):0.01738,238654653-Brachytheciaceae Scleropodium touretii:0.05241):0.00253):0.01548,((238652879-Brachytheciaceae Scorpiurium circinatum:0.02398,(238652944-Brachytheciaceae Eurhynchium striatum:0.02148,(238652946-Brachytheciaceae Homalothecium laevisetum:0.01650,238652857-Brachytheciaceae Palamocladium leskeoides:0.01765):0.00421):0.02467):0.02871,238652854-Brachytheciaceae Aerobryum speciosum:0.06294):0.03586):0.01321):0.03506,((218304227-Lembophyllaceae Isothecium myosuroides:0.04645,37723965-Hypnaceae Tripterocladium leucocladulum:0.00138):0.04074,((((((12003088-Lembophyllaceae Camptochaete arbuscula:0.00360,12003089-Lembophyllaceae Camptochaete deflexa:0.00227):0.01455,12003087-Lembophyllaceae Lembophyllum divulsum:-0.00786):0.01389,12003086-Lembophyllaceae Weymouthia cochlearifolia:0.00587):0.01013,(((12003085-Lembophyllaceae Weymouthia mollis:0.00000,12003084-Lembophyllaceae Weymouthia mollis:0.00000):0.00777,228478997-Lembophyllaceae Weymouthia mollis:-0.00196):0.01842,(((((228478818-Lembophyllaceae Camptochaete arbuscula var. tumida:-0.00016,11067065-Lembophyllaceae Lembophyllum divulsum:0.00016):0.00042,228478877-Lembophyllaceae Lembophyllum divulsum:0.00250):0.00055,15419636-Lembophyllaceae Fifea aciphylla:0.00211):0.00275,228478876-Lembophyllaceae Lembophyllum clandestinum:0.00870):0.00110,(15592951-Lembophyllaceae Weymouthia billardieri:0.02520,228478996-Lembophyllaceae Weymouthia cochlearifolia:0.00754):0.00357):0.00793):0.00759):0.02216,83270219-Lembophyllaceae Isothecium myosuroides:0.06905):0.01908,(12003090-Lembophyllaceae Fallaciella gracilis:0.04686,(228478829-Lembophyllaceae Dolichomitriopsis diversiformis:0.00410,83270209-Lembophyllaceae Isothecium subdiversiforme:0.02248):0.01569):0.01277):0.01666):0.02194):0.01468,(((((((((((((((37726210-Brachytheciaceae Sciuro-hypnum glaciale:0.00861,((189474148-Brachytheciaceae Sciuro-hypnum reflexum:-0.00000,(189474147-Brachytheciaceae Sciuro-hypnum curtum:-0.00000,(189474146-Brachytheciaceae Sciuro-hypnum curtum:-0.00000,(189474152-Brachytheciaceae Sciuro-hypnum reflexum:-0.00000,((((((189474149-Brachytheciaceae Sciuro-hypnum reflexum:-0.00000,(189474164-Brachytheciaceae Sciuro-hypnum dovrense:0.00000,189474165-Brachytheciaceae Sciuro-hypnum dovrense:0.00000):0.00000):0.00000,189474155-Brachytheciaceae Sciuro-hypnum reflexum:-0.00000):0.00000,189474154-Brachytheciaceae Sciuro-hypnum reflexum:-0.00000):0.00000,189474135-Brachytheciaceae Sciuro-hypnum latifolium:-0.00000):0.00000,189474153-Brachytheciaceae Sciuro-hypnum reflexum:-0.00000):0.00000,189474150-Brachytheciaceae Sciuro-hypnum reflexum:-0.00000):0.00000):0.00000):0.00000):0.00000):0.00140,189474151-Brachytheciaceae Sciuro-hypnum reflexum:0.00151):0.00307):0.00182,189474134-Brachytheciaceae Sciuro-hypnum ornellanum:-0.00012):0.00672,189474172-Brachytheciaceae Sciuro-hypnum starkei:-0.00077):0.00077,(189474137-Brachytheciaceae Sciuro-hypnum latifolium:0.00000,(189474136-Brachytheciaceae Sciuro-hypnum latifolium:0.00000,(189474138-Brachytheciaceae Sciuro-hypnum latifolium:0.00000,(189474139-Brachytheciaceae Sciuro-hypnum nelsonii:0.00000,(189474168-Brachytheciaceae Sciuro-hypnum starkei:0.00000,(189474169-Brachytheciaceae Sciuro-hypnum starkei:0.00000,(189474170-Brachytheciaceae Sciuro-hypnum starkei:0.00000,189474171-Brachytheciaceae Sciuro-hypnum starkei:0.00000):0.00000):0.00000):0.00000):0.00000):0.00000):0.00000):0.00000):0.00214,(((189474156-Brachytheciaceae Sciuro-hypnum glaciale:0.00000,(189474162-Brachytheciaceae Sciuro-hypnum glaciale:0.00000,(189474161-Brachytheciaceae Sciuro-hypnum glaciale:0.00000,(189474163-Brachytheciaceae Sciuro-hypnum glaciale:0.00000,(189474158-Brachytheciaceae Sciuro-hypnum glaciale:0.00000,(189474157-Brachytheciaceae Sciuro-hypnum glaciale:0.00000,(189474160-Brachytheciaceae Sciuro-hypnum glaciale:0.00000,(189474159-Brachytheciaceae Sciuro-hypnum glaciale:0.00000,189474166-Brachytheciaceae Sciuro-hypnum glaciale:0.00000):0.00000):0.00000):0.00000):0.00000):0.00000):0.00000):0.00000):0.00000,(189474181-Brachytheciaceae Brachythecium tromsoeense:0.01527,189474167-Brachytheciaceae Sciuro-hypnum glaciale:-0.00343):0.00343):0.00015,(189474180-Brachytheciaceae Brachythecium tromsoeense:0.00000,189474183-Brachytheciaceae Brachythecium tromsoeense:0.00000):0.00274):0.00063):0.00661,189474182-Brachytheciaceae Brachythecium tromsoeense:0.01629):0.00728,190133760-Brachytheciaceae Sciuro-hypnum reflexum:0.00279):0.01244,190133770-Brachytheciaceae Sciuro-hypnum starkei:0.03001):0.01119,(((37726206-Brachytheciaceae Brachythecium complanatum:-0.00156,189474178-Brachytheciaceae Brachythecium campestre:0.00446):0.00526,37726205-Brachytheciaceae Brachythecium campestre:-0.00096):0.05962,(((37726204-Brachytheciaceae Brachythecium novae-angliae:0.01060,189474184-Brachytheciaceae Bryhnia scabrida:-0.00478):0.05818,(189474144-Brachytheciaceae Sciuro-hypnum curtum:0.00000,(189474145-Brachytheciaceae Sciuro-hypnum curtum:0.00000,(189474142-Brachytheciaceae Sciuro-hypnum curtum:0.00000,(189474143-Brachytheciaceae Sciuro-hypnum curtum:0.00000,(189474140-Brachytheciaceae Sciuro-hypnum hylotapetum:0.00000,189474141-Brachytheciaceae Sciuro-hypnum curtum:0.00000):0.00000):0.00000):0.00000):0.00000):0.01597):0.01091,(((((((189474126-Brachytheciaceae Sciuro-hypnum plumosum:0.00000,(189474125-Brachytheciaceae Sciuro-hypnum plumosum:0.00000,189474130-Brachytheciaceae Sciuro-hypnum plumosum:0.00000):0.00000):0.00000,189474128-Brachytheciaceae Sciuro-hypnum plumosum:-0.00000):0.00000,189474127-Brachytheciaceae Sciuro-hypnum flotowianum:-0.00000):0.00000,189474129-Brachytheciaceae Sciuro-hypnum plumosum:-0.00000):0.00000,189474131-Brachytheciaceae Sciuro-hypnum populeum:-0.00000):0.00000,189474133-Brachytheciaceae Sciuro-hypnum flotowianum:-0.00000):0.00037,189474132-Brachytheciaceae Sciuro-hypnum populeum:0.00254):0.01613):0.01526):0.00606):0.00419,(222103147-Brachytheciaceae Brachythecium rutabulum:0.04121,((228478812-Brachytheciaceae Brachythecium rivulare:0.02211,189474179-Brachytheciaceae Brachythecium rutabulum:0.01852):0.00887,(189474177-Brachytheciaceae Brachythecium erythrorrhizon:0.00386,189474176-Brachytheciaceae Brachythecium albicans:0.02000):0.01095):0.01928):0.01647):0.01069,(222103148-Brachytheciaceae Brachythecium rutabulum:0.00246,(77386094-Brachytheciaceae Brachythecium novae-angliae:0.00000,238477309-Brachytheciaceae Bryhnia hultenii:0.00000):0.00046):0.06469):0.00405,(33323651-Brachytheciaceae Brachythecium stereopoma:0.03449,33323650-Brachytheciaceae Brachythecium latifolium:0.02088):0.01433):0.00314,((((161621730-Brachytheciaceae Sciuro-hypnum uncinifolium:-0.00339,161621729-Brachytheciaceae Sciuro-hypnum uncinifolium:0.00339):0.03418,190133764-Brachytheciaceae Sciuro-hypnum flotowianum:0.00784):0.01762,(((((190133776-Brachytheciaceae Sciuro-hypnum latifolium:0.00000,(190133769-Brachytheciaceae Sciuro-hypnum starkei:0.00000,190133771-Brachytheciaceae Sciuro-hypnum starkei:0.00000):0.00000):0.00108,190133756-Brachytheciaceae Sciuro-hypnum glaciale:0.00176):0.00101,((((190133767-Brachytheciaceae Sciuro-hypnum oedipodium:0.00145,190133768-Brachytheciaceae Sciuro-hypnum oedipodium:0.00433):0.00177,190133766-Brachytheciaceae Sciuro-hypnum oedipodium:-0.00108):0.00323,((((((190133772-Brachytheciaceae Sciuro-hypnum reflexum:0.00351,(190133775-Brachytheciaceae Sciuro-hypnum reflexum:0.00000,190133762-Brachytheciaceae Sciuro-hypnum reflexum:0.00000):0.00219):0.00134,190133758-Brachytheciaceae Sciuro-hypnum reflexum:-0.00119):0.00119,190133755-Brachytheciaceae Sciuro-hypnum altaicum:-0.00000):0.00000,190133759-Brachytheciaceae Sciuro-hypnum reflexum:-0.00000):0.00000,190133763-Brachytheciaceae Sciuro-hypnum reflexum:-0.00000):0.00000,190133774-Brachytheciaceae Sciuro-hypnum reflexum:-0.00000):0.00070):0.00176,190133765-Brachytheciaceae Sciuro-hypnum oedipodium:0.00005):0.00324):0.00146,190133757-Brachytheciaceae Sciuro-hypnum reflexum:0.00808):0.01017,((190133752-Brachytheciaceae Sciuro-hypnum curtum:0.00000,(190133753-Brachytheciaceae Sciuro-hypnum curtum:0.00000,(190133754-Brachytheciaceae Sciuro-hypnum curtum:0.00000,190133750-Brachytheciaceae Sciuro-hypnum curtum:0.00000):0.00000):0.00000):0.01043,190133751-Brachytheciaceae Sciuro-hypnum curtum:0.00980):0.01662):0.01256):0.00152,77386093-Brachytheciaceae Sciuro-hypnum brotheri:0.02303):0.03456):0.01495,(((52694773-Brachytheciaceae Brachythecium plumosum:0.02738,222103123-Brachytheciaceae Brachythecium plumosum:0.00142):0.00144,222103124-Brachytheciaceae Brachythecium plumosum:0.00014):0.00591,238477310-Brachytheciaceae Brachythecium rivulare:0.02903):0.02469):0.00778,52694782-Brachytheciaceae Brachythecium bolanderi:0.06583):0.03752):0.00758,(((((30088651-Brachytheciaceae Scleropodium touretii:0.00000,(30088654-Brachytheciaceae Scleropodium touretii:0.00000,(30088658-Brachytheciaceae Scleropodium touretii:-0.00011,(30088666-Brachytheciaceae Scleropodium obtusifolium:0.00000,50980401-Brachytheciaceae Scleropodium obtusifolium:0.00000):0.00291):0.00011):0.00000):0.00138,(30088653-Brachytheciaceae Scleropodium touretii:-0.00001,(30088652-Brachytheciaceae Scleropodium touretii:-0.00001,(30088657-Brachytheciaceae Scleropodium touretii:-0.00003,(30088656-Brachytheciaceae Scleropodium touretii:-0.00006,(30088659-Brachytheciaceae Scleropodium touretii:-0.00012,77386114-Brachytheciaceae Scleropodium touretii:0.00012):0.00006):0.00003):0.00001):0.00001):0.00142):0.00168,(((50980400-Brachytheciaceae Scleropodium cespitans:0.00000,(50980403-Brachytheciaceae Brachythecium appleyardiae:0.00000,(50980404-Brachytheciaceae Brachythecium appleyardiae:0.00000,(50980405-Brachytheciaceae Brachythecium appleyardiae:0.00000,(50980406-Brachytheciaceae Brachythecium appleyardiae:0.00000,50980407-Brachytheciaceae Brachythecium appleyardiae:0.00000):0.00000):0.00000):0.00000):0.00000):0.00012,77386113-Brachytheciaceae Scleropodium cespitans:-0.00012):0.00660,50980402-Brachytheciaceae Scleropodium cespitans:0.00757):0.00947):0.01349,30088663-Brachytheciaceae Scleropodium touretii:0.04802):0.00844,((30088655-Brachytheciaceae Scleropodium touretii:0.00000,(30088660-Brachytheciaceae Scleropodium touretii:0.00000,(30088661-Brachytheciaceae Scleropodium touretii:0.00000,(30088662-Brachytheciaceae Scleropodium touretii:0.00000,(30088664-Brachytheciaceae Scleropodium touretii:0.00727,30088665-Brachytheciaceae Scleropodium touretii:-0.00163):0.00163):0.00000):0.00000):0.00000):0.00001,50980399-Brachytheciaceae Scleropodium touretii:-0.00001):0.00588):0.06395):0.00319,(31295749-Brachytheciaceae Zelometeorium patulum:0.00470,(228478998-Brachytheciaceae Zelometeorium patulum:0.00000,77386115-Brachytheciaceae Zelometeorium patulum:0.00000):0.00166):0.16976):0.01283,((((((((((((27448265-Meteoriaceae Toloxis semitorta:0.00507,27448252-Meteoriaceae Toloxis imponderosa:0.00117):0.00901,228478992-Meteoriaceae Toloxis imponderosa:-0.00324):0.02584,(27448259-Meteoriaceae Cryptopapillaria fuscescens:0.05241,31295741-Meteoriaceae Papillaria intricata:0.05071):0.01834):0.03117,(31249502-Pterobryaceae Hildebrandtiella cuspidans:0.00000,22656477-Pterobryaceae Hildebrandtiella cuspidans:0.00000):0.15020):0.03232,((31295732-Meteoriaceae Floribundaria pseudofloribunda:0.06111,33308512-Meteoriaceae Floribundaria floribunda:0.07767):0.04433,15592949-Meteoriaceae Floribundaria floribunda:0.03824):0.05739):0.03538,((((((27448261-Meteoriaceae Barbella pendula:0.00000,33308508-Meteoriaceae Neodicladiella pendula:0.00000):0.03420,27448246-Meteoriaceae Barbellopsis trichophora:0.03071):0.02634,(31295731-Meteoriaceae Barbella flagellifera:-0.00347,27448251-Meteoriaceae Barbella flagellifera:0.00646):0.04453):0.01752,33308505-Meteoriaceae Floribundaria aurea:0.03612):0.03639,((33308513-Meteoriaceae Sinskea flammea:0.00000,33308504-Meteoriaceae Sinskea phaea:0.00000):0.03729,(33308509-Meteoriaceae Pseudobarbella attenuata:0.04479,(33308503-Meteoriaceae Pseudospiridentopsis horrida:0.02181,33308544-Meteoriaceae Duthiella wallichii:0.01393):0.02031):0.02208):0.03929):0.04320,(31295733-Meteoriaceae Floribundaria usneoides:0.06124,33308545-Meteoriaceae Aerobryidium filamentosum:0.03579):0.04619):0.01250):0.05445,((((((27448262-Meteoriaceae Papillaria deppei:0.05168,27448245-Meteoriaceae Trachypus bicolor:0.08781):0.01296,(27448253-Meteoriaceae Papillaria nigrescens:0.17646,(31295734-Meteoriaceae Meteorium buchananii:0.02725,(((31295736-Meteoriaceae Meteorium subpolytrichum:0.00504,31295735-Meteoriaceae Meteorium papillarioides:0.00856):0.00642,(228478884-Meteoriaceae Meteorium polytrichum:0.00000,27448250-Meteoriaceae Meteorium polytrichum:0.00000):0.00851):0.00086,21306501-Meteoriaceae Meteorium polytrichum:0.01222):0.01067):0.02851):0.02637):0.00291,12003079-Meteoriaceae Meteorium illecebrum:0.02490):0.02063,27448247-Meteoriaceae Chrysocladium retrorsum:0.09259):0.03129,((31295740-Meteoriaceae Papillaria nitens:0.04461,((31295737-Meteoriaceae Cryptopapillaria penicillata:0.01673,((31295739-Meteoriaceae Papillaria crocea:-0.00010,228478946-Meteoriaceae Papillaria crocea:0.00010):0.01985,37723167-Meteoriaceae Papillaria zeloflexicaulis:0.00599):0.02674):0.01132,31295738-Meteoriaceae Papillaria africana:0.02214):0.00425):0.04570,(12003082-Meteoriaceae Papillaria leuconeura:0.02542,12003081-Meteoriaceae Papillaria flavolimbata:0.02354):0.03697):0.00807):0.01432,15282350-Leskeaceae Claopodium aciculum:0.11361):0.03726):0.01088,(((((27448254-Brachytheciaceae Rhynchostegiella tenella:0.06594,189474187-Brachytheciaceae Cirriphyllum piliferum:0.04181):0.01038,(27448255-Brachytheciaceae Aerolindigia capillacea:0.03399,((84683204-Brachytheciaceae Donrichardsia pringlei:0.03024,84683196-Myriniaceae Helicodontium capillare:0.03386):0.00902,84683200-Brachytheciaceae Oxyrrhynchium pumilum:0.04049):0.02046):0.00504):0.01020,37726211-Brachytheciaceae Platyhypnidium austrinum:0.08694):0.02924,((31249501-Brachytheciaceae Meteoridium tenuissimum:0.08753,((((52694787-Brachytheciaceae Eurhynchiastrum pulchellum:0.01214,((77386096-Brachytheciaceae Oxyrrhynchium speciosum:0.01545,(238477325-Brachytheciaceae Oxyrrhynchium hians:0.00000,238477324-Brachytheciaceae Oxyrrhynchium hians:0.00000):0.00728):0.00430,(238477323-Brachytheciaceae Oxyrrhynchium hians:0.00000,(238477322-Brachytheciaceae Oxyrrhynchium hians:0.00000,(238477321-Brachytheciaceae Oxyrrhynchium hians:0.00000,238477320-Brachytheciaceae Oxyrrhynchium hians:0.00000):0.00000):0.00000):0.00182):0.00525):0.01108,(((52694779-Brachytheciaceae Brachythecium percurrens:0.01500,77386097-Brachytheciaceae Donrichardsia sp. SH235:0.00754):0.01173,(((((238652947-Brachytheciaceae Oxyrrhynchium hians:0.00127,238652953-Brachytheciaceae Eurhynchium vagans var. bergmaniae:0.00530):0.00454,238652951-Brachytheciaceae Rhynchostegium selaginellifolium:0.01532):0.00162,238652950-Brachytheciaceae Eurhynchium savatieri:0.00624):0.00313,238652954-Brachytheciaceae Oxyrrhynchium vagans:0.02934):0.00423,(238652856-Brachytheciaceae Donrichardsia pringlei:0.00796,238652855-Brachytheciaceae Donrichardsia patulifolia:0.00519):0.00381):0.00767):0.00856,((238477311-Brachytheciaceae Donrichardsia pringlei:0.00000,(238477313-Brachytheciaceae Donrichardsia pringlei:0.00000,(238477312-Brachytheciaceae Donrichardsia pringlei:0.00000,(238477315-Brachytheciaceae Donrichardsia pringlei:0.00000,(238477314-Brachytheciaceae Donrichardsia pringlei:0.00000,(238477316-Brachytheciaceae Donrichardsia pringlei:0.00000,238477317-Brachytheciaceae Donrichardsia pringlei:0.00000):0.00000):0.00000):0.00000):0.00000):0.00000):0.00344,(238477319-Brachytheciaceae Oxyrrhynchium sp. 2 _Buck 23824_:0.00502,238477318-Brachytheciaceae Rhynchostegium selaginellifolium:0.00118):0.00202):0.00958):0.00306):0.00605,238652952-Brachytheciaceae Oxyrrhynchium speciosum:0.02887):0.00557,77386111-Brachytheciaceae Rhynchostegiella muriculata:0.04196):0.00893):0.01192,((((45511582-Brachytheciaceae Okamuraea hakoniensis:0.00466,33323653-Brachytheciaceae Okamuraea brachydictyon:0.00439):0.04688,18460975-Brachytheciaceae Cirriphyllum crassinervium:0.05252):0.01132,(52694765-Brachytheciaceae Rhynchostegiella tenella:0.03127,77386110-Brachytheciaceae Rhynchostegiella durieui:0.04737):0.01867):0.01408,(52694783-Brachytheciaceae Clasmatodon parvulus:0.03312,(238652945-Myriniaceae Helicodontium capillare:0.03837,(238652948-Brachytheciaceae Oxyrrhynchium pumilum:0.01685,238652949-Brachytheciaceae Oxyrrhynchium pumilum:0.01454):0.02941):0.01384):0.01349):0.00603):0.00941):0.01073,(((((((37726212-Brachytheciaceae Eurhynchium striatulum:0.00656,52694769-Brachytheciaceae Plasteurhynchium meridionale:-0.00030):0.00356,147917542-Brachytheciaceae Homalothecium laevisetum:0.01234):0.00465,228478971-Brachytheciaceae Scleropodium purum:0.00348):0.00462,238477299-Brachytheciaceae Eurhynchium striatum:0.00799):0.01201,((33323654-Brachytheciaceae Eurhynchium striatum:0.01599,238477301-Brachytheciaceae Eurhynchium striatum:-0.00025):0.00025,(238477300-Brachytheciaceae Eurhynchium striatum:0.00000,238477298-Brachytheciaceae Eurhynchium striatum:0.00000):0.00000):0.00750):0.05927,52694768-Brachytheciaceae Scorpiurium circinatum:0.04239):0.00582,(((((52694766-Brachytheciaceae Eurhynchium fuegianum:0.00000,(238477287-Brachytheciaceae Platyhypnidium fuegianum:0.00000,((238477288-Brachytheciaceae Platyhypnidium fuegianum:0.02548,238477290-Brachytheciaceae Platyhypnidium fuegianum:-0.00360):0.00360,(238477286-Brachytheciaceae Platyhypnidium fuegianum:0.00000,238477289-Brachytheciaceae Platyhypnidium fuegianum:0.00000):0.00000):-0.00000):-0.00000):0.00423,77386095-Brachytheciaceae Eurhynchiella zeyheri:-0.00111):0.00813,(((((((((52694767-Brachytheciaceae Rhynchostegium serrulatum:0.00000,238477283-Brachytheciaceae Rhynchostegium serrulatum:0.00000):0.00361,238477282-Brachytheciaceae Rhynchostegium serrulatum:-0.00044):0.01055,((238477284-Brachytheciaceae Rhynchostegium serrulatum:0.00000,238477285-Brachytheciaceae Rhynchostegium serrulatum:0.00000):0.00021,77386108-Brachytheciaceae Platyhypnidium sp. SH277:0.00292):0.00570):0.00633,((238477281-Brachytheciaceae Rhynchostegium riparioides:0.00000,(238477278-Brachytheciaceae Rhynchostegium riparioides:0.00000,(238477277-Brachytheciaceae Rhynchostegium riparioides:0.00000,(238477280-Brachytheciaceae Rhynchostegium riparioides:0.00000,238477279-Brachytheciaceae Rhynchostegium riparioides:0.00000):0.00000):0.00000):0.00000):0.00158,238477267-Brachytheciaceae Rhynchostegium muelleri:0.00154):0.00140):0.00053,(((((77386102-Brachytheciaceae Rhynchostegium riparioides:-0.07769,77386101-Brachytheciaceae Rhynchostegium muelleri:0.11605):0.11257,238477275-Brachytheciaceae Rhynchostegium aquaticum:-0.03176):0.03176,(238477269-Brachytheciaceae Rhynchostegium aquaticum:0.00000,(238477268-Brachytheciaceae Rhynchostegium aquaticum:0.00000,(238477273-Brachytheciaceae Rhynchostegium aquaticum:0.00000,(238477272-Brachytheciaceae Rhynchostegium aquaticum:0.00000,(238477271-Brachytheciaceae Rhynchostegium aquaticum:0.00000,238477270-Brachytheciaceae Rhynchostegium aquaticum:0.00000):0.00000):0.00000):0.00000):0.00000):0.00000):0.00326,238477274-Brachytheciaceae Rhynchostegium muelleri:-0.00014):0.00419,(77386103-Brachytheciaceae Rhynchostegium riparioides:-0.00000,(238477276-Brachytheciaceae Platyhypnidium subrusciforme:0.00000,77386109-Brachytheciaceae Platyhypnidium subrusciforme:0.00000):0.00000):0.00223):0.00149):0.00382,((77386098-Brachytheciaceae Rhynchostegium riparioides:0.01140,77386099-Brachytheciaceae Rhynchostegium aquaticum:0.00770):0.00890,84785843-Brachytheciaceae Rhynchostegium riparioides:0.01441):0.00761):0.00231,238477266-Brachytheciaceae Rhynchostegium muelleri:0.02988):0.00253,(238477291-Brachytheciaceae Rhynchostegium riparioides:0.00000,(77386104-Brachytheciaceae Rhynchostegium riparioides:0.00000,77386100-Brachytheciaceae Platyhypnidium hedbergii:0.00000):0.00000):0.01397):0.00585,(52694770-Brachytheciaceae Eurhynchium striatulum:0.01001,238477297-Brachytheciaceae Eurhynchium angustirete:0.01693):0.02555):0.00143):0.00913,((((77386106-Brachytheciaceae Rhynchostegium riparioides:-0.00095,((118201489-Brachytheciaceae Rhynchostegium riparioides:0.00000,(118201488-Brachytheciaceae Rhynchostegium riparioides:0.00000,(118201487-Brachytheciaceae Rhynchostegium riparioides:0.00000,(118201486-Brachytheciaceae Platyhypnidium torrenticola:0.00000,(118201490-Brachytheciaceae Rhynchostegium riparioides:0.00000,(118201491-Brachytheciaceae Rhynchostegium riparioides:0.00000,118201492-Brachytheciaceae Rhynchostegium riparioides:0.00000):0.00000):0.00000):0.00000):0.00000):0.00000):0.00190,77386107-Brachytheciaceae Rhynchostegium riparioides:-0.00190):0.00095):0.00127,77386105-Brachytheciaceae Rhynchostegium riparioides:0.00191):0.00663,(((84683194-Brachytheciaceae Eriodon conostomus:0.03084,(189474174-Brachytheciaceae Rhynchostegium confertum:0.00000,(189474175-Brachytheciaceae Rhynchostegium confertum:0.00000,189474173-Brachytheciaceae Rhynchostegium confertum:0.00000):0.00000):0.01284):0.00417,84683205-Brachytheciaceae Rhynchostegium riparioides:0.00593):0.00800,84683195-Brachytheciaceae Eurhynchiella acanthophylla:0.00272):0.02935):0.00984,((((((84683208-Brachytheciaceae Rhynchostegium riparioides:0.04674,(238652871-Brachytheciaceae Rhynchostegium horridum:0.02710,(238652852-Brachytheciaceae Rhynchostegium riparioides:0.00000,238652860-Brachytheciaceae Platyhypnidium hedbergii:0.00000):0.00016):0.00159):0.00857,(238652864-Brachytheciaceae Rhynchostegium brachypterum:0.00000,238652865-Brachytheciaceae Rhynchostegium brachypterum:0.00000):0.00999):0.00042,238652878-Brachytheciaceae Rhynchostegium tenuifolium:0.00282):0.00747,(((((238652866-Brachytheciaceae Rhynchostegium celebicum:0.00000,(238652870-Brachytheciaceae Rhynchostegium distratum:0.00000,(238652868-Brachytheciaceae Rhynchostegium distratum:0.00000,(238652869-Brachytheciaceae Rhynchostegium distratum:0.00000,(238652873-Brachytheciaceae Rhynchostegium javanicum:0.00000,(238654648-Brachytheciaceae Rhynchostegium sp. SH-2008:0.00000,(238654651-Brachytheciaceae Rhynchostegium sp. SH-2008:0.00000,(238654652-Brachytheciaceae Rhynchostegium sp. SH-2008:0.00000,(238654649-Brachytheciaceae Rhynchostegium sp. SH-2008:0.00000,238654650-Brachytheciaceae Rhynchostegium sp. SH-2008:0.00000):0.00000):0.00000):0.00000):0.00000):0.00000):0.00000):0.00000):0.00000):0.00000,238652867-Brachytheciaceae Rhynchostegium comorae:-0.00000):0.00080,238652861-Brachytheciaceae Rhynchostegium muelleri:0.00920):0.00025,((238652872-Brachytheciaceae Rhynchostegium hunanense:0.00637,238652874-Brachytheciaceae Rhynchostegium javanicum:0.00365):0.01023,(238652859-Brachytheciaceae Rhynchostegium aquaticum:0.00000,238652858-Brachytheciaceae Rhynchostegium aquaticum:0.00000):0.00562):0.00203):0.00405,238652876-Brachytheciaceae Rhynchostegium megapolitanum:0.00195):0.00737):0.00532,238654656-Brachytheciaceae Rhynchostegium confertum:0.01569):0.00086,238654657-Brachytheciaceae Rhynchostegium murale:0.02719):0.01211):0.00938):0.00391,((238477293-Brachytheciaceae Rhynchostegium murale:0.00000,238477294-Brachytheciaceae Rhynchostegium murale:0.00000):0.01599,(238477296-Brachytheciaceae Rhynchostegium murale:0.00000,238477295-Brachytheciaceae Rhynchostegium murale:0.00000):0.02786):0.01188):0.01860):0.03054):0.01429):0.01307,(((((45511572-Thuidiaceae Thuidium cymbifolium:0.04671,(45511574-Thuidiaceae Thuidium glaucinoides:0.00000,45511570-Thuidiaceae Thuidium glaucinum:0.00000):0.04416):0.03544,148832185-Thuidiaceae Thuidium thermophilum:0.09079):0.01007,((45511571-Thuidiaceae Thuidium kanedae:0.03255,222103161-Thuidiaceae Thuidium tamariscinum:0.03280):0.01596,222103160-Thuidiaceae Thuidium tamariscinum:0.10990):0.01821):0.01197,45511573-Thuidiaceae Thuidium pristocalyx:0.09514):0.04659,109501429-Neckeraceae Neckera decurrens:0.11779):0.02291):0.00367,(228478815-Leptodontaceae Caduciella mariei:0.07089,(((((228478852-Neckeraceae Himantocladium implanum:0.03810,228478938-Neckeraceae Neckeropsis calcicola:0.04672):0.01394,228478939-Neckeraceae Neckeropsis calcutensis:0.07035):0.00609,228478861-Neckeraceae Homaliodendron exiguum:0.02682):0.02258,(228478944-Neckeraceae Neckeropsis undulata:0.00949,(228478941-Neckeraceae Neckeropsis fimbriata:0.00002,228478940-Neckeraceae Neckeropsis disticha:-0.00002):0.00425):0.06413):0.01308,(228478864-Neckeraceae Homaliodendron microdendron:0.04090,228478942-Neckeraceae Neckeropsis gracilenta:0.07039):0.01602):0.01953):0.03951):0.00459,((13515431-Brachytheciaceae Brachythecium novae-angliae:0.05075,13515433-Brachytheciaceae Brachythecium novae-angliae:0.08489):0.04141,(((31295728-Brachytheciaceae Kindbergia praelonga:0.00093,37955798-Brachytheciaceae Kindbergia praelonga:0.00464):0.03031,(50980398-Brachytheciaceae Kindbergia praelonga:0.00000,(238477303-Brachytheciaceae Kindbergia praelonga:0.00000,238477302-Brachytheciaceae Kindbergia praelonga:0.00000):0.00000):0.00870):0.04668,((((52694786-Brachytheciaceae Eurhynchiastrum pulchellum:0.00042,238477306-Brachytheciaceae Eurhynchiastrum pulchellum:0.00248):0.00233,238477307-Brachytheciaceae Eurhynchiastrum pulchellum:-0.00263):0.00418,(238477304-Brachytheciaceae Eurhynchiastrum pulchellum:0.00000,238477305-Brachytheciaceae Eurhynchiastrum pulchellum:0.00000):0.00137):0.03938,(52694784-Brachytheciaceae Eurhynchiastrum pulchellum:-0.00006,238477308-Brachytheciaceae Eurhynchiastrum pulchellum:0.00598):0.03922):0.00392):0.02688):0.02347):0.00600,((14279117-Hypnaceae Calliergonella cuspidata:0.07831,11067071-Hypnaceae Hypnum lindbergii:0.13126):0.04362,(((31295725-Sematophyllaceae Sematophyllum homomallum:0.05672,255116279-Sematophyllaceae Sematophyllum subpinnatum:-0.00747):0.11151,255116272-Sematophyllaceae Acroporium secundum:0.17564):0.13957,(((13509310-Hypnaceae Gollania varians:0.00000,13509309-Hypnaceae Gollania ruginosa:0.00000):0.04489,228478839-Hypnaceae Gollania ruginosa:0.06388):0.02515,(228478883-Hylocomiaceae Macrothamnium hylocomioides:0.01116,255116274-Hylocomiaceae Leptohymenium tenue:0.00462):0.04136):0.01991):0.01840):0.02259):0.00502):0.00848,((14279108-Brachytheciaceae Tomentypnum falcifolium:0.03208,56785749-Hypnaceae Hypnum pratense:0.04015):0.02783,((184161559-Echinodiaceae Echinodium setigerum:0.00101,(184161558-Echinodiaceae Echinodium renauldii:-0.00140,184161557-Echinodiaceae Echinodium renauldii:0.00140):0.00251):0.00412,184161555-Echinodiaceae Echinodium spinosum:-0.00164):0.03722):0.01216):0.00457,((((14279116-Calliergonaceae Calliergon giganteum:0.04637,((((89112632-Calliergonaceae Warnstorfia exannulata:0.00000,(89112635-Calliergonaceae Warnstorfia exannulata:0.00000,(89112640-Calliergonaceae Warnstorfia exannulata:0.00000,(89112639-Calliergonaceae Warnstorfia exannulata:0.00000,(89112646-Calliergonaceae Warnstorfia exannulata:0.00000,(89112648-Calliergonaceae Warnstorfia exannulata:0.00000,((((89112653-Calliergonaceae Warnstorfia exannulata:0.00000,(89112664-Calliergonaceae Warnstorfia exannulata:0.00000,(89112667-Calliergonaceae Warnstorfia exannulata:0.00000,89112674-Calliergonaceae Warnstorfia exannulata:0.00000):0.00000):0.00000):0.00066,89112656-Calliergonaceae Warnstorfia exannulata:0.00870):0.00303,89112670-Calliergonaceae Warnstorfia exannulata:-0.00051):0.00051,(89112655-Calliergonaceae Warnstorfia exannulata:0.00000,(89112657-Calliergonaceae Warnstorfia exannulata:0.00000,(89112661-Calliergonaceae Warnstorfia exannulata:0.00000,(89112658-Calliergonaceae Warnstorfia exannulata:0.00000,(89112680-Calliergonaceae Warnstorfia exannulata:0.00000,(89112684-Calliergonaceae Warnstorfia exannulata:0.00000,(89112678-Calliergonaceae Warnstorfia exannulata:0.00000,(89112677-Calliergonaceae Warnstorfia exannulata:0.00000,(89112671-Calliergonaceae Warnstorfia exannulata:0.00000,89112672-Calliergonaceae Warnstorfia exannulata:0.00000):0.00000):0.00000):0.00000):0.00000):0.00000):0.00000):0.00000):0.00000):0.00000):0.00000):0.00000):0.00000):0.00000):0.00000):0.00000):0.00311,89112681-Calliergonaceae Warnstorfia exannulata:-0.00004):0.00778,((((((89112643-Calliergonaceae Warnstorfia exannulata:0.00000,(89112638-Calliergonaceae Warnstorfia exannulata:0.00000,(89112645-Calliergonaceae Warnstorfia exannulata:0.00000,(89112644-Calliergonaceae Warnstorfia exannulata:0.00000,(89112649-Calliergonaceae Warnstorfia exannulata:0.00000,(89112652-Calliergonaceae Warnstorfia exannulata:0.00000,89112665-Calliergonaceae Warnstorfia exannulata:0.00000):0.00000):0.00000):0.00000):0.00000):0.00000):0.00000,(89112650-Calliergonaceae Warnstorfia exannulata:0.13372,89112685-Calliergonaceae Warnstorfia exannulata:-0.09867):0.09867):0.00015,(89112637-Calliergonaceae Warnstorfia exannulata:0.00000,89112668-Calliergonaceae Warnstorfia exannulata:0.00000):0.00609):0.00140,(89112642-Calliergonaceae Warnstorfia exannulata:0.00000,89112679-Calliergonaceae Warnstorfia exannulata:0.00000):0.00157):0.00368,89112675-Calliergonaceae Warnstorfia exannulata:0.00099):0.00061,(((89112641-Calliergonaceae Warnstorfia exannulata:-0.00000,(89112647-Calliergonaceae Warnstorfia exannulata:-0.00000,(89112660-Calliergonaceae Warnstorfia exannulata:-0.00000,(((89112663-Calliergonaceae Warnstorfia exannulata:0.00000,89112666-Calliergonaceae Warnstorfia exannulata:0.00000):0.00816,89112662-Calliergonaceae Warnstorfia exannulata:-0.00192):0.00192,89112673-Calliergonaceae Warnstorfia exannulata:-0.00000):0.00000):0.00000):0.00000):0.00034,89112651-Calliergonaceae Warnstorfia exannulata:-0.00034):0.00118,(89112659-Calliergonaceae Warnstorfia exannulata:0.00000,89112669-Calliergonaceae Warnstorfia procera:0.00000):0.00511):0.00009):0.00177):0.00214,(89112634-Calliergonaceae Warnstorfia exannulata:0.00000,(89112633-Calliergonaceae Warnstorfia exannulata:0.00000,(89112636-Calliergonaceae Warnstorfia exannulata:0.00000,(89112654-Calliergonaceae Warnstorfia exannulata:0.00000,(89112686-Calliergonaceae Warnstorfia exannulata:0.00000,(89112682-Calliergonaceae Warnstorfia exannulata:0.00000,(89112683-Calliergonaceae Warnstorfia exannulata:0.00000,89112676-Calliergonaceae Warnstorfia exannulata:0.00000):0.00000):0.00000):0.00000):0.00000):0.00000):0.00000):0.01510):0.03584):0.02517,14279118-Calliergonaceae Calliergon cordifolium:0.06112):0.01432,((46487162-Hypnaceae Pylaisia polyantha:0.02657,(228478835-Hypnaceae Giraldiella levieri:0.01034,11067055-Hypnaceae Pylaisia selwynii:0.05161):0.03767):0.08422,((56699193-Hypnaceae Hypnum revolutum:0.03899,(56699199-Hypnaceae Hypnum plicatulum:0.01260,56699211-Hypnaceae Hypnum vaucheri:0.03999):0.00438):0.01822,11067058-Hypnaceae Ptilium crista-castrensis:0.02401):0.01644):0.00905):0.01094,(((((((((((((((((((((((((((((((((((((((((((((((((((((((((((((((89112595-Calliergonaceae Scorpidium scorpioides:0.00000,(89112594-Calliergonaceae Scorpidium scorpioides:0.00000,(89112593-Calliergonaceae Scorpidium scorpioides:0.00000,(89112567-Calliergonaceae Scorpidium scorpioides:0.00000,(89112566-Calliergonaceae Scorpidium scorpioides:0.00000,(89112569-Calliergonaceae Scorpidium scorpioides:0.00000,(89112589-Calliergonaceae Scorpidium scorpioides:0.00000,(89112588-Calliergonaceae Scorpidium scorpioides:0.00000,(89112591-Calliergonaceae Scorpidium scorpioides:0.00000,(89112590-Calliergonaceae Scorpidium scorpioides:0.00000,(89112585-Calliergonaceae Scorpidium scorpioides:0.00000,(89112581-Calliergonaceae Scorpidium scorpioides:0.00000,(89112582-Calliergonaceae Scorpidium scorpioides:0.00000,(89112583-Calliergonaceae Scorpidium scorpioides:0.00000,(89112584-Calliergonaceae Scorpidium scorpioides:0.00000,(89112580-Calliergonaceae Scorpidium scorpioides:0.00000,(89112579-Calliergonaceae Scorpidium scorpioides:0.00000,(89112578-Calliergonaceae Scorpidium scorpioides:0.00000,(89112577-Calliergonaceae Scorpidium scorpioides:0.00000,(89112576-Calliergonaceae Scorpidium scorpioides:0.00000,(89112574-Calliergonaceae Scorpidium scorpioides:0.00000,(89112575-Calliergonaceae Scorpidium scorpioides:0.00000,((((89112572-Calliergonaceae Scorpidium scorpioides:0.00717,190361403-Calliergonaceae Scorpidium scorpioides:0.00308):0.00028,190361393-Calliergonaceae Scorpidium scorpioides:0.00652):0.00013,89112619-Calliergonaceae Scorpidium scorpioides:-0.00023):0.00023,(89112573-Calliergonaceae Scorpidium scorpioides:0.00000,(89112570-Calliergonaceae Scorpidium scorpioides:0.00000,(89112571-Calliergonaceae Scorpidium scorpioides:0.00000,(89112626-Calliergonaceae Scorpidium scorpioides:0.00000,(89112628-Calliergonaceae Scorpidium scorpioides:0.00000,(89112627-Calliergonaceae Scorpidium scorpioides:0.00000,(89112600-Calliergonaceae Scorpidium scorpioides:0.00000,(89112598-Calliergonaceae Scorpidium scorpioides:0.00000,(89112599-Calliergonaceae Scorpidium scorpioides:0.00000,(89112596-Calliergonaceae Scorpidium scorpioides:0.00000,(89112597-Calliergonaceae Scorpidium scorpioides:0.00000,(89112611-Calliergonaceae Scorpidium scorpioides:0.00000,(89112612-Calliergonaceae Scorpidium scorpioides:0.00000,(89112613-Calliergonaceae Scorpidium scorpioides:0.00000,(89112614-Calliergonaceae Scorpidium scorpioides:0.00000,(89112615-Calliergonaceae Scorpidium scorpioides:0.00000,(89112608-Calliergonaceae Scorpidium scorpioides:0.00000,(89112609-Calliergonaceae Scorpidium scorpioides:0.00000,(89112610-Calliergonaceae Scorpidium scorpioides:0.00000,(89112624-Calliergonaceae Scorpidium scorpioides:0.00000,(89112625-Calliergonaceae Scorpidium scorpioides:0.00000,(89112621-Calliergonaceae Scorpidium scorpioides:0.00000,89112618-Calliergonaceae Scorpidium scorpioides:0.00000):0.00000):0.00000):0.00000):0.00000):0.00000):0.00000):0.00000):0.00000):0.00000):0.00000):0.00000):0.00000):0.00000):0.00000):0.00000):0.00000):0.00000):0.00000):0.00000):0.00000):0.00000):0.00000):0.00000):0.00000):0.00000):0.00000):0.00000):0.00000):0.00000):0.00000):0.00000):0.00000):0.00000):0.00000):0.00000):0.00000):0.00000):0.00000):0.00000):0.00000):0.00000):0.00000):0.00000):0.00000):0.00011,(190361387-Calliergonaceae Scorpidium scorpioides:-0.00034,16266123-Calliergonaceae Scorpidium scorpioides:0.00034):0.00322):0.00011,((89112592-Calliergonaceae Scorpidium scorpioides:0.00000,(89112568-Calliergonaceae Scorpidium scorpioides:0.00000,(89112587-Calliergonaceae Scorpidium scorpioides:0.00000,(89112630-Calliergonaceae Scorpidium scorpioides:0.00000,(89112629-Calliergonaceae Scorpidium scorpioides:0.00000,(89112631-Calliergonaceae Scorpidium scorpioides:0.00000,(89112604-Calliergonaceae Scorpidium scorpioides:0.00000,(89112605-Calliergonaceae Scorpidium scorpioides:0.00000,(89112602-Calliergonaceae Scorpidium scorpioides:0.00000,(89112603-Calliergonaceae Scorpidium scorpioides:0.00000,(89112601-Calliergonaceae Scorpidium scorpioides:0.00000,(89112606-Calliergonaceae Scorpidium scorpioides:0.00000,(89112607-Calliergonaceae Scorpidium scorpioides:0.00000,(89112622-Calliergonaceae Scorpidium scorpioides:0.00000,(89112623-Calliergonaceae Scorpidium scorpioides:0.00000,(89112616-Calliergonaceae Scorpidium scorpioides:0.00000,(89112617-Calliergonaceae Scorpidium scorpioides:0.00000,89112620-Calliergonaceae Scorpidium scorpioides:0.00000):0.00000):0.00000):0.00000):0.00000):0.00000):0.00000):0.00000):0.00000):0.00000):0.00000):0.00000):0.00000):0.00000):0.00000):0.00000):0.00000):0.00319,190361388-Calliergonaceae Scorpidium scorpioides:0.00698):0.00202):0.00023,190361440-Calliergonaceae Scorpidium scorpioides:-0.00032):0.00032,190361437-Calliergonaceae Scorpidium scorpioides:-0.00000):0.00000,190361436-Calliergonaceae Scorpidium scorpioides:-0.00000):0.00000,190361435-Calliergonaceae Scorpidium scorpioides:-0.00000):0.00000,190361434-Calliergonaceae Scorpidium scorpioides:-0.00000):0.00000,190361432-Calliergonaceae Scorpidium scorpioides:-0.00000):0.00000,190361431-Calliergonaceae Scorpidium scorpioides:-0.00000):0.00000,190361438-Calliergonaceae Scorpidium scorpioides:-0.00000):0.00000,190361407-Calliergonaceae Scorpidium scorpioides:-0.00000):0.00000,190361408-Calliergonaceae Scorpidium scorpioides:-0.00000):0.00000,190361400-Calliergonaceae Scorpidium scorpioides:-0.00000):0.00000,190361427-Calliergonaceae Scorpidium scorpioides:-0.00000):0.00000,190361428-Calliergonaceae Scorpidium scorpioides:-0.00000):0.00000,190361420-Calliergonaceae Scorpidium scorpioides:-0.00000):0.00000,190361415-Calliergonaceae Scorpidium scorpioides:-0.00000):0.00002,190361382-Calliergonaceae Scorpidium scorpioides:-0.00002):0.00001,190361386-Calliergonaceae Scorpidium scorpioides:-0.00001):0.00000,190361385-Calliergonaceae Scorpidium scorpioides:-0.00000):0.00000,190361384-Calliergonaceae Scorpidium scorpioides:-0.00000):0.00000,190361383-Calliergonaceae Scorpidium scorpioides:-0.00000):0.00000,190361442-Calliergonaceae Scorpidium scorpioides:-0.00000):0.00000,190361441-Calliergonaceae Scorpidium scorpioides:-0.00000):0.00000,190361439-Calliergonaceae Scorpidium scorpioides:-0.00000):0.00000,190361430-Calliergonaceae Scorpidium scorpioides:-0.00000):0.00000,190361429-Calliergonaceae Scorpidium scorpioides:-0.00000):0.00000,190361405-Calliergonaceae Scorpidium scorpioides:-0.00000):0.00000,190361406-Calliergonaceae Scorpidium scorpioides:-0.00000):0.00000,190361401-Calliergonaceae Scorpidium scorpioides:-0.00000):0.00000,190361402-Calliergonaceae Scorpidium scorpioides:-0.00000):0.00000,190361404-Calliergonaceae Scorpidium scorpioides:-0.00000):0.00000,190361399-Calliergonaceae Scorpidium scorpioides:-0.00000):0.00000,190361398-Calliergonaceae Scorpidium scorpioides:-0.00000):0.00000,190361396-Calliergonaceae Scorpidium scorpioides:-0.00000):0.00000,190361397-Calliergonaceae Scorpidium scorpioides:-0.00000):0.00000,190361394-Calliergonaceae Scorpidium scorpioides:-0.00000):0.00000,190361392-Calliergonaceae Scorpidium scorpioides:-0.00000):0.00000,190361390-Calliergonaceae Scorpidium scorpioides:-0.00000):0.00000,190361391-Calliergonaceae Scorpidium scorpioides:-0.00000):0.00000,190361389-Calliergonaceae Scorpidium scorpioides:-0.00000):0.00000,190361421-Calliergonaceae Scorpidium scorpioides:-0.00000):0.00000,190361422-Calliergonaceae Scorpidium scorpioides:-0.00000):0.00000,190361423-Calliergonaceae Scorpidium scorpioides:-0.00000):0.00000,190361424-Calliergonaceae Scorpidium scorpioides:-0.00000):0.00000,190361425-Calliergonaceae Scorpidium scorpioides:-0.00000):0.00000,190361426-Calliergonaceae Scorpidium scorpioides:-0.00000):0.00000,190361418-Calliergonaceae Scorpidium scorpioides:-0.00000):0.00000,190361416-Calliergonaceae Scorpidium scorpioides:-0.00000):0.00000,190361417-Calliergonaceae Scorpidium scorpioides:-0.00000):0.00000,190361410-Calliergonaceae Scorpidium scorpioides:-0.00000):0.00000,190361411-Calliergonaceae Scorpidium scorpioides:-0.00000):0.00000,190361409-Calliergonaceae Scorpidium scorpioides:-0.00000):0.00000,190361414-Calliergonaceae Scorpidium scorpioides:-0.00000):0.00000,190361412-Calliergonaceae Scorpidium scorpioides:-0.00000):0.00000,190361413-Calliergonaceae Scorpidium scorpioides:-0.00000):0.00133,190361355-Calliergonaceae Scorpidium cossonii:0.00860):0.02120,(((228478837-Hypnaceae Glossadelphus glossoides:0.06403,228478964-Neckeraceae Porotrichum substriatum:0.03893):0.01560,228478856-Neckeraceae Homalia pennatula:0.07517):0.01523,((222103113-Pterigynandraceae Iwatsukiella leucotricha:0.00005,222103114-Pterigynandraceae Iwatsukiella leucotricha:0.00332):0.03833,(56699196-Leskeaceae Pseudoleskeella tectorum:0.02709,228478875-Neckeraceae Isodrepanium lentulum:0.10050):0.00515):0.01151):0.00730):0.01197,((33325249-Leskeaceae Lescuraea patens:0.02666,56785751-Leskeaceae Lescuraea incurvata:0.00853):0.03036,33325248-Leskeaceae Lescuraea incurvata:0.03532):0.02492):0.01810,33325250-Leskeaceae Lescuraea secunda:0.04931):0.00237,(83270154-Lembophyllaceae Isothecium alopecuroides:0.00000,83270155-Lembophyllaceae Isothecium alopecuroides:0.00000):0.07323):0.00471,(((((((((((((((((13516240-Helodiaceae Helodium blandowii:0.06741,((45511578-Leskeaceae Pseudoleskeopsis zippelii:0.03165,228478966-Leskeaceae Pseudoleskeopsis zippelii:0.02691):0.01461,33325251-Leskeaceae Leskea polycarpa:0.03339):0.00152):0.00304,46487166-Leskeaceae Haplocladium angustifolium:0.07055):0.01413,57015194-Leskeaceae Leskeella nervosa:0.03457):0.00538,56785750-Hypnaceae Hypnum recurvatum:0.05580):0.00356,46487168-Myriniaceae Myrinia pulvinata:0.03245):0.00751,33325257-Pterigynandraceae Iwatsukiella leucotricha:0.02422):0.00970,(33325256-Leskeaceae Rigodiadelphus robustus:0.04845,52694772-Leskeaceae Lescuraea mutabilis:0.02529):0.01625):0.00598,46487176-Pterigynandraceae Heterocladium heteropterum:0.07146):0.00968,56699200-Hypnaceae Hypnum procerrimum:0.04934):0.03176,(((((((14279123-Amblystegiaceae Campylium stellatum:0.01136,((50234976-Amblystegiaceae Campylium laxifolium:0.00547,50234977-Amblystegiaceae Campylium protensum:-0.00218):0.00218,50234973-Amblystegiaceae Campylium stellatum:-0.00000):0.02208):0.09235,(228478836-Hypnaceae Glossadelphus baldwinii:0.02364,228478974-Symphyodontaceae Symphyodon imbricatifolius:0.03938):0.01486):0.00858,(238652862-Brachytheciaceae Pseudoscleropodium purum:0.02549,238652853-Brachytheciaceae Plasteurhynchium striatulum:0.01196):0.04539):0.01084,(56699185-Leskeaceae Ptychodium plicatulum:0.03503,56699212-Leskeaceae Lescuraea mutabilis:0.04441):0.01808):0.02851,(((45511584-Leskeaceae Leskea polycarpa:0.01230,45511575-Thuidiaceae Cyrto-hypnum versicolor:0.12133):0.05758,((((((51980724-Lembophyllaceae Isothecium myosuroides:0.00000,(62867450-Lembophyllaceae Isothecium holtii:0.00000,(62867451-Lembophyllaceae Isothecium holtii:0.00000,83270214-Lembophyllaceae Isothecium myosuroides:0.00000):0.00000):0.00000):0.00154,83270217-Lembophyllaceae Isothecium myosuroides var. brachythecioides:0.00153):0.00340,83270212-Lembophyllaceae Isothecium myosuroides var. stoloniferum:0.00642):0.01375,(((((83270173-Lembophyllaceae Isothecium alopecuroides:0.00000,(83270199-Lembophyllaceae Isothecium alopecuroides:0.00000,((83270198-Lembophyllaceae Isothecium alopecuroides:0.00849,83270195-Lembophyllaceae Isothecium alopecuroides:-0.00183):0.00183,(83270197-Lembophyllaceae Isothecium alopecuroides:0.00000,(83270196-Lembophyllaceae Isothecium alopecuroides:0.00000,(83270203-Lembophyllaceae Isothecium alopecuroides:0.00000,(83270204-Lembophyllaceae Isothecium alopecuroides:0.00000,(83270184-Lembophyllaceae Isothecium alopecuroides:0.00000,(83270185-Lembophyllaceae Isothecium alopecuroides:0.00000,(83270188-Lembophyllaceae Isothecium alopecuroides:0.00000,(83270187-Lembophyllaceae Isothecium alopecuroides:0.00000,(83270190-Lembophyllaceae Isothecium alopecuroides:0.00000,(83270189-Lembophyllaceae Isothecium alopecuroides:0.00000,(83270192-Lembophyllaceae Isothecium alopecuroides:0.00000,(83270191-Lembophyllaceae Isothecium alopecuroides:0.00000,(83270193-Lembophyllaceae Isothecium alopecuroides:0.00000,83270194-Lembophyllaceae Isothecium alopecuroides:0.00000):0.00000):0.00000):0.00000):0.00000):0.00000):0.00000):0.00000):0.00000):0.00000):0.00000):0.00000):0.00000):0.00000):0.00000):0.00000):0.00064,83270202-Lembophyllaceae Isothecium alopecuroides:0.00265):0.00103,((83270171-Lembophyllaceae Isothecium alopecuroides:0.00000,(83270172-Lembophyllaceae Isothecium alopecuroides:0.00000,(83270176-Lembophyllaceae Isothecium alopecuroides:0.00000,(83270175-Lembophyllaceae Isothecium alopecuroides:0.00000,((83270174-Lembophyllaceae Isothecium alopecuroides:0.00858,83270186-Lembophyllaceae Isothecium alopecuroides:-0.00192):0.00192,(83270181-Lembophyllaceae Isothecium alopecuroides:0.00000,(83270182-Lembophyllaceae Isothecium alopecuroides:0.00000,83270183-Lembophyllaceae Isothecium alopecuroides:0.00000):0.00000):0.00000):0.00000):0.00000):0.00000):0.00000):0.00077,83270207-Lembophyllaceae Isothecium alopecuroides:0.00255):0.00149):0.00233,83270179-Lembophyllaceae Isothecium alopecuroides:0.00413):0.00240,83270201-Lembophyllaceae Isothecium alopecuroides:0.00725):0.01828):0.00832,228478889-Neckeraceae Neckera complanata:0.06397):0.01133,(228478853-Neckeraceae Himantocladium plumula:0.09836,228478954-Neckeraceae Pinnatella minuta:0.09354):0.00603):0.00607):0.01639,228478995-Hypnaceae Tripterocladium leucocladulum:0.03106):0.07095):0.00434,(27448258-Brachytheciaceae Squamidium brasiliense:0.12997,(((((((50980397-Brachytheciaceae Brachythecium salebrosum:-0.00489,37726208-Brachytheciaceae Brachythecium erythrorrhizon:0.00489):0.00588,37726207-Brachytheciaceae Brachythecium laetum:0.00553):0.00188,95113926-Brachytheciaceae Brachythecium garovaglioides:-0.00186):0.00968,95113925-Brachytheciaceae Brachythecium kuroishicum:0.00675):0.00569,37726203-Brachytheciaceae Brachythecium mildeanum:0.00677):0.00556,37726209-Brachytheciaceae Brachythecium turgidum:0.00064):0.02759,(((((33323649-Brachytheciaceae Brachythecium geheebii:0.02200,((33323652-Brachytheciaceae Brachythecium udum:0.00929,222103165-Brachytheciaceae Brachythecium salebrosum:-0.00323):0.00323,222103164-Brachytheciaceae Brachythecium salebrosum:0.00000):0.00269):0.00498,(95113929-Brachytheciaceae Brachythecium salebrosum:0.00000,95113931-Brachytheciaceae Brachythecium salebrosum:0.00000):0.00663):0.01689,95113927-Brachytheciaceae Brachythecium auriculatum:0.03037):0.01323,(190133773-Brachytheciaceae Sciuro-hypnum reflexum:0.00573,190133761-Brachytheciaceae Sciuro-hypnum reflexum:0.00328):0.02019):0.00310,83270158-Lembophyllaceae Isothecium myosuroides:0.05149):0.01518):0.00522):0.08241):0.04546,56785746-Leskeaceae Leptopterigynandrum austro-alpinum:0.25587):0.00615):0.04597,((((13516241-Hylocomiaceae Neodolichomitra yunnanensis:0.00000,(13516242-Hylocomiaceae Neodolichomitra yunnanensis:0.00000,(13516243-Hylocomiaceae Neodolichomitra yunnanensis:0.00000,(5764075-Hylocomiaceae Neodolichomitra yunnanensis:0.00000,10334664-Hylocomiaceae Neodolichomitra yunnanensis:0.00000):0.00000):0.00000):0.00000):0.05173,110628920-Neckeraceae Dolichomitra cymbifolia:0.04677):0.03037,5764070-Hylocomiaceae Hylocomium splendens:0.08100):0.01845,(((((13516230-Hylocomiaceae Pleurozium schreberi:0.00000,(13516231-Hylocomiaceae Pleurozium schreberi:0.00000,(13516232-Hylocomiaceae Pleurozium schreberi:0.00000,(13516228-Hylocomiaceae Pleurozium schreberi:0.00000,(13516229-Hylocomiaceae Pleurozium schreberi:0.00000,10334665-Hylocomiaceae Pleurozium schreberi:0.00000):0.00000):0.00000):0.00000):0.00000):0.11337,219936736-Rhytidiaceae Rhytidium rugosum:0.07535):0.00389,(228478851-Neckeraceae Himantocladium cyclophyllum:0.07408,56699195-Leskeaceae Pseudoleskeella serpentinensis:0.02552):0.02182):0.00704,((22656479-Neckeraceae Neckera complanata:0.06261,(228478891-Neckeraceae Neckera crispa:0.02932,228478925-Neckeraceae Neckera intermedia:0.00927):0.01074):0.00898,(22656480-Neckeraceae Neckera crispa:0.02260,62132375-Neckeraceae Neckera crispa:0.04658):0.03972):0.03202):0.02336,228478881-Amblystegiaceae Limbella tricostata:0.05015):0.00877):0.00567):0.00815,((((14279120-Amblystegiaceae Sanionia uncinata:0.00000,222103109-Amblystegiaceae Sanionia uncinata:0.00000):0.00185,222103108-Amblystegiaceae Sanionia uncinata:0.01469):0.02737,56699207-Amblystegiaceae Hygrohypnum polare:0.01769):0.02491,(56699197-Leskeaceae Pseudoleskeopsis zippelii:0.02224,56785743-Leskeaceae Pseudoleskeopsis imbricata:0.00100):0.04433):0.00588):0.01989,(((14279106-Amblystegiaceae Campylium halleri:0.02365,11067062-Amblystegiaceae Hygrohypnum montanum:0.01121):0.03468,((27448263-Meteoriaceae Lepyrodontopsis trichophylla:0.09959,(11067056-Hypnaceae Platygyrium repens:0.13296,11067057-Hypnaceae Caribaeohypnum polypterum:0.12089):0.02042):0.01301,46487908-Myriniaceae Myrinia rotundifolia:0.02801):0.00477):0.03173,56785745-Amblystegiaceae Campylophyllum halleri:0.07409):0.03080):0.01081,(((((14279112-Calliergonaceae Scorpidium revolvens:0.00000,14279113-Calliergonaceae Scorpidium revolvens:0.00000):0.00362,190361445-Calliergonaceae Scorpidium revolvens:-0.00006):0.00006,(14279119-Calliergonaceae Scorpidium revolvens:0.00000,(190361443-Calliergonaceae Scorpidium revolvens:0.00000,190361444-Calliergonaceae Scorpidium revolvens:0.00000):0.00000):0.00000):0.03612,(((109501372-Neckeraceae Thamnobryum pandum:0.02668,109501397-Neckeraceae Homalia trichomanoides:0.04636):0.01093,27448249-Lembophyllaceae Neobarbella comes:0.09562):0.00907,172046484-Neckeraceae Thamnobryum maderense:0.04722):0.02594):0.01113,13509277-Anomodontaceae Anomodon attenuatus:0.15055):0.00591):0.00334,(33325253-Leskeaceae Lindbergia duthiei:0.03640,56785742-Leskeaceae Mamillariella geniculata:0.02423):0.03953):0.00719,((((((((((30088610-Leskeaceae Claopodium whippleanum:0.00366,((30088605-Leskeaceae Claopodium whippleanum:0.00000,(30088615-Leskeaceae Claopodium whippleanum:0.00000,30088611-Leskeaceae Claopodium whippleanum:0.00000):0.00000):0.00227,30088618-Leskeaceae Claopodium whippleanum:0.00069):0.00373):0.00437,(30088609-Leskeaceae Claopodium whippleanum:-0.00000,(30088604-Leskeaceae Claopodium whippleanum:-0.00001,(((((30088602-Leskeaceae Claopodium whippleanum:0.00027,30088614-Leskeaceae Claopodium whippleanum:-0.00027):0.00014,30088612-Leskeaceae Claopodium whippleanum:-0.00014):0.00007,30088616-Leskeaceae Claopodium whippleanum:-0.00007):0.00003,30088601-Leskeaceae Claopodium whippleanum:-0.00003):0.00002,30088603-Leskeaceae Claopodium whippleanum:-0.00002):0.00001):0.00000):0.00461):0.00390,30088607-Leskeaceae Claopodium whippleanum:0.00424):0.00088,30088613-Leskeaceae Claopodium whippleanum:0.01000):0.00304,30088617-Leskeaceae Claopodium whippleanum:0.00705):0.00752,(30088608-Leskeaceae Claopodium whippleanum:0.02399,30088606-Leskeaceae Claopodium whippleanum:0.05489):0.02165):0.03428,56699198-Leskeaceae Claopodium crispifolium:0.03769):0.01854,228478805-Hypnaceae Andoa berthelotiana:0.11608):0.01386,((31295745-Neckeraceae Porotrichodendron superbum:-0.00001,228478958-Neckeraceae Porotrichodendron superbum:0.00001):0.02489,31295746-Neckeraceae Porotrichodendron robustum:0.02119):0.03425):0.00277,((((228478814-Leptodontaceae Caduciella guangdongensis:0.01090,228478950-Neckeraceae Pinnatella anacamptolepis:0.02051):0.00831,228478955-Neckeraceae Pinnatella mucronata:0.04696):0.00568,(((228478975-Leptodontaceae Taiwanobryum robustum:0.00295,228478976-Leptodontaceae Taiwanobryum speciosum:0.00638):0.03075,228478890-Neckeraceae Neckera crenulata:0.01981):0.00580,228478972-Neckeraceae Shevockia inunctocarpa:0.03698):0.00626):0.04417,(((((228478949-Neckeraceae Pinnatella ambigua:0.00808,228478948-Neckeraceae Pinnatella alopecuroides:0.00077):0.00574,228478956-Neckeraceae Pinnatella taiwanensis:0.01087):0.00949,228478953-Neckeraceae Pinnatella makinoi:0.04764):0.01484,228478952-Neckeraceae Pinnatella kuehliana:0.02849):0.02521,228478951-Neckeraceae Pinnatella foreauana:0.04058):0.01831):0.03773):0.00776):0.00936,(((((((13509383-Rhytidiaceae Rhytidium rugosum:0.00000,13509384-Rhytidiaceae Rhytidium rugosum:0.00000):0.00003,219936734-Rhytidiaceae Rhytidium rugosum:-0.00003):0.01920,10334663-Rhytidiaceae Rhytidium rugosum:0.02579):0.01305,(219936735-Rhytidiaceae Rhytidium rugosum:-0.00017,11067059-Rhytidiaceae Rhytidium rugosum:0.00017):0.01934):0.01832,56699189-Amblystegiaceae Hygrohypnum alpestre:0.02453):0.02507,(((45511583-Leskeaceae Lescuraea incurvata:0.01206,(222103135-Rhytidiaceae Rhytidium rugosum:0.00000,222103136-Rhytidiaceae Rhytidium rugosum:0.00000):0.01392):0.01202,56699208-Amblystegiaceae Hygrohypnum cochlearifolium:0.01680):0.00454,((33325254-Leskeaceae Pseudoleskeella catenulata:0.00725,56699204-Leskeaceae Pseudoleskeella papillosa:0.01262):0.01394,33325247-Leskeaceae Lescuraea radicosa:0.02419):0.00862):0.01384):0.01380,((56699183-Leskeaceae Lindbergia brachyptera:0.00000,228478882-Leskeaceae Lindbergia brachyptera:0.00000):0.06793,(((((45511577-Helodiaceae Actinothuidium hookeri:0.01893,(45511576-Thuidiaceae Rauiella fujisana:0.00883,(11067060-Thuidiaceae Abietinella abietina:0.00000,16541423-Thuidiaceae Abietinella abietina:0.00000):0.00470):0.01595):0.01781,228478811-Thuidiaceae Boulaya mittenii:0.16115):0.01340,((222103168-Entodontaceae Entodon flavescens:0.00000,222103169-Entodontaceae Entodon flavescens:0.00000):0.09583,((56699188-Hypnaceae Hypnum plumaeforme:0.09292,56699210-Amblystegiaceae Hygrohypnum eugyrium:0.11055):0.03093,255116273-Hylocomiaceae Leptocladiella delicatula:0.03612):0.01940):0.01112):0.02287,228478968-Pterobryaceae Pterobryopsis hoehnelii:0.12653):0.00435,(((((((((((13516234-Entodontaceae Entodon seductrix:0.01963,10334516-Entodontaceae Entodon seductrix:0.00803):0.05847,(14279111-Amblystegiaceae Hygrohypnum smithii:0.03600,13509392-Thuidiaceae Thuidium cymbifolium:0.03661):0.00912):0.02441,13509381-Hylocomiaceae Rhytidiopsis robusta:0.04965):0.03862,(((((16554897-Neckeraceae Thamnobryum maderense:0.00000,16554898-Neckeraceae Thamnobryum maderense:0.00000):0.03795,16554895-Neckeraceae Thamnobryum alopecurum:0.04233):0.00433,16554891-Neckeraceae Thamnobryum alopecurum:0.00344):0.00345,16554893-Neckeraceae Thamnobryum alopecurum:0.02518):0.01428,16554892-Neckeraceae Thamnobryum alopecurum:0.00991):0.02520):0.01191,(((184161553-Echinodiaceae Echinodium hispidum:0.01667,184161551-Echinodiaceae Echinodium hispidum:-0.01667):0.01707,(184161549-Echinodiaceae Echinodium prolixum:0.00376,(184161548-Echinodiaceae Echinodium prolixum:0.00000,184161547-Echinodiaceae Echinodium prolixum:0.00000):0.00887):0.03834):0.01053,184161552-Echinodiaceae Echinodium hispidum:0.00309):0.00243):0.03099,(((((((((33332571-Neckeraceae Homalia besseri:0.00324,228478823-Neckeraceae Cryptoleptodon pluvinii:0.00622):0.01953,((228478833-Leptodontaceae Forsstroemia producta:0.01257,(((((228478924-Neckeraceae Neckera hymenodonta:0.00326,228478888-Neckeraceae Neckera brownii:0.00291):0.00136,228478932-Neckeraceae Neckera scabridens:0.00173):0.00089,228478926-Neckeraceae Neckera jamesonii:0.00493):0.00210,228478933-Neckeraceae Neckera submacrocarpa:0.00188):0.00399,228478935-Neckeraceae Neckera valentiniana:0.00580):0.00639):0.00416,(109501365-Neckeraceae Neckera polyclada:-0.00056,228478937-Neckeraceae Neckera yezoana:0.00056):0.01351):0.00346):0.00617,(((228478834-Leptodontaceae Forsstroemia trichomitria:0.02895,228478922-Neckeraceae Neckera goughiana:0.01857):0.00481,(11067066-Neckeraceae Neckera douglasii:0.01106,228478921-Neckeraceae Neckera douglasii:-0.00135):0.01848):0.00475,228478934-Neckeraceae Neckera urnigera:0.01154):0.01718):0.00574,((187762911-Neckeraceae Neckera platyantha:0.01353,187762910-Neckeraceae Neckera pennata:0.02694):0.04970,228478931-Neckeraceae Neckera remota:0.00263):0.01707):0.00846,(66737240-Leptodontaceae Forsstroemia trichomitria:0.03476,228478887-Neckeraceae Neckera besseri:0.03179):0.00878):0.02237,((((228478824-Neckeraceae Curvicladium kurzii:0.01133,228478923-Neckeraceae Neckera himalayana:0.01170):0.00912,228478930-Neckeraceae Neckera polyclada:0.02765):0.00267,((((228478862-Neckeraceae Homaliodendron flabellatum:0.00157,(228478866-Neckeraceae Homaliodendron scalpellifolium:0.01066,110628921-Neckeraceae Homaliodendron crassinervium:-0.00124):0.00281):0.00316,228478863-Neckeraceae Homaliodendron flabellatum:0.00638):0.00685,228478928-Neckeraceae Neckera neckeroides:0.00731):0.01493,228478962-Neckeraceae Porotrichum fruticosum:0.01838):0.00671):0.00239,228478855-Neckeraceae Homalia lusitanica:0.02969):0.00365):0.00135,228478857-Neckeraceae Homalia trichomanoides:0.03164):0.00284,((228478825-Hypnaceae Dacryophyllum falcifolium:0.02564,(228478991-Neckeraceae Thamnobryum tumidicaule:0.00345,(228478993-Neckeraceae Touwia laticostata:0.00000,(228478985-Neckeraceae Thamnobryum negrosense:0.00729,228478980-Neckeraceae Thamnobryum ellipticum:-0.00087):0.00087):0.01303):0.00437):0.00475,(((((228478841-Neckeraceae Handeliobryum sikkimense:0.03088,228478943-Neckeraceae Neckeropsis nitidula:0.00034):0.03065,(228478870-Neckeraceae Hydrocryphaea wardii:0.04930,228478936-Neckeraceae Neckera warburgii:0.02817):0.00689):0.02319,((228478987-Neckeraceae Thamnobryum pumilum:-0.00101,228478986-Neckeraceae Thamnobryum pandum:0.00721):0.00244,228478981-Neckeraceae Thamnobryum fasciculatum:0.00169):0.01461):0.00320,228478961-Neckeraceae Porotrichum frahmii:0.01416):0.00517,(((228478990-Neckeraceae Thamnobryum subserratum:0.00693,(83270146-Lembophyllaceae Isothecium alopecuroides:0.00000,(83270150-Lembophyllaceae Isothecium alopecuroides:0.00000,83270152-Lembophyllaceae Isothecium alopecuroides:0.00000):0.00000):0.00254):0.00392,228478983-Neckeraceae Thamnobryum maderense:-0.00049):0.00261,228478960-Neckeraceae Porotrichum bigelovii:0.01993):0.00320):0.00735):0.00132):0.00421,(228478963-Neckeraceae Porotrichum madagassum:0.00147,228478957-Neckeraceae Porotrichodendron robustum:0.00137):0.02034):0.00436):0.00209,((((((((27448257-Lembophyllaceae Isothecium alopecuroides:0.01880,228478847-Pterigynandraceae Heterocladium heteropterum:0.04176):0.00821,(228478848-Pterigynandraceae Heterocladium macounii:0.00439,56699203-Pterigynandraceae Heterocladium macounii:0.00184):0.01511):0.00300,228478813-Neckeraceae Bryolawtonia vancouveriensis:0.04307):0.00331,31295742-Neckeraceae Dolichomitra cymbifolia:0.02723):0.01139,56699186-Anomodontaceae Anomodon longifolius:0.03191):0.00919,(((31295730-Rigodiaceae Rigodium toxarion:0.02663,83270210-Lembophyllaceae Isothecium subdiversiforme:0.05192):0.00141,83270211-Lembophyllaceae Isothecium cristatum:0.01112):0.00124,((((83270165-Lembophyllaceae Isothecium alopecuroides:0.00000,(83270166-Lembophyllaceae Isothecium alopecuroides:0.00000,(83270163-Lembophyllaceae Isothecium alopecuroides:0.00000,(83270164-Lembophyllaceae Isothecium alopecuroides:0.00000,(83270169-Lembophyllaceae Isothecium alopecuroides:0.00000,(83270167-Lembophyllaceae Isothecium alopecuroides:0.00000,83270161-Lembophyllaceae Isothecium alopecuroides:0.00000):0.00000):0.00000):0.00000):0.00000):0.00000):0.00583,((83270170-Lembophyllaceae Isothecium alopecuroides:0.03602,83270168-Lembophyllaceae Isothecium alopecuroides:0.00529):0.00400,(83270162-Lembophyllaceae Isothecium alopecuroides:0.00668,83270206-Lembophyllaceae Isothecium alopecuroides:0.01671):0.00215):0.00464):0.00252,83270160-Lembophyllaceae Isothecium algarvicum:0.01767):0.00164,((((83270159-Lembophyllaceae Isothecium algarvicum:0.00634,(83270200-Lembophyllaceae Isothecium alopecuroides:0.00000,83270205-Lembophyllaceae Isothecium alopecuroides:0.00000):0.00626):0.05501,83270208-Lembophyllaceae Isothecium alopecuroides:-0.03877):0.05920,83270178-Lembophyllaceae Isothecium alopecuroides:-0.00114):0.00114,(83270177-Lembophyllaceae Isothecium alopecuroides:0.00000,83270180-Lembophyllaceae Isothecium alopecuroides:0.00000):-0.00000):0.00745):0.00388):0.01891):0.01033,(((228478849-Pterigynandraceae Heterocladium procurrens:0.00266,(228478846-Pterigynandraceae Heterocladium dimorphum:0.00000,56699191-Pterigynandraceae Heterocladium dimorphum:0.00000):0.00051):0.00786,56699202-Pterigynandraceae Heterocladium procurrens:0.01659):0.01241,228478854-Neckeraceae Homalia glabella:0.00863):0.00441):0.00280,228478959-Neckeraceae Porotrichopsis flacca:0.03193):0.00473):0.00679,(31295727-Meteoriaceae Cryphaeophilum molle:0.05730,(33333380-Cryphaeaceae Cryphaea heteromalla:0.03477,228478821-Cryphaeaceae Cryphaea amurensis:0.02031):0.02329):0.03194):0.00880,(((((((45511581-Anomodontaceae Haplohymenium triste:0.01912,228478842-Anomodontaceae Haplohymenium longinerve:0.01215):0.00337,(228478844-Anomodontaceae Haplohymenium triste:0.01283,228478843-Anomodontaceae Haplohymenium pseudotriste:0.02144):0.01057):0.01999,(228478828-Neckeraceae Dixonia thamnioides:0.01986,228478809-Neckeraceae Baldwiniella kealeensis:0.05066):0.01120):0.00496,(11067064-Amblystegiaceae Conardia compacta:0.00000,11067063-Amblystegiaceae Drepanocladus polygamus:0.00000):0.06464):0.00397,((((33325258-Leskeaceae Leptopterigynandrum austro-alpinum:0.00498,228478879-Leskeaceae Leptopterigynandrum sp. Koponen 46079:0.01811):0.02285,(228478838-Hypnaceae Glossadelphus ogatae:0.02780,66737236-Hypnaceae Glossadelphus ogatae:0.00305):0.02793):0.00533,((66737235-Hypnaceae Taxiphyllum wissgrillii:-0.00031,117306782-Hypnaceae Taxiphyllum taxirameum:0.03525):0.00400,228478977-Hypnaceae Taxiphyllum aomoriense:0.00295):0.01391):0.03306,228478826-Cryphaeaceae Dendroalsia abietina:0.09880):0.00976):0.00501,(45511580-Anomodontaceae Anomodon abbreviatus:0.03129,(222103170-Anomodontaceae Anomodon minor:0.01112,228478807-Anomodontaceae Anomodon viticulosus:0.02604):0.00569):0.01578):0.00774,(228478860-Neckeraceae Homaliadelphus targionianus:0.01722,228478886-Leskeaceae Miyabea rotundifolia:0.02341):0.01864):0.00621):0.00660,((145388564-Calliergonaceae Hamatocaulis vernicosus:-0.00000,(145388560-Calliergonaceae Hamatocaulis vernicosus:-0.00000,(145388558-Calliergonaceae Hamatocaulis vernicosus:-0.00000,(145388559-Calliergonaceae Hamatocaulis vernicosus:-0.00000,((((((((((89212872-Calliergonaceae Hamatocaulis vernicosus:0.00000,(89212871-Calliergonaceae Hamatocaulis vernicosus:0.00000,(89212903-Calliergonaceae Hamatocaulis vernicosus:0.00000,(89212904-Calliergonaceae Hamatocaulis vernicosus:0.00000,(89212901-Calliergonaceae Hamatocaulis vernicosus:0.00000,89212902-Calliergonaceae Hamatocaulis vernicosus:0.00000):0.00000):0.00000):0.00000):0.00000):0.00000,(89212905-Calliergonaceae Hamatocaulis vernicosus:-0.00109,145388568-Calliergonaceae Hamatocaulis vernicosus:0.00439):0.00109):0.00082,145388579-Calliergonaceae Hamatocaulis vernicosus:-0.00082):0.00041,145388580-Calliergonaceae Hamatocaulis vernicosus:-0.00041):0.00021,145388575-Calliergonaceae Hamatocaulis vernicosus:-0.00021):0.00010,145388565-Calliergonaceae Hamatocaulis vernicosus:-0.00010):0.00005,145388566-Calliergonaceae Hamatocaulis vernicosus:-0.00005):0.00003,145388569-Calliergonaceae Hamatocaulis vernicosus:-0.00003):0.00001,145388571-Calliergonaceae Hamatocaulis vernicosus:-0.00001):0.00001,145388573-Calliergonaceae Hamatocaulis vernicosus:-0.00001):0.00000):0.00000):0.00000):0.00000):0.01170,(145388563-Calliergonaceae Hamatocaulis vernicosus:-0.00000,(145388562-Calliergonaceae Hamatocaulis vernicosus:-0.00000,(145388556-Calliergonaceae Hamatocaulis vernicosus:-0.00000,(145388557-Calliergonaceae Hamatocaulis vernicosus:-0.00000,(145388555-Calliergonaceae Hamatocaulis vernicosus:-0.00000,(145388561-Calliergonaceae Hamatocaulis vernicosus:-0.00000,(145388552-Calliergonaceae Hamatocaulis vernicosus:-0.00000,(145388551-Calliergonaceae Hamatocaulis vernicosus:-0.00000,(145388554-Calliergonaceae Hamatocaulis vernicosus:-0.00000,(145388553-Calliergonaceae Hamatocaulis vernicosus:-0.00000,(145388547-Calliergonaceae Hamatocaulis vernicosus:-0.00000,(145388548-Calliergonaceae Hamatocaulis vernicosus:-0.00000,(145388549-Calliergonaceae Hamatocaulis vernicosus:-0.00000,(145388550-Calliergonaceae Hamatocaulis vernicosus:-0.00000,(145388546-Calliergonaceae Hamatocaulis vernicosus:-0.00000,(((((((((89212879-Calliergonaceae Hamatocaulis vernicosus:0.00000,(89212877-Calliergonaceae Hamatocaulis vernicosus:0.00000,(89212878-Calliergonaceae Hamatocaulis vernicosus:0.00000,(89212875-Calliergonaceae Hamatocaulis vernicosus:0.00000,(89212876-Calliergonaceae Hamatocaulis vernicosus:0.00000,(89212874-Calliergonaceae Hamatocaulis vernicosus:0.00000,(89212873-Calliergonaceae Hamatocaulis vernicosus:0.00000,(89212890-Calliergonaceae Hamatocaulis vernicosus:0.00000,(89212891-Calliergonaceae Hamatocaulis vernicosus:0.00000,(89212892-Calliergonaceae Hamatocaulis vernicosus:0.00000,(89212893-Calliergonaceae Hamatocaulis vernicosus:0.00000,(89212898-Calliergonaceae Hamatocaulis vernicosus:0.00000,(89212899-Calliergonaceae Hamatocaulis vernicosus:0.00000,(89212894-Calliergonaceae Hamatocaulis vernicosus:0.00000,(89212895-Calliergonaceae Hamatocaulis vernicosus:0.00000,(89212896-Calliergonaceae Hamatocaulis vernicosus:0.00000,(89212897-Calliergonaceae Hamatocaulis vernicosus:0.00000,(89212900-Calliergonaceae Hamatocaulis vernicosus:0.00000,(89212907-Calliergonaceae Hamatocaulis vernicosus:0.00000,(89212908-Calliergonaceae Hamatocaulis vernicosus:0.00000,(89212906-Calliergonaceae Hamatocaulis vernicosus:0.00000,(89212884-Calliergonaceae Hamatocaulis vernicosus:0.00000,(89212883-Calliergonaceae Hamatocaulis vernicosus:0.00000,(89212886-Calliergonaceae Hamatocaulis vernicosus:0.00000,(89212885-Calliergonaceae Hamatocaulis vernicosus:0.00000,(89212888-Calliergonaceae Hamatocaulis vernicosus:0.00000,(89212887-Calliergonaceae Hamatocaulis vernicosus:0.00000,(89212889-Calliergonaceae Hamatocaulis vernicosus:0.00000,(89212880-Calliergonaceae Hamatocaulis vernicosus:0.00000,(89212882-Calliergonaceae Hamatocaulis vernicosus:0.00000,89212881-Calliergonaceae Hamatocaulis vernicosus:0.00000):0.00000):0.00000):0.00000):0.00000):0.00000):0.00000):0.00000):0.00000):0.00000):0.00000):0.00000):0.00000):0.00000):0.00000):0.00000):0.00000):0.00000):0.00000):0.00000):0.00000):0.00000):0.00000):0.00000):0.00000):0.00000):0.00000):0.00000):0.00000):0.00000):0.00024,23928420-Calliergonaceae Hamatocaulis vernicosus:-0.00024):0.00012,145388577-Calliergonaceae Hamatocaulis vernicosus:-0.00012):0.00006,145388578-Calliergonaceae Hamatocaulis vernicosus:-0.00006):0.00003,145388576-Calliergonaceae Hamatocaulis vernicosus:-0.00003):0.00002,145388567-Calliergonaceae Hamatocaulis vernicosus:-0.00002):0.00001,145388570-Calliergonaceae Hamatocaulis vernicosus:-0.00001):0.00000,145388572-Calliergonaceae Hamatocaulis vernicosus:-0.00000):0.00000,145388574-Calliergonaceae Hamatocaulis vernicosus:-0.00000):0.00000):0.00000):0.00000):0.00000):0.00000):0.00000):0.00000):0.00000):0.00000):0.00000):0.00000):0.00000):0.00000):0.00000):0.00000):0.00146):0.06753):-0.00171,(((14279110-Amblystegiaceae Hygrohypnum ochraceum:0.00368,56699187-Amblystegiaceae Hygrohypnum duriusculum:-0.00044):0.03185,(((((45511579-Anomodontaceae Herpetineuron toccoae:0.03092,228478845-Anomodontaceae Herpetineuron toccoae:-0.00406):0.03422,15384772-Anomodontaceae Herpetineuron toccoae:0.03172):0.05389,(56699205-Hypnaceae Callicladium haldanianum:0.05913,11067072-Amblystegiaceae Limbella pachyloma:0.02560):0.03405):0.01288,((222103166-Hylocomiaceae Pleurozium schreberi:0.00000,222103167-Hylocomiaceae Pleurozium schreberi:0.00000):0.02877,66737237-Pleuroziopsidaceae Pleuroziopsis ruthenica:0.04981):0.01325):0.00928,(222103158-Climaciaceae Climacium japonicum:0.04482,222103159-Climaciaceae Climacium japonicum:0.01688):0.05564):0.02292):0.00746,(88861901-Calliergonaceae Scorpidium cossonii:0.00722,(190361338-Calliergonaceae Scorpidium cossonii:-0.00007,((190361364-Calliergonaceae Scorpidium cossonii:-0.00000,(190361351-Calliergonaceae Scorpidium cossonii:-0.00001,((88861846-Calliergonaceae Scorpidium cossonii:0.00000,(88861863-Calliergonaceae Scorpidium cossonii:0.00000,(88861913-Calliergonaceae Scorpidium cossonii:0.00000,(88861902-Calliergonaceae Scorpidium cossonii:0.00000,(88861887-Calliergonaceae Scorpidium cossonii:0.00000,(88861888-Calliergonaceae Scorpidium cossonii:0.00000,88861882-Calliergonaceae Scorpidium cossonii:0.00000):0.00000):0.00000):0.00000):0.00000):0.00000):0.00002,190361345-Calliergonaceae Scorpidium cossonii:-0.00002):0.00001):0.00000):0.00000,(190361341-Calliergonaceae Scorpidium cossonii:0.00166,((((88861925-Calliergonaceae Scorpidium cossonii:0.00675,(((89112586-Calliergonaceae Scorpidium scorpioides:0.00067,190361433-Calliergonaceae Scorpidium scorpioides:-0.00067):0.00033,190361395-Calliergonaceae Scorpidium scorpioides:-0.00033):0.00017,190361419-Calliergonaceae Scorpidium scorpioides:-0.00017):0.00333):0.00023,(190361325-Calliergonaceae Scorpidium cossonii:0.00000,190361323-Calliergonaceae Scorpidium cossonii:0.00000):0.00002):0.00185,(190361372-Calliergonaceae Scorpidium cossonii:0.00000,190361328-Calliergonaceae Scorpidium cossonii:0.00000):0.00471):0.00439,(190361333-Calliergonaceae Scorpidium cossonii:-0.00002,((88861927-Calliergonaceae Scorpidium cossonii:0.00000,(88861928-Calliergonaceae Scorpidium cossonii:0.00000,(88861929-Calliergonaceae Scorpidium cossonii:0.00000,(88861930-Calliergonaceae Scorpidium cossonii:0.00000,(88861931-Calliergonaceae Scorpidium cossonii:0.00000,(88861932-Calliergonaceae Scorpidium cossonii:0.00000,(88861924-Calliergonaceae Scorpidium cossonii:0.00000,(88861923-Calliergonaceae Scorpidium cossonii:0.00000,(88861916-Calliergonaceae Scorpidium cossonii:0.00000,(88861917-Calliergonaceae Scorpidium cossonii:0.00000,(88861914-Calliergonaceae Scorpidium cossonii:0.00000,(88861915-Calliergonaceae Scorpidium cossonii:0.00000,(88861920-Calliergonaceae Scorpidium cossonii:0.00000,(88861921-Calliergonaceae Scorpidium cossonii:0.00000,(88861918-Calliergonaceae Scorpidium cossonii:0.00000,(88861919-Calliergonaceae Scorpidium cossonii:0.00000,(190361378-Calliergonaceae Scorpidium cossonii:0.00000,(190361376-Calliergonaceae Scorpidium cossonii:0.00000,(190361377-Calliergonaceae Scorpidium cossonii:0.00000,(190361374-Calliergonaceae Scorpidium cossonii:0.00000,(190361375-Calliergonaceae Scorpidium cossonii:0.00000,(190361373-Calliergonaceae Scorpidium cossonii:0.00000,(190361370-Calliergonaceae Scorpidium cossonii:0.00000,(190361371-Calliergonaceae Scorpidium cossonii:0.00000,(190361369-Calliergonaceae Scorpidium cossonii:0.00000,(190361379-Calliergonaceae Scorpidium cossonii:0.00000,(190361380-Calliergonaceae Scorpidium cossonii:0.00000,(190361381-Calliergonaceae Scorpidium cossonii:0.00000,(190361361-Calliergonaceae Scorpidium cossonii:0.00000,(190361362-Calliergonaceae Scorpidium cossonii:0.00000,(190361363-Calliergonaceae Scorpidium cossonii:0.00000,(190361365-Calliergonaceae Scorpidium cossonii:0.00000,(190361366-Calliergonaceae Scorpidium cossonii:0.00000,(190361367-Calliergonaceae Scorpidium cossonii:0.00000,(190361368-Calliergonaceae Scorpidium cossonii:0.00000,(190361359-Calliergonaceae Scorpidium cossonii:0.00000,(190361360-Calliergonaceae Scorpidium cossonii:0.00000,(190361352-Calliergonaceae Scorpidium cossonii:0.00000,(190361350-Calliergonaceae Scorpidium cossonii:0.00000,(190361349-Calliergonaceae Scorpidium cossonii:0.00000,(88861861-Calliergonaceae Scorpidium cossonii:0.00000,(88861859-Calliergonaceae Scorpidium cossonii:0.00000,(88861860-Calliergonaceae Scorpidium cossonii:0.00000,(190361357-Calliergonaceae Scorpidium cossonii:0.00000,(190361358-Calliergonaceae Scorpidium cossonii:0.00000,(190361356-Calliergonaceae Scorpidium cossonii:0.00000,(190361353-Calliergonaceae Scorpidium cossonii:0.00000,((190361354-Calliergonaceae Scorpidium cossonii:0.00329,190361329-Calliergonaceae Scorpidium cossonii:-0.00002):0.00002,(88861843-Calliergonaceae Scorpidium cossonii:0.00000,(88861847-Calliergonaceae Scorpidium cossonii:0.00000,(88861845-Calliergonaceae Scorpidium cossonii:0.00000,(88861844-Calliergonaceae Scorpidium cossonii:0.00000,(88861848-Calliergonaceae Scorpidium cossonii:0.00000,(88861849-Calliergonaceae Scorpidium cossonii:0.00000,(88861850-Calliergonaceae Scorpidium cossonii:0.00000,(88861851-Calliergonaceae Scorpidium cossonii:0.00000,(88861852-Calliergonaceae Scorpidium cossonii:0.00000,(88861854-Calliergonaceae Scorpidium cossonii:0.00000,(88861853-Calliergonaceae Scorpidium cossonii:0.00000,(88861856-Calliergonaceae Scorpidium cossonii:0.00000,(88861855-Calliergonaceae Scorpidium cossonii:0.00000,(88861858-Calliergonaceae Scorpidium cossonii:0.00000,(88861857-Calliergonaceae Scorpidium cossonii:0.00000,(190361322-Calliergonaceae Scorpidium cossonii:0.00000,(190361321-Calliergonaceae Scorpidium cossonii:0.00000,(190361320-Calliergonaceae Scorpidium cossonii:0.00000,(190361319-Calliergonaceae Scorpidium cossonii:0.00000,(190361326-Calliergonaceae Scorpidium cossonii:0.00000,(190361324-Calliergonaceae Scorpidium cossonii:0.00000,(190361327-Calliergonaceae Scorpidium cossonii:0.00000,(88861862-Calliergonaceae Scorpidium cossonii:0.00000,(88861866-Calliergonaceae Scorpidium cossonii:0.00000,(88861865-Calliergonaceae Scorpidium cossonii:0.00000,(88861864-Calliergonaceae Scorpidium cossonii:0.00000,(88861870-Calliergonaceae Scorpidium cossonii:0.00000,(88861869-Calliergonaceae Scorpidium cossonii:0.00000,(88861868-Calliergonaceae Scorpidium cossonii:0.00000,(88861867-Calliergonaceae Scorpidium cossonii:0.00000,(88861871-Calliergonaceae Scorpidium cossonii:0.00000,(190361348-Calliergonaceae Scorpidium cossonii:0.00000,(190361347-Calliergonaceae Scorpidium cossonii:0.00000,(190361346-Calliergonaceae Scorpidium cossonii:0.00000,(190361344-Calliergonaceae Scorpidium cossonii:0.00000,(190361343-Calliergonaceae Scorpidium cossonii:0.00000,(190361342-Calliergonaceae Scorpidium cossonii:0.00000,(190361340-Calliergonaceae Scorpidium cossonii:0.00000,(190361339-Calliergonaceae Scorpidium cossonii:0.00000,(190361336-Calliergonaceae Scorpidium cossonii:0.00000,(190361335-Calliergonaceae Scorpidium cossonii:0.00000,(190361337-Calliergonaceae Scorpidium cossonii:0.00000,(190361331-Calliergonaceae Scorpidium cossonii:0.00000,(190361330-Calliergonaceae Scorpidium cossonii:0.00000,(190361334-Calliergonaceae Scorpidium cossonii:0.00000,(88861912-Calliergonaceae Scorpidium cossonii:0.00000,(88861911-Calliergonaceae Scorpidium cossonii:0.00000,(88861905-Calliergonaceae Scorpidium cossonii:0.00000,(88861906-Calliergonaceae Scorpidium cossonii:0.00000,(88861903-Calliergonaceae Scorpidium cossonii:0.00000,(88861904-Calliergonaceae Scorpidium cossonii:0.00000,(88861909-Calliergonaceae Scorpidium cossonii:0.00000,(88861910-Calliergonaceae Scorpidium cossonii:0.00000,(88861907-Calliergonaceae Scorpidium cossonii:0.00000,(88861908-Calliergonaceae Scorpidium cossonii:0.00000,(88861900-Calliergonaceae Scorpidium cossonii:0.00000,(88861892-Calliergonaceae Scorpidium cossonii:0.00000,(((88861893-Calliergonaceae Scorpidium cossonii:-0.00000,88861895-Calliergonaceae Scorpidium cossonii:0.00674):0.00000,88861894-Calliergonaceae Scorpidium cossonii:0.00336):0.00000,(88861896-Calliergonaceae Scorpidium cossonii:0.00000,((88861897-Calliergonaceae Scorpidium cossonii:0.01008,88861873-Calliergonaceae Scorpidium cossonii:-0.00000):0.00000,(88861898-Calliergonaceae Scorpidium cossonii:0.00000,(88861899-Calliergonaceae Scorpidium cossonii:0.00000,(88861891-Calliergonaceae Scorpidium cossonii:0.00000,(88861889-Calliergonaceae Scorpidium cossonii:0.00000,(88861890-Calliergonaceae Scorpidium cossonii:0.00000,(88861885-Calliergonaceae Scorpidium cossonii:0.00000,(88861886-Calliergonaceae Scorpidium cossonii:0.00000,(88861883-Calliergonaceae Scorpidium cossonii:0.00000,(88861884-Calliergonaceae Scorpidium cossonii:0.00000,(88861878-Calliergonaceae Scorpidium cossonii:0.00000,(88861879-Calliergonaceae Scorpidium cossonii:0.00000,(88861880-Calliergonaceae Scorpidium cossonii:0.00000,(88861881-Calliergonaceae Scorpidium cossonii:0.00000,(88861874-Calliergonaceae Scorpidium cossonii:0.00000,(88861875-Calliergonaceae Scorpidium cossonii:0.00000,(88861876-Calliergonaceae Scorpidium cossonii:0.00000,(88861877-Calliergonaceae Scorpidium cossonii:0.00000,88861872-Calliergonaceae Scorpidium cossonii:0.00000):0.00000):0.00000):0.00000):0.00000):0.00000):0.00000):0.00000):0.00000):0.00000):0.00000):0.00000):0.00000):0.00000):0.00000):0.00000):0.00000):0.00000):0.00000):0.00000):0.00000):0.00000):0.00000):0.00000):0.00000):0.00000):0.00000):0.00000):0.00000):0.00000):0.00000):0.00000):0.00000):0.00000):0.00000):0.00000):0.00000):0.00000):0.00000):0.00000):0.00000):0.00000):0.00000):0.00000):0.00000):0.00000):0.00000):0.00000):0.00000):0.00000):0.00000):0.00000):0.00000):0.00000):0.00000):0.00000):0.00000):0.00000):0.00000):0.00000):0.00000):0.00000):0.00000):0.00000):0.00000):0.00000):0.00000):0.00000):0.00000):0.00000):0.00000):0.00000):0.00000):0.00000):0.00000):0.00000):0.00000):0.00000):0.00000):0.00000):0.00000):0.00000):0.00000):0.00000):0.00000):0.00000):0.00000):0.00000):0.00000):0.00000):0.00000):0.00000):0.00000):0.00000):0.00000):0.00000):0.00000):0.00000):0.00000):0.00000):0.00000):0.00000):0.00000):0.00000):0.00000):0.00000):0.00000):0.00000):0.00000):0.00000):0.00000):0.00000):0.00000):0.00000):0.00000):0.00000):0.00000):0.00000):0.00000):0.00000):0.00000):0.00000):0.00000):0.00000):0.00000):0.00000,88861926-Calliergonaceae Scorpidium cossonii:0.00000):0.00002):0.00067):0.00100):0.00164):0.00006):0.00640):0.02538):0.00267):0.00112):0.00363):0.00531):0.00241):0.00810):0.00680):0.00576):0.01047):0.01101):0.00427,((((((28372439-Amblystegiaceae Amblystegium serpens:-0.00000,(28372433-Amblystegiaceae Amblystegium serpens:-0.00000,(28372440-Amblystegiaceae Amblystegium serpens:-0.00246,14279124-Amblystegiaceae Amblystegium serpens:0.00588):0.00246):0.00000):0.02361,(((((((((((((((((((((14279141-Amblystegiaceae Drepanocladus aduncus:-0.00000,(164685166-Amblystegiaceae Drepanocladus aduncus:0.00000,(164685167-Amblystegiaceae Drepanocladus aduncus:0.00000,(164685164-Amblystegiaceae Drepanocladus aduncus:0.00000,(164685165-Amblystegiaceae Drepanocladus aduncus:0.00000,(164685163-Amblystegiaceae Drepanocladus aduncus:0.00000,(164685160-Amblystegiaceae Drepanocladus aduncus:0.00000,(164685159-Amblystegiaceae Drepanocladus aduncus:0.00000,(164685158-Amblystegiaceae Drepanocladus aduncus:0.00000,(164685174-Amblystegiaceae Drepanocladus aduncus:0.00000,(164685168-Amblystegiaceae Drepanocladus aduncus:0.00000,(164685170-Amblystegiaceae Drepanocladus aduncus:0.00000,(164685187-Amblystegiaceae Drepanocladus aduncus:0.00000,(164685180-Amblystegiaceae Drepanocladus aduncus:0.00000,(164685195-Amblystegiaceae Drepanocladus aduncus:0.00000,(164685196-Amblystegiaceae Drepanocladus aduncus:0.00000,(164685189-Amblystegiaceae Drepanocladus aduncus:0.00000,(164685205-Amblystegiaceae Drepanocladus aduncus:0.00000,(164685204-Amblystegiaceae Drepanocladus aduncus:0.00000,(164685199-Amblystegiaceae Drepanocladus aduncus:0.00000,(164685148-Amblystegiaceae Drepanocladus aduncus:0.00000,(164685156-Amblystegiaceae Drepanocladus aduncus:0.00000,(164685153-Amblystegiaceae Drepanocladus aduncus:0.00000,(164685152-Amblystegiaceae Drepanocladus aduncus:0.00000,(164685151-Amblystegiaceae Drepanocladus aduncus:0.00000,(164685150-Amblystegiaceae Drepanocladus aduncus:0.00000,(164685149-Amblystegiaceae Drepanocladus aduncus:0.00000,(164685157-Amblystegiaceae Drepanocladus aduncus:0.00000,(164685145-Amblystegiaceae Drepanocladus aduncus:0.00000,(164685240-Amblystegiaceae Drepanocladus aduncus:0.00000,(164685239-Amblystegiaceae Drepanocladus aduncus:0.00000,(164685242-Amblystegiaceae Drepanocladus aduncus:0.00000,(164685241-Amblystegiaceae Drepanocladus aduncus:0.00000,(164685244-Amblystegiaceae Drepanocladus aduncus:0.00000,(164685243-Amblystegiaceae Drepanocladus aduncus:0.00000,(164685232-Amblystegiaceae Drepanocladus aduncus:0.00000,(164685233-Amblystegiaceae Drepanocladus aduncus:0.00000,(164685230-Amblystegiaceae Drepanocladus aduncus:0.00000,(164685231-Amblystegiaceae Drepanocladus aduncus:0.00000,(164685228-Amblystegiaceae Drepanocladus aduncus:0.00000,(164685229-Amblystegiaceae Drepanocladus aduncus:0.00000,(164685235-Amblystegiaceae Drepanocladus aduncus:0.00000,(164685218-Amblystegiaceae Drepanocladus aduncus:0.00000,(164685227-Amblystegiaceae Drepanocladus aduncus:0.00000,(164685224-Amblystegiaceae Drepanocladus aduncus:0.00000,(164685225-Amblystegiaceae Drepanocladus aduncus:0.00000,(164685208-Amblystegiaceae Drepanocladus aduncus:0.00000,(164685209-Amblystegiaceae Drepanocladus aduncus:0.00000,164685217-Amblystegiaceae Drepanocladus aduncus:0.00000):0.00000):0.00000):0.00000):0.00000):0.00000):0.00000):0.00000):0.00000):0.00000):0.00000):0.00000):0.00000):0.00000):0.00000):0.00000):0.00000):0.00000):0.00000):0.00000):0.00000):0.00000):0.00000):0.00000):0.00000):0.00000):0.00000):0.00000):0.00000):0.00000):0.00000):0.00000):0.00000):0.00000):0.00000):0.00000):0.00000):0.00000):0.00000):0.00000):0.00000):0.00000):0.00000):0.00000):0.00000):0.00000):0.00000):0.00000):0.00000,164685226-Amblystegiaceae Drepanocladus aduncus:-0.00000):0.00000,164685234-Amblystegiaceae Drepanocladus aduncus:-0.00000):0.01229,(164685175-Amblystegiaceae Drepanocladus aduncus:0.00000,(164685193-Amblystegiaceae Drepanocladus aduncus:0.00000,(164685201-Amblystegiaceae Drepanocladus aduncus:0.00000,164685222-Amblystegiaceae Drepanocladus aduncus:0.00000):0.00000):0.00000):0.02036):0.01154,222103134-Amblystegiaceae Drepanocladus aduncus:-0.00117):0.01701,164685216-Amblystegiaceae Drepanocladus aduncus:0.00080):0.00066,164685212-Amblystegiaceae Drepanocladus aduncus:-0.00140):0.00140,164685215-Amblystegiaceae Drepanocladus aduncus:-0.00000):0.00000,(164685162-Amblystegiaceae Drepanocladus aduncus:0.00000,(164685176-Amblystegiaceae Drepanocladus aduncus:0.00000,(164685171-Amblystegiaceae Drepanocladus aduncus:0.00000,(164685172-Amblystegiaceae Drepanocladus aduncus:0.00000,(164685173-Amblystegiaceae Drepanocladus aduncus:0.00000,(164685169-Amblystegiaceae Drepanocladus aduncus:0.00000,(164685185-Amblystegiaceae Drepanocladus aduncus:0.00000,(164685183-Amblystegiaceae Drepanocladus aduncus:0.00000,(164685186-Amblystegiaceae Drepanocladus aduncus:0.00000,(164685179-Amblystegiaceae Drepanocladus aduncus:0.00000,(164685194-Amblystegiaceae Drepanocladus aduncus:0.00000,(164685197-Amblystegiaceae Drepanocladus aduncus:0.00000,(164685188-Amblystegiaceae Drepanocladus aduncus:0.00000,(164685190-Amblystegiaceae Drepanocladus aduncus:0.00000,(164685192-Amblystegiaceae Drepanocladus aduncus:0.00000,(164685207-Amblystegiaceae Drepanocladus aduncus:0.00000,(164685202-Amblystegiaceae Drepanocladus aduncus:0.00000,(164685200-Amblystegiaceae Drepanocladus aduncus:0.00000,(164685155-Amblystegiaceae Drepanocladus aduncus:0.00000,(164685154-Amblystegiaceae Drepanocladus aduncus:0.00000,(164685144-Amblystegiaceae Drepanocladus aduncus:0.00000,(164685219-Amblystegiaceae Drepanocladus aduncus:0.00000,(164685220-Amblystegiaceae Drepanocladus aduncus:0.00000,(164685223-Amblystegiaceae Drepanocladus aduncus:0.00000,(164685211-Amblystegiaceae Drepanocladus aduncus:0.00000,164685214-Amblystegiaceae Drepanocladus aduncus:0.00000):0.00000):0.00000):0.00000):0.00000):0.00000):0.00000):0.00000):0.00000):0.00000):0.00000):0.00000):0.00000):0.00000):0.00000):0.00000):0.00000):0.00000):0.00000):0.00000):0.00000):0.00000):0.00000):0.00000):0.00000):0.00000):0.00041,164685181-Amblystegiaceae Drepanocladus aduncus:0.00613):0.00011,16266125-Amblystegiaceae Drepanocladus sordidus:-0.00046):0.00046,222103133-Amblystegiaceae Drepanocladus aduncus:0.00000):0.00162,(164685161-Amblystegiaceae Drepanocladus aduncus:0.00000,164685213-Amblystegiaceae Drepanocladus aduncus:0.00000):0.00169):0.00113,((164685184-Amblystegiaceae Drepanocladus aduncus:0.00000,(164685182-Amblystegiaceae Drepanocladus aduncus:0.00000,(164685178-Amblystegiaceae Drepanocladus aduncus:0.00000,(164685206-Amblystegiaceae Drepanocladus aduncus:0.00000,(164685147-Amblystegiaceae Drepanocladus aduncus:0.00000,164685146-Amblystegiaceae Drepanocladus aduncus:0.00000):0.00000):0.00000):0.00000):0.00000):0.00183,164685210-Amblystegiaceae Drepanocladus aduncus:-0.00183):0.00210):0.00066,11067052-Amblystegiaceae Drepanocladus turgescens:0.00605):0.00079,11067051-Amblystegiaceae Drepanocladus trifarius:0.00565):0.00036,(164685203-Amblystegiaceae Drepanocladus aduncus:0.00000,24473781-Amblystegiaceae Drepanocladus longifolius:0.00000):0.00235):0.00107,164685221-Amblystegiaceae Drepanocladus aduncus:0.00543):0.00235,(164685191-Amblystegiaceae Drepanocladus aduncus:-0.00038,222103132-Amblystegiaceae Drepanocladus aduncus:0.00038):0.00339):0.00209,(164685177-Amblystegiaceae Drepanocladus aduncus:0.00000,(164685245-Amblystegiaceae Drepanocladus aduncus:0.00000,164685238-Amblystegiaceae Drepanocladus aduncus:0.00000):0.00000):0.00646):0.02460,222103155-Amblystegiaceae Amblystegium serpens:0.01297):0.01509):0.01227,((((((((28372438-Amblystegiaceae Amblystegium humile:-0.00000,(28372437-Amblystegiaceae Amblystegium humile:-0.00000,(28372431-Amblystegiaceae Amblystegium fluviatile:-0.00000,(28372432-Amblystegiaceae Amblystegium fluviatile:-0.00001,(28372430-Amblystegiaceae Amblystegium fluviatile:-0.00002,(28372435-Amblystegiaceae Amblystegium humile:-0.00003,(28372449-Amblystegiaceae Amblystegium noterophilum:-0.00006,(28372451-Amblystegiaceae Amblystegium noterophilum:-0.00013,(28372450-Amblystegiaceae Amblystegium noterophilum:-0.00025,(28372441-Amblystegiaceae Amblystegium tenax:0.00051,28372442-Amblystegiaceae Amblystegium tenax:-0.00051):0.00025):0.00013):0.00006):0.00003):0.00002):0.00001):0.00000):0.00000):0.00000):0.00000,28372436-Amblystegiaceae Amblystegium humile:-0.00000):0.00001,28372447-Amblystegiaceae Amblystegium varium:-0.00001):0.00000,28372446-Amblystegiaceae Amblystegium varium:-0.00000):0.00115,28372448-Amblystegiaceae Amblystegium varium:0.00218):0.00331,(28372443-Amblystegiaceae Amblystegium tenax:0.00000,28372444-Amblystegiaceae Amblystegium tenax:0.00000):0.01704):0.00153,28372434-Amblystegiaceae Amblystegium humile:0.01705):0.00775,(14279129-Amblystegiaceae Amblystegium tenax:0.01348,(14279126-Amblystegiaceae Amblystegium fluviatile:-0.00018,14279125-Amblystegiaceae Amblystegium tenax:0.00711):0.00055):0.04154):0.03865):0.00205,(((28372452-Amblystegiaceae Vittia elimbata:0.01594,37932648-Amblystegiaceae Hypnobartlettia fontana:0.02896):0.01782,(((37932650-Amblystegiaceae Vittia salina:0.00885,(37932649-Amblystegiaceae Vittia salina:0.00000,(164685236-Amblystegiaceae Drepanocladus aduncus:0.00000,164685237-Amblystegiaceae Drepanocladus aduncus:0.00000):0.00000):0.00156):0.01191,((37932647-Amblystegiaceae Vittia pachyloma:0.00000,(37932645-Amblystegiaceae Vittia pachyloma:0.00000,24473779-Amblystegiaceae Vittia pachyloma:0.00000):0.00000):0.00342,37719413-Amblystegiaceae Amblystegium sp. Solga 564:0.01400):0.01162):0.02187,33308565-Amblystegiaceae Amblystegium serpens:0.04242):0.01754):0.00425,(37932646-Amblystegiaceae Vittia pachyloma:0.03000,(164685198-Amblystegiaceae Drepanocladus aduncus:0.01249,(37719412-Amblystegiaceae Cratoneuropsis relaxa:0.00000,228478820-Amblystegiaceae Cratoneuropsis relaxa:0.00000):0.03755):0.01947):0.03112):0.00808):0.02582,(((14279128-Amblystegiaceae Amblystegium tenax:0.00483,14279127-Amblystegiaceae Cratoneuron filicinum:-0.00167):0.00308,11067070-Amblystegiaceae Cratoneuron filicinum:0.00176):0.03280,18460973-Amblystegiaceae Palustriella pluristratosa:0.04665):0.01601):0.01412,(((14279114-Hypnaceae Platydictya confervoides:0.01063,14279109-Amblystegiaceae Hygrohypnum luridum:0.01668):0.04762,(56785744-Amblystegiaceae Campylophyllum sommerfeltii:0.07984,11067068-Amblystegiaceae Anacamptodon splachnoides:0.04828):0.01864):0.01900,222103154-Amblystegiaceae Amblystegium serpens:0.08663):0.02601):0.05125):0.02114):0.00294):0.00498):0.01754):0.01206):0.02586):0.02953):0.00430);
